# Supplementary material for: Prediction of Drug-Induced Liver Toxicity Using SVM and Optimal Descriptor Sets
Source: Int J Mol Sci. 2021 Jul 28;22(15):8073. doi: 10.3390/ijms22158073 (PMC8348336; doi:10.3390/ijms22158073)
Supplement: Supplementary file 1 [file ijms-22-08073-s001.zip]

Archive with 1 entries (1 files):
- ijms-1297515-supplementary.xlsx
