# Supplementary material for: Prediction of Drug-Induced Liver Toxicity Using SVM and Optimal Descriptor Sets
Source: Int J Mol Sci. 2021 Jul 28;22(15):8073. doi: 10.3390/ijms22158073 (PMC8348336; doi:10.3390/ijms22158073)
Supplement: Supplementary file 1 [file ijms-22-08073-s001.zip › ijms-1297515-supplementary.xlsx]

## Sheet: Table S1
	Table S1: Training dataset with all the molecular descriptors
ID	SMILES	Label	Molecular Descriptors
			WHIM.13	kierHallSmarts.49	kierHallSmarts.48	BCUT.4	BCUT.5	BCUT.2	BCUT.3	BCUT.0	BCUT.1	kierHallSmarts.41	kierHallSmarts.40	kierHallSmarts.43	kierHallSmarts.42	kierHallSmarts.45	kierHallSmarts.44	kierHallSmarts.47	kierHallSmarts.46	mde.9	gravitationalIndex.0	kierHallSmarts.38	kierHallSmarts.39	vabc	WHIM.12	kierHallSmarts.34	kierHallSmarts.35	kierHallSmarts.36	kierHallSmarts.37	kierHallSmarts.30	kierHallSmarts.31	kierHallSmarts.32	kierHallSmarts.33	gravitationalIndex.5	chiPathCluster.1	chiPathCluster.0	chiPathCluster.3	gravitationalIndex.4	chiPathCluster.5	chiPathCluster.4	mde.3	vAdjMa	chiPath.12	chiPath.13	chiPath.10	chiPath.11	chiPath.14	chiPath.15	kierHallSmarts.58
1	CN(C)C(=N)N=C(N)N	Negative	0	0	0	5.37021	7.91951	-0.303893	0.197936	11.9937	14.0102	0	0	0	0	0	0	0	0	0		0	0			0	0	0	0	0	0	0	0		1.0522	1.41223	0.374071		0.182137	0.164168	0	4.16993	0.222285	0.11547	1.7547	0.658608	0	0	0
2	COC(=O)C=CC(O)=O	Negative	0	0	0	3.71477	6.69601	-0.332559	0.355161	11.9887	16.0063	0	0	0	0	0	0	0	0	0		0	0			2	1	0	0	0	0	0	0		0.488642	0.781474	0.106319		0.0381929	0.0568812	0	4.16993	0.207371	0.0922275	1.19473	0.563178	0.0291034	0	0
3	OC(=O)C=CC1=CC=CC=C1	Negative	0	0	0	3.88627	8.72979	-0.328182	0.283373	11.85	15.9959	0	0	0	0	0	0	0	0	0		0	0			1	0	0	0	0	0	0	0		0.76031	0.721688	0.197096		0.184517	0.203367	0	4.45943	0.731664	0.458623	2.08225	1.21793	0.153675	0.0673408	0
4	CC(C)C1=CC(O)=C(C)C=C1	Negative	0	0	0	5.22293	9.05229	-0.360147	0.100034	11.85	15.9949	0	0	0	0	0	0	0	0	0		0	0			0	0	0	0	0	0	0	0		2.02068	2.1263	0.99476		0.839436	0.76643	0	4.45943	0.985539	0.666253	3.20062	1.89986	0.383949	0.0878304	0
5	COC1=CC=C(C=C1)C(O)=O	Negative	0	0	0	4.07669	8.03454	-0.348731	0.290653	11.85	15.9969	0	0	0	0	0	0	0	0	0		0	0			1	1	0	0	0	0	0	0		1.58156	1.53324	0.366827		0.253425	0.329168	0	4.45943	0.733596	0.427413	2.03365	1.33697	0.194024	0.0755467	0
6	CC(C)=CCCC(C)=CCO	Negative	0	0	0	4.19666	8.47558	-0.416937	0.0873836	11.9962	15.9979	0	0	0	0	0	0	0	0	0		0	0			0	0	0	0	0	0	0	0		0.696923	0.696923	0.492799		0.218405	0.394283	0	4.45943	0.846414	0.362742	3.0532	1.53101	0.283486	0.0721017	0
7	CCCCCCCCCC=O	Negative	0	0	0	3.44561	7.42498	-0.389465	0.206364	11.9886	16.0059	0	0	0	0	0	0	0	0	0		0	0			1	0	0	0	0	0	0	0		0	0	0		0	0	0	4.45943	1.18478	0.712764	3.07666	1.92553	0.415612	0.231382	0
8	CC1CCC2=C1C=NC=C2C=O	Negative	0	0	0	4.08289	9.53001	-0.297365	0.156755	11.85	15.9949	0	0	0	0	0	0	0	0	0		0	0			1	0	0	0	0	0	0	0		3.20686	1.9348	1.08287		1.509	1.50129	0	4.58496	1.85162	1.09874	3.35408	2.6094	0.556642	0.271971	0
9	COC1=CC=CC=C1C=CC=O	Negative	0	0	0	3.67337	9.23241	-0.348454	0.198436	11.85	15.9959	0	0	0	0	0	0	0	0	0		0	0			1	1	0	0	0	0	0	0		1.55474	0.991625	0.339346		0.393574	0.440242	0	4.58496	0.947067	0.557837	2.23715	1.49328	0.218285	0.0898234	0
10	C=CCSS(=O)CC=C	Negative	0	1	0	5.86748	11.178	-0.300543	0.120273	11.79	31.9731	0	0	0	0	0	0	0	0	0		0	0			1	0	0	0	0	0	0	0		0.492799	0.408248	0.416619		0.263717	0.397251	0	4.16993	1.6096	0.778389	3.79654	2.59222	0.264834	0.093633	0
11	COC1=CC(O)=C(C=C1)C(C)=O	Negative	0	0	0	4.529	8.66329	-0.359957	0.18294	11.85	15.9969	0	0	0	0	0	0	0	0	0		0	0			1	1	0	0	0	0	0	0		2.79965	1.934	0.57036		0.499863	0.611829	0	4.58496	0.936136	0.494469	2.43927	1.58419	0.2465	0.111206	0
12	CC1=CC2=C(C=CC(=O)O2)C=C1C	Negative	0	0	0	4.26718	9.2147	-0.29945	0.291035	11.9967	15.9978	0	0	0	0	0	0	0	0	0		0	0			1	1	0	0	0	0	0	0		2.97827	2.32562	0.950393		1.20004	0.94082	0	4.70044	1.33088	0.950759	3.22872	2.23566	0.477974	0.223644	0
13	CCNC(=O)CCC(N)C(O)=O	Negative	0	0	0	3.9689	7.85078	-0.336749	0.347612	11.9887	16.0061	0	0	0	0	0	0	0	0	0		0	0			2	0	0	0	0	0	0	0		1.06254	1.61536	0.353909		0.190538	0.255886	0	4.58496	0.695629	0.342392	2.43691	1.37355	0.162082	0.0768059	0
14	OC(C=O)C1OC(=O)C(O)C1O	Negative	0	0	0	3.68091	8.05983	-0.387063	0.293423	11.9	15.9999	0	0	0	0	0	0	0	0	0		0	0			2	1	0	0	0	0	0	0		3.75596	2.75469	0.700888		0.660802	0.761579	0	4.58496	0.94181	0.439433	2.46361	1.62985	0.153498	0.0305705	0
15	OC1=C(O)C=C2C=CC(=O)OC2=C1	Negative	0	0	0	4.23028	8.96605	-0.358714	0.291052	11.85	15.9979	0	0	0	0	0	0	0	0	0		0	0			1	1	0	0	0	0	0	0		2.97827	2.32562	0.547534		0.715134	0.614686	0	4.70044	1.09266	0.743278	2.63318	1.71651	0.340016	0.15062	0
16	COC(=O)C=CC1=CC=C(O)C=C1	Negative	0	0	0	4.20432	8.86747	-0.360454	0.285719	11.85	15.9969	0	0	0	0	0	0	0	0	0		0	0			1	1	0	0	0	0	0	0		1.2582	1.33406	0.328623		0.280288	0.289103	0	4.70044	0.817741	0.531988	2.44803	1.50614	0.226263	0.0923395	0
17	CCCC=C1OC(=O)C2=CC=CC=C12	Negative	0	0	0	4.59988	9.64699	-0.273916	0.298986	11.85	15.9959	0	0	0	0	0	0	0	0	0		0	0			1	1	0	0	0	0	0	0		3.21696	1.83378	0.569226		0.86914	0.811453	0	4.80735	1.51286	0.984288	3.29215	2.2335	0.519253	0.296198	0
18	COC1=CC=C2C=CC(C)(C)OC2=C1	Negative	0	0	0	4.82374	9.2922	-0.348664	0.201162	11.85	15.9959	0	0	0	0	0	0	0	0	0		0	0			0	2	0	0	0	0	0	0		3.5879	2.44933	0.969334		1.33317	1.16562	1.65096	4.80735	1.47563	1.07245	3.9426	2.258	0.602876	0.28054	0
19	COC1=C(O)C=C2OC(=O)C=CC2=C1	Negative	0	0	0	4.24011	9.11718	-0.357805	0.291056	11.85	15.9979	0	0	0	0	0	0	0	0	0		0	0			1	2	0	0	0	0	0	0		3.31022	2.26555	0.59537		0.794394	0.720459	0	4.80735	1.24729	0.829024	2.81631	1.92082	0.410935	0.195256	0
20	COC1=C(O)C=CC(C=CC(O)=O)=C1	Negative	0	0	0	3.90712	9.04545	-0.357887	0.283398	11.85	15.9979	0	0	0	0	0	0	0	0	0		0	0			1	1	0	0	0	0	0	0		2.11268	1.74261	0.439302		0.478844	0.476135	0	4.80735	0.965398	0.617092	2.60286	1.62214	0.26609	0.121435	0
21	CC=C1CNC(O)C2=C1CCOC2=O	Negative	0	0	0	4.74917	10.3769	-0.373593	0.331755	11.9	15.9969	0	0	0	0	0	0	0	0	0		0	0			1	1	0	0	0	0	0	0		4.19739	2.34414	0.946495		1.6466	1.40598	0	4.80735	1.88329	1.24935	3.3755	2.62563	0.619633	0.30573	0
22	OC(=O)CCCN1C(O)=CC=C1C=O	Negative	0	0	0	3.77127	9.12783	-0.3504	0.258593	11.9885	15.9979	0	0	0	0	0	0	0	0	0		0	0			2	0	0	0	0	1	0	0		2.5529	1.77767	0.540292		0.544723	0.680813	0	4.80735	1.20708	0.61709	2.88318	1.8845	0.315731	0.161017	0
23	OC(CC1=CC(O)=C(O)C=C1)C(O)=O	Negative	0	0	0	3.93054	8.85547	-0.381997	0.288186	11.85	15.9989	0	0	0	0	0	0	0	0	0		0	0			1	0	0	0	0	0	0	0		2.3101	2.66405	0.581396		0.577369	0.543486	0	4.80735	1.00655	0.643656	2.88123	1.75394	0.292043	0.129603	0
24	CCOC(=O)C1=CC(O)=C(O)C(O)=C1	Negative	0	0	0	4.58741	8.686	-0.358671	0.293436	11.85	15.9989	0	0	0	0	0	0	0	0	0		0	0			1	1	0	0	0	0	0	0		3.32728	2.64977	0.530334		0.5904	0.567182	0	4.80735	0.936468	0.5368	2.58357	1.58082	0.238155	0.0977207	0
25	CC1(O)CC(O)C2(O)CC(=O)OCC12	Negative	0	0	0	4.23878	9.94522	-0.390224	0.264471	11.9	15.9989	0	0	0	0	0	0	0	0	0.5		0	0			1	1	0	0	0	0	0	0		8.05926	4.50729	2.30749		3.97228	3.4518	1.1547	4.80735	2.50451	1.53223	4.4807	3.37627	0.711393	0.328141	0
26	OC1C(O)C2(O)COC3OCCC1C23	Negative	0	0	0	5.43352	9.62918	-0.389866	0.222127	11.9	15.9989	0	0	0	0	0	0	0	0	0		0	0			0	2	0	0	0	0	0	0		7.56017	4.23875	2.02783		3.99003	3.26085	0	4.80735	3.07092	2.10473	4.45516	3.81816	1.1897	0.711337	0
27	CC(C)C1CCC(C)C2=C1C=C(C)C=C2	Negative	0	0	0	6.30019	10.8139	-0.199668	0.100994	11.85	12.1502	0	0	0	0	0	0	0	0	0		0	0			0	0	0	0	0	0	0	0		4.17675	2.74302	1.92371		3.47476	2.6098	0	4.90689	2.89709	2.17421	5.46128	3.8881	1.58639	0.62597	0
28	CC1=CCCC(=C)C2CC(C)(C)C2CC1	Negative	0	0	0	6.6128	10.7687	-0.122893	0.0777354	11.9	12.1003	0	0	0	0	0	0	0	0	0		0	0			0	0	0	0	0	0	0	0		4.30386	3.23102	2.82361		4.16885	3.63818	1.89148	4.90689	3.32208	2.28198	6.19177	4.56779	1.51745	0.876028	0
29	CC1CCC=C2CCC(CC12C)C(C)=C	Negative	0	0	0	6.45288	11.986	-0.141914	0.0669468	11.9	12.1003	0	0	0	0	0	0	0	0	0		0	0			0	0	0	0	0	0	0	0		5.37209	3.97938	3.27314		5.73119	4.31498	1.68179	4.90689	3.45996	2.67545	5.9113	4.94115	1.63483	0.984793	0
30	CC(=C)C1CCC(C)(C=C)C(C1)C(C)=C	Negative	0	0	0	6.25076	11.5797	-0.129992	0.0711799	11.9	12.1003	0	0	0	0	0	0	0	0	0		0	0			0	0	0	0	0	0	0	0		5.18172	3.74086	2.74056		4.09373	3.62766	2.16745	4.90689	2.78704	1.93476	5.42653	4.10584	1.29248	0.458262	0
31	CC(C)C1CCC2(C)CCCC(C)C2C1	Negative	0	0	0	6.3578	11.2243	-0.130895	0.0693826	11.9	12.1003	0	0	0	0	0	0	0	0	0		0	0			0	0	0	0	0	0	0	0		5.22505	3.57987	3.57987		6.86256	5.22505	1.35924	4.90689	4.29321	3.33983	6.90851	5.57515	2.60674	1.24143	0
32	OCC1C(O)C(O)C(O)C(O)C1O	Negative	0	0	0	4.50082	8.82994	-0.395671	0.168266	11.9	15.9999	0	0	0	0	0	0	0	0	0		0	0			0	0	0	0	0	0	0	0		5.19171	3.48826	1.26625		1.7615	1.51549	0	4.70044	1.53061	0.883699	3.29939	2.4878	0.381904	0.0946226	0
33	COC1=C(O)C(OC)=C2OC(=O)C=CC2=C1	Negative	0	0	0	4.30881	9.42341	-0.355926	0.29116	11.85	15.9989	0	0	0	0	0	0	0	0	0		0	0			1	3	0	0	0	0	0	0		4.63559	2.81542	0.74388		1.15525	0.994745	0	5	1.49215	0.990368	3.13346	2.22915	0.508776	0.250195	0
34	COC1=CC2=C(NC=C2CCNC(C)=O)C=C1	Negative	0	0	0	4.10353	9.99388	-0.349071	0.196686	11.85	15.9959	0	0	0	0	0	0	0	0	0		0	0			1	1	0	0	0	0	0	0		3.1146	2.11801	0.814289		1.07883	1.05764	0	5.08746	1.86453	1.18959	3.95839	2.74287	0.732589	0.42087	0
35	CC1=CCCC(C)=CC2OC(=O)C(=C)C2CC1	Negative	0	0	0	4.69959	10.6498	-0.303964	0.289586	11.9	15.9959	0	0	0	0	0	0	0	0	0		0	0			1	1	0	0	0	0	0	0		3.94706	2.77249	1.35802		1.75306	1.67477	0	5.08746	2.51498	1.62593	5.1425	3.67941	1.18377	0.644302	0
36	[H]C1(CCC(C)C2(O)CC(=O)C(C)=C2C1)C(C)=C	Negative	0	0	0	5.14061	11.3422	-0.384504	0.161805	11.9	15.9959	0	0	0	0	0	0	0	0	0		0	0			1	0	0	0	0	0	0	0		7.00926	4.96865	2.83566		4.68286	3.63019	1.14298	5.08746	3.23759	2.40979	5.85356	4.7344	1.74845	0.879997	0
37	CC1(C)CC2C1CCC1(C)CC2(O)CCC1O	Negative	0	0	0	5.72051	11.0056	-0.392237	0.137833	11.9	15.9959	0	0	0	0	0	0	0	0	1.04004		0	0			0	0	0	0	0	0	0	0		8.93573	6.10037	4.78467		9.35809	6.9365	3.42332	5.08746	4.98047	3.99886	7.93322	6.31726	2.93204	2.04068	0
38	OC(=O)C1=CC=CC(C2=CC=CC=C2)=C1C(O)=O	Negative	0	0	0	4.44631	10.6399	-0.328659	0.292873	11.85	15.9979	0	0	0	0	0	0	0	0	0		0	0			2	0	0	0	0	0	0	0		4.5903	2.74182	0.841699		1.35923	1.18376	0	5.16993	1.81922	1.18362	3.70446	2.59353	0.531184	0.298758	0
39	CC1=CCCC2(C)OC2C2OC(=O)C(=C)C2CC1	Negative	0	0	0	4.68296	10.582	-0.362973	0.289373	11.9	15.9969	0	0	0	0	0	0	0	0	0		0	0			1	2	0	0	0	0	0	0		5.29576	3.77858	2.01712		2.82349	2.51364	1.02599	5.16993	3.06465	2.10649	5.9806	4.45404	1.59137	0.962657	0
40	CC1=C(CCO)C(C)=C(O)C2=C1C(=O)C(C)(C)C2	Negative	0	0	0	4.38241	10.7592	-0.395783	0.169215	11.9	15.9969	0	0	0	0	0	0	0	0	0		0	0			1	0	0	0	0	0	0	0		8.05107	5.20368	2.55735		4.82257	3.68095	1.89148	5.16993	2.97299	2.0248	5.7941	4.04542	1.17743	0.596609	0
41	OC1=CC=C(C=C1)C1=COC2=C(C=CC(O)=C2)C1=O	Negative	0	0	0	4.82028	10.2	-0.361354	0.205285	11.85	15.9979	0	0	0	0	0	0	0	0	0		0	0			1	1	0	0	0	0	0	0		4.97724	3.15801	0.945982		1.36833	1.18294	0	5.24793	1.95725	1.34339	4.20584	2.9365	0.701425	0.392191	0
42	OC1=CC(O)=C2C(=O)C=C(OC2=C1)C1=CC=CC=C1	Negative	0	0	0	5.01014	9.74075	-0.360915	0.240929	11.85	15.9979	0	0	0	0	0	0	0	0	0		0	0			1	1	0	0	0	0	0	0		5.56917	2.97078	0.87016		1.30466	1.18062	0	5.24793	1.9986	1.29779	4.17896	2.85293	0.692685	0.386392	0
43	OC1=CC=C(C=C1)C1CC(=O)C2=C(O1)C=C(O)C=C2	Negative	0	0	0	4.79463	9.69724	-0.361634	0.168426	11.85	15.9979	0	0	0	0	0	0	0	0	0		0	0			1	1	0	0	0	0	0	0		4.63762	3.04494	1.00404		1.50275	1.27186	0	5.24793	2.18702	1.5599	4.50579	3.17049	0.884253	0.494448	0
44	OC1=CC=C(C=CC(=O)C2=C(O)C=C(O)C=C2)C=C1	Negative	0	0	0	4.77057	9.39669	-0.361635	0.188279	11.85	15.9979	0	0	0	0	0	0	0	0	0		0	0			1	0	0	0	0	0	0	0		3.7568	2.68114	0.719093		0.764413	0.772783	0	5.24793	1.57552	1.0002	3.99057	2.56702	0.458998	0.21142	0
45	O=C1N(C2CCC(=O)NC2=O)C(=O)C2=CC=CC=C12	Positive	0	0	0	4.37286	10.2858	-0.280648	0.243306	11.85	15.9979	0	0	0	0	0	0	0	0	0		0	0			4	0	0	0	0	0	0	0		6.62816	3.6987	1.17753		2.01112	1.69548	0	5.24793	2.41943	1.62562	4.49279	3.34726	0.85466	0.498569	0
46	CC1=COC2=C1C1OC(=O)C3(CCC=C(C)C2)OC13	Negative	0	0	0	4.68094	10.3533	-0.351467	0.297406	11.9	15.9979	0	0	0	0	0	0	0	0	0		0	0			1	2	1	0	0	0	0	0		7.08213	4.25508	1.88105		2.82618	2.63578	0.4	5.24793	3.2279	2.12347	5.77535	4.31194	1.51142	1.00187	0
47	OCC1OC(OC2COC(=O)C2)C(O)C(O)C1O	Negative	0	0	0	3.88551	8.46739	-0.393346	0.264276	11.9	16.0019	0	0	0	0	0	0	0	0	0		0	0			1	3	0	0	0	0	0	0		5.07286	3.49053	1.088		1.38219	1.29893	0	5.16993	1.94652	1.10243	4.3425	2.99957	0.586475	0.302075	0
48	OC1=C(O)C(O)=C2C(=O)C=C(OC2=C1)C1=CC=CC=C1	Negative	0	0	0	5.12774	9.75546	-0.358398	0.242295	11.85	15.9989	0	0	0	0	0	0	0	0	0		0	0			1	1	0	0	0	0	0	0		6.36616	3.88053	1.00646		1.47685	1.28455	0	5.32193	2.02356	1.33699	4.30697	3.00475	0.707017	0.404441	0
49	OC1=CC=C(C=C1)C1CC(=O)C2=C(O)C=C(O)C=C2O1	Negative	0	0	0	4.79555	9.72665	-0.361595	0.235272	11.85	15.9989	0	0	0	0	0	0	0	0	0		0	0			1	1	0	0	0	0	0	0		5.91863	3.37903	1.08701		1.675	1.45579	0	5.32193	2.30006	1.56962	4.66336	3.24985	0.915366	0.507661	0
50	CC1CCC2C(C)C(=O)OC3OC4(C)CCC1C23OO4	Positive	0	0	0	4.7451	11.6273	-0.314398	0.267215	11.9967	15.9997	0	0	0	0	0	0	0	0	0.333333		0	0			1	4	0	0	0	0	0	0		10.2604	5.85665	3.3265		7.69144	5.37811	1.87318	5.32193	4.76219	3.82889	7.13567	5.97396	2.96328	1.83349	0
51	COC1=C(O)C=C(O)C2=C1OC(=CC2=O)C1=CC=CC=C1	Negative	0	0	0	5.09124	9.88559	-0.35994	0.253193	11.9	15.9989	0	0	0	0	0	0	0	0	0		0	0			1	2	0	0	0	0	0	0		6.65536	3.63064	1.0364		1.61136	1.42223	0	5.39232	2.22149	1.44448	4.49312	3.17855	0.804604	0.446676	0
52	COC1=CC2=C(C=C1O)C(=O)C=C(O2)C1=CC=C(O)C=C1	Negative	0	0	0	4.80761	9.79475	-0.361065	0.190963	11.9967	15.9997	0	0	0	0	0	0	0	0	0		0	0			1	2	0	0	0	0	0	0		5.47263	3.67331	1.02975		1.42899	1.25222	0	5.39232	2.10292	1.44551	4.54199	3.18045	0.794664	0.458546	0
53	CC1CCC2C(C)C(O)OC3OC4(C)CCC1C23OO4	Negative	0	0	0	5.21159	11.6459	-0.367209	0.225703	11.9967	15.9997	0	0	0	0	0	0	0	0	0.333333		0	0			0	4	0	0	0	0	0	0		10.2604	5.85665	3.42647		8.00244	5.53979	1.87318	5.32193	4.88541	3.95897	7.29587	6.12292	3.08538	1.9322	0
54	OCC1OC(OC2=CC=C(CO)C=C2)C(O)C(O)C1O	Negative	0	0	0	4.3386	8.6469	-0.39353	0.193193	11.85	16.0009	0	0	0	0	0	0	0	0	0		0	0			0	2	0	0	0	0	0	0		5.07503	3.63903	1.13958		1.42451	1.27913	0	5.32193	1.97228	1.2804	4.61719	3.20661	0.644572	0.310772	0
55	COC1=C(O)C=C2OC3C(COC4=C3C=CC(O)=C4)C2=C1	Negative	0	0	0	4.90877	10.1747	-0.360723	0.197378	11.85	15.9989	0	0	0	0	0	0	0	0	0		0	0			0	3	0	0	0	0	0	0		6.75208	4.00553	1.51045		2.71109	2.18006	0	5.39232	3.02233	2.2129	5.23996	4.05222	1.4074	0.90812	0
56	[H]C12CC=C(C)CC1C1=C(OC2(C)C)C=C(CCC)C=C1O	Negative	0	0	0	5.40506	11.5999	-0.360102	0.143167	11.9	15.9959	0	0	0	0	0	0	0	0	0		0	0			0	1	0	0	0	0	0	0		7.80715	4.30933	2.63197		5.27182	4.01142	1.64453	5.39232	4.05306	2.92859	7.18556	5.10328	2.20118	1.08949	0
57	CC(C)C1=CC=C(C)CCC=C(C)CCC=C(CC1)C=O	Negative	0	0	0	4.29945	10.6231	-0.297813	0.145518	11.9	15.9949	0	0	0	0	0	0	0	0	0		0	0			1	0	0	0	0	0	0	0		2.43983	2.34974	1.52351		1.19803	1.40772	0	5.39232	2.5284	1.52441	6.43402	4.15391	1.20253	0.612224	0
58	OC1C(OC2=CC(O)=CC(O)=C2C1=O)C1=CC=C(O)C=C1	Negative	0	0	0	4.8029	9.96189	-0.381551	0.236701	11.85	15.9999	0	0	0	0	0	0	0	0	0		0	0			1	1	0	0	0	0	0	0		6.90702	4.06879	1.20475		1.92718	1.60165	0	5.39232	2.32816	1.59609	4.7771	3.34347	0.895213	0.514767	0
59	[H]C1(CC2=CC3=C(OC(=O)C=C3)C=C2O1)C(C)(C)OC(C)=O	Negative	0	0	0	4.11822	9.79301	-0.338662	0.2911	11.9	15.9989	0	0	0	0	0	0	0	0	0		0	0			2	3	0	0	0	0	0	0		6.80931	4.29198	1.8309		2.57952	2.32382	2.08008	5.39232	2.63166	1.74679	5.7599	3.65916	1.07137	0.652927	0
60	CC(C)C1CCC(C)=CCCC(C)=CCCC(C)=CC1O	Negative	0	0	0	6.11567	10.7979	-0.388175	0.142386	11.9	15.9949	0	0	0	0	0	0	0	0	0		0	0			0	0	0	0	0	0	0	0		3.58938	2.65497	1.92909		1.93546	2.15461	0	5.39232	3.08783	1.75491	7.12846	4.68521	1.47025	0.637659	0
61	CCCCCC(O)CC(=O)CCC1=CC(OC)=C(O)C=C1	Negative	0	0	0	4.87979	9.16083	-0.392459	0.135767	11.85	15.9979	0	0	0	0	0	0	0	0	0		0	0			1	1	0	0	0	0	0	0		3.01294	2.19552	0.746881		0.883729	0.858824	0	5.39232	2.25819	1.4507	5.39861	3.54084	0.837087	0.450674	0
62	CCCCCCCCCCCC1=C(O)C(=O)C=C(O)C1=O	Negative	0	0	0	4.89139	9.81584	-0.357583	0.259088	11.9	15.9979	0	0	0	0	0	0	0	0	0		0	0			2	0	0	0	0	0	0	0		3.73069	2.69271	0.639142		0.875501	0.777516	0	5.39232	2.5133	1.6328	5.62854	3.82411	0.991704	0.603895	0
63	CC1COC2=C1C(=O)C(=O)C1=C2C=CC2=C1CCCC2(C)C	Negative	0	0	0	5.53747	11.3812	-0.343836	0.234302	11.9	15.9969	0	0	0	0	0	0	0	0	0		0	0			2	1	0	0	0	0	0	0		10.079	5.72027	2.98593		5.51617	4.45522	1.5	5.45943	4.2107	2.96954	7.36477	5.40822	1.95453	1.29889	0
64	CC(C)CCCC(C)CCCC(C)CCCC(C)=CCO	Negative	0	0	0	4.20165	9.04737	-0.416951	0.0875093	11.9962	15.9979	0	0	0	0	0	0	0	0	0		0	0			0	0	0	0	0	0	0	0		1.56295	1.51342	1.39385		1.02501	1.33882	0	5.39232	2.96527	1.70053	7.59128	4.58003	1.46672	0.650377	0
65	CN1C(C(O)C2=CC=CC=C2)C(C(O)C1=O)C1=CC=CC=C1	Negative	0	0	0	5.14512	11.4993	-0.386467	0.232233	11.85	15.9969	0	0	0	0	0	0	0	0	0		0	0			1	0	0	0	0	0	0	0		6.81558	4.01934	1.75605		3.34551	2.64398	0	5.45943	3.24716	2.20832	5.67656	4.40502	1.16928	0.691149	0
66	CC(C=CC1=C(C)CCCC1(C)C)=CC=CC(C)=CC(O)=O	Positive	0	0	0	4.0076	11.4263	-0.328211	0.283647	11.9	15.9959	0	0	0	0	0	0	0	0	0		0	0			1	0	0	0	0	0	0	0		5.43235	3.50332	2.22428		3.1581	3.16214	1.87458	5.45943	2.87523	1.49917	6.76117	4.12474	1.10089	0.345646	0
67	OC1C(OC2=CC(O)=CC(O)=C2C1=O)C1=CC(O)=C(O)C=C1	Negative	0	0	0	4.92051	10.0207	-0.381575	0.236718	11.85	16.0009	0	0	0	0	0	0	0	0	0		0	0			1	1	0	0	0	0	0	0		7.55709	4.7464	1.31305		2.05663	1.7042	0	5.45943	2.38159	1.6214	4.93372	3.44985	0.926617	0.529114	0
68	COC1=CC(CCC2=CC(OC)=C(O)C=C2)=CC(OC)=C1O	Negative	0	0	0	4.89132	9.56883	-0.358247	0.133062	11.85	15.9989	0	0	0	0	0	0	0	0	0		0	0			0	3	0	0	0	0	0	0		4.94713	3.42987	1.05973		1.42528	1.28472	0	5.45943	2.25834	1.56824	4.85515	3.48608	0.843524	0.479608	0
69	CN1C2CC(O)C1CC(C2)OC(=O)C(CO)C1=CC=CC=C1	Negative	0	0	0	4.75056	9.81007	-0.394842	0.271622	11.9	15.9979	0	0	0	0	0	0	0	0	0		0	0			1	1	0	0	0	0	0	0		6.29189	3.74206	2.04129		3.41338	2.90697	0	5.45943	3.7432	2.57892	6.36583	5.04801	1.47086	0.799812	0
70	COC1=C(O)C=CC(CNC(=O)CCCCC=CC(C)C)=C1	Negative	0	0	0	4.7665	9.04983	-0.358129	0.20429	11.85	15.9969	0	0	0	0	0	0	0	0	0		0	0			1	1	0	0	0	0	0	0		2.55666	2.15086	0.730054		0.709491	0.726133	0	5.45943	2.03717	1.31979	5.70088	3.27943	0.715853	0.408118	0
71	COC1=C(OC)C=C2C(CC3=CC=C(O)C=C3)N(C)CCC2=C1	Negative	0	0	0	4.80392	11.3414	-0.360576	0.107601	11.85	15.9969	0	0	0	0	0	0	0	0	0		0	0			0	2	0	0	0	0	0	0		5.5543	3.64101	1.71838		3.1145	2.33868	0	5.52356	3.27467	2.53404	6.02298	4.63569	1.54946	0.956622	0
72	COC1=CC(O)=C2C3=C(C4=CC(O)=C(O)C=C4O3)C(=O)OC2=C1	Negative	0	0	0	4.85042	10.1258	-0.360126	0.301684	11.85	16.0009	0	0	0	0	0	0	0	0	0		0	0			1	2	1	0	0	0	0	0		8.40554	4.91029	1.39698		2.38173	1.93357	0	5.52356	2.6531	1.86552	5.05245	3.70959	1.14587	0.697373	0
73	COC1=CC=C(C=C1)C1=CC(=O)C2=C(O)C(O)=C(OC)C=C2O1	Negative	0	0	0	4.76776	9.86348	-0.357633	0.242337	11.85	15.9999	0	0	0	0	0	0	0	0	0		0	0			1	3	0	0	0	0	0	0		7.06161	4.33487	1.20168		1.67885	1.51356	0	5.52356	2.32231	1.52786	4.85258	3.52604	0.879199	0.527564	0
74	COC1=C(O)C=C2OC(OC3=CC=C(O)C=C3)=CC(=O)C2=C1O	Negative	0	0	0	4.73045	9.6093	-0.360879	0.198548	11.85	16.0009	0	0	0	0	0	0	0	0	0		0	0			1	3	0	0	0	0	0	0		7.01088	3.97484	1.00869		1.42647	1.33021	0	5.52356	2.13096	1.31975	4.67633	3.16391	0.701387	0.357387	0
75	COC1=C(O)C=CC(=C1)C1=C(O)C(=O)C2=C(O)C=C(O)C=C2O1	Negative	0	0	0	4.93978	10.1548	-0.360956	0.242463	11.85	16.0009	0	0	0	0	0	0	0	0	0		0	0			1	2	0	0	0	0	0	0		7.87374	4.68632	1.22042		1.8196	1.5883	0	5.52356	2.28965	1.50117	4.83358	3.37726	0.832399	0.470532	0
76	COC1=CC(C=CC(=O)N2CCC=CC2=O)=CC(OC)=C1OC	Negative	0	0	0	4.92133	9.73799	-0.346879	0.256254	11.9943	15.9989	0	0	0	0	0	0	0	0	0		0	0			2	3	0	0	0	0	0	0		5.50102	3.35463	0.987055		1.36084	1.29661	0	5.52356	2.26183	1.46189	4.81116	3.41728	0.672524	0.36231	0
77	OC1=CC(O)=C2C(OC(=C(O)C2=O)C2=CC(O)=C(O)C(O)=C2)=C1	Negative	0	0	0	5.02241	10.135	-0.360984	0.223294	11.85	16.0019	0	0	0	0	0	0	0	0	0		0	0			1	1	0	0	0	0	0	0		8.54763	5.29009	1.26571		1.86777	1.61	0	5.52356	2.20607	1.42549	4.81005	3.26722	0.804142	0.434883	0
78	COC1=CC(CCC2=CC(O)=C(OC)C=C2)=CC(OC)=C1OC	Negative	0	0	0	4.80567	9.6376	-0.358022	0.13578	11.85	15.9989	0	0	0	0	0	0	0	0	0		0	0			0	4	0	0	0	0	0	0		5.25959	3.29994	1.09614		1.5237	1.42386	0	5.52356	2.45947	1.65557	5.03979	3.67013	0.929727	0.529915	0
79	CC(C)=CC(=O)OC1CC2=C(OC1(C)C)C=C1OC(=O)C=CC1=C2	Negative	0	0	0	4.2944	10.0612	-0.336617	0.291311	11.85	15.9989	0	0	0	0	0	0	0	0	0		0	0			2	3	0	0	0	0	0	0		7.10066	4.644	1.98085		2.94938	2.37673	1.63299	5.58496	2.78659	2.0323	6.80904	4.0211	1.21165	0.786352	0
80	COC1=C(O)C=C2C(=O)C3=CC(C)=C(O)C(OC)=C3C(=O)C2=C1O	Negative	0	0	0	5.01363	10.8457	-0.358594	0.203474	11.85	16.0009	0	0	0	0	0	0	0	0	0		0	0			2	2	0	0	0	0	0	0		10.3945	5.87622	1.77125		3.25482	2.51019	0	5.58496	2.89716	1.99707	5.35624	4.03238	1.21346	0.71232	0
81	COC1=CC(O)=C2C(=O)C(O)=C(OC2=C1)C1=CC(O)=C(OC)C=C1	Negative	0	0	0	4.83019	10.1548	-0.360026	0.242481	11.85	16.0009	0	0	0	0	0	0	0	0	0		0	0			1	3	0	0	0	0	0	0		7.94634	4.78386	1.28153		1.86133	1.65388	0	5.58496	2.40943	1.56924	5.0152	3.60085	0.901772	0.536405	0
82	COC1=CC(=CC(OC)=C1O)C1=C(O)C=C2C(O)=CC(O)=CC2=[O+]1	Negative	0	0	0	4.97565	10.0011	-0.452713	0.251875	11.85	16.0009	0	0	0	0	0	0	0	0	0		0	0			0	2	1	0	0	0	0	0		7.54332	4.6266	1.45682		2.31533	1.93442	0	5.58496	2.71762	1.88345	5.35578	3.90404	1.10725	0.660746	0
83	CC(C)=CCOC1=CC=C(CCNC(=O)C=CC2=CC=CC=C2)C=C1	Negative	0	0	0	4.87176	8.97896	-0.341471	0.223868	11.85	15.9959	0	0	0	0	0	0	0	0	0		0	0			1	1	0	0	0	0	0	0		2.35412	1.99596	0.792574		0.643778	0.73253	0	5.64386	2.18193	1.39248	6.02147	3.60457	0.744434	0.423167	0
84	OC1=CC2=[O+]C(=C(O)C=C2C(O)=C1)C1=CC(O)=C(O)C(O)=C1	Negative	0	0	0	4.9709	9.68672	-0.452711	0.251852	11.85	16.0009	0	0	0	0	0	0	0	0	0		0	0			0	0	1	0	0	0	0	0		7.20581	4.7035	1.3596		2.09676	1.74529	0	5.45943	2.42833	1.66832	4.98951	3.49392	0.9669	0.554331	0
85	OC1CC2=C(O)C=C3OC(=O)C=CC3=C2OC1C1=CC(O)=C(O)C=C1	Negative	0	0	0	4.3094	10.3781	-0.389274	0.291107	11.85	16.0009	0	0	0	0	0	0	0	0	0		0	0			1	2	0	0	0	0	0	0		7.74271	5.07123	1.57058		2.69348	2.10832	0	5.64386	3.07704	2.2626	5.92769	4.29336	1.37555	0.860272	0
86	OCC1OC(OC2OC=CC3C(O)C=C(CO)C23)C(O)C(O)C1O	Negative	0	0	0	4.36146	10.6704	-0.393593	0.190256	11.9	16.0029	0	0	0	0	0	0	0	0	0		0	0			0	3	0	0	0	0	0	0		8.04127	4.98306	1.97145		3.07993	2.7161	0	5.58496	3.37596	2.18266	6.15979	4.72798	1.1879	0.666081	0
87	CC1(CO)C(O)CCC2(C)C(CC=C3C(O)=COC3=O)C(=C)CCC12	Negative	0	0	0	4.60531	13.0258	-0.395376	0.338218	11.9	15.9989	0	0	0	0	0	0	0	0	0.5		0	0			1	1	0	0	0	0	0	0		12.0157	7.19333	4.81389		10.4883	7.94634	2.64908	5.64386	5.39994	3.65263	8.28822	7.02457	2.55302	1.558	0
88	CC1(C)OC2OC3=C(C2C1O)C(O)=C(C=C3)C(=O)C=CC1=CC=CC=C1	Negative	0	0	0	5.49567	10.5128	-0.389147	0.19	11.85	15.9989	0	0	0	0	0	0	0	0	0		0	0			1	2	0	0	0	0	0	0		9.32492	5.78911	2.35246		3.79148	3.20318	2	5.70044	3.57919	2.41987	7.15997	5.01127	1.41568	0.892631	0
89	COC1=C(O)C=C2C(CCN(C)C22CC3=C(C2=O)C2=C(OCO2)C=C3)=C1	Negative	0	0	0	4.96826	13.1417	-0.35792	0.190872	11.85	15.9989	0	0	0	0	0	0	0	0	0		0	0			1	3	0	0	0	0	0	0		11.7552	6.38975	2.84768		5.98396	4.49027	0.57735	5.70044	4.5484	3.3943	7.05241	5.89299	2.29389	1.51953	0
90	CC1(C)CCC(O)C23COC(O)(C(O)C12)C12C(O)C(CCC31)C(=C)C2=O	Negative	0	0	0	6.14459	13.6091	-0.392736	0.208546	11.9	15.9999	0	0	0	0	0	0	0	0	2.62074		0	0			1	1	0	0	0	0	0	0		21.2261	10.4424	6.42429		18.8754	11.9857	3.66622	5.70044	7.89842	6.59014	9.9677	8.88241	4.87268	3.54452	0
91	CC(=O)C1CCC23OC22CCC4CC(O)CCC4(C)C2C(O)C(O)C13C	Negative	0	0	0	5.03842	12.533	-0.393259	0.133724	11.9	15.9989	0	0	0	0	0	0	0	0	3.14735		0	0			1	1	0	0	0	0	0	0		18.0047	9.43563	6.90527		18.5197	12.4233	3.88423	5.70044	8.35711	6.64723	10.3859	9.62797	4.98626	3.73743	0
92	COC1=C(O)C=CC(C=CC(=O)CC(=O)C=CC2=CC(OC)=C(O)C=C2)=C1	Negative	0	0	0	4.89001	9.33809	-0.358985	0.164536	11.85	15.9999	0	0	0	0	0	0	0	0	0		0	0			2	2	0	0	0	0	0	0		4.93247	3.64945	0.997304		1.10162	1.1002	0	5.75489	2.26368	1.45928	5.63864	3.67937	0.704883	0.384802	0
93	COC1=C(OC)C=C(C=C1)C1OCC2C1COC2C1=CC2=C(OCO2)C=C1	Negative	0	0	0	4.90241	10.2315	-0.372981	0.159562	11.9966	16.0006	0	0	0	0	0	0	0	0	0		0	0			0	6	0	0	0	0	0	0		7.97463	4.61486	2.09352		3.47495	3.12367	0	5.75489	4.35449	2.88346	7.0627	5.72544	1.89128	1.31255	0
94	COC(=O)C1CC23C4N5CC(C)C4(O)CCC2(C)C(C5)CCC2=C3C1CC2	Negative	0	0	0	4.9452	15.2828	-0.387385	0.265034	11.9943	15.9969	0	0	0	0	0	0	0	0	1.65096		0	0			1	1	0	0	0	0	0	0		17.1761	9.20061	6.91977		20.4422	12.5919	2.61739	5.75489	9.28591	8.19308	10.8693	10.4026	7.0072	5.60466	0
95	COC1=CC(C=CC(O)=O)=CC2=C1OC(C2CO)C1=CC(OC)=C(O)C=C1	Negative	0	0	0	3.95821	10.755	-0.395115	0.28344	11.9	16.0009	0	0	0	0	0	0	0	0	0		0	0			1	3	0	0	0	0	0	0		7.13421	4.42668	1.61678		2.80751	2.28975	0	5.75489	3.20066	2.27807	6.07189	4.48293	1.40557	0.900222	0
96	CCCCCCC=CCCCCCCCCCC1=CC(=O)C=C(OC)C1=O	Negative	0	0	0	4.84655	9.72965	-0.345009	0.252504	11.9	15.9969	0	0	0	0	0	0	0	0	0		0	0			2	1	0	0	0	0	0	0		2.89936	1.88042	0.54169		0.784508	0.705618	0	5.75489	3.35545	2.20755	7.44807	5.03312	1.34246	0.855279	0
97	OC1=CC=C(C=C1)C1CC(=O)C2=C(O1)C=C1OC3=CC(O)=C(O)C=C3C1=C2O	Negative	0	0	0	4.79939	10.4773	-0.361322	0.211421	11.85	16.001	0	0	0	0	0	0	0	0	0		0	0			1	1	1	0	0	0	0	0		9.76384	5.83907	1.82722		3.12466	2.52449	0	5.80735	3.62117	2.59988	6.73592	4.97833	1.62047	1.03121	0
98	COC1=C(O)C=CC(C=CC(=O)COC(=O)C=CC2=CC(OC)=C(O)C=C2)=C1	Negative	0	0	0	4.57915	9.26269	-0.358985	0.286154	11.85	16.001	0	0	0	0	0	0	0	0	0		0	0			2	3	0	0	0	0	0	0		4.65211	3.72437	0.961677		1.04532	1.03309	0	5.80735	2.18769	1.42177	5.60326	3.63779	0.670663	0.340199	0
99	CC1CCC2C(C)C(OC(=O)CCC(O)=O)OC3OC4(C)CCC1C23OO4	Positive	0	0	0	3.73201	11.8064	-0.331724	0.264693	11.9967	16.0024	0	0	0	0	0	0	0	0	0.333333		0	0			2	5	0	0	0	0	0	0		11.0555	6.40723	3.55666		8.31676	5.74706	1.87318	5.75489	5.40412	4.34232	8.65729	6.88772	3.35192	2.17492	0
100	CC(C)CCCC(C)C1CCC2C(CCCC12C)=CC=C1CC(O)CCC1=C	Negative	0	0	0	5.18952	12.5354	-0.392198	0.0822644	11.9	15.9949	0	0	0	0	0	0	0	0	0		0	0			0	0	0	0	0	0	0	0		8.56755	5.24639	4.28012		8.67318	6.97813	1.24878	5.80735	6.6587	4.57466	10.8315	8.35336	3.11843	2.03257	0
101	OCC1OC(OC2=CC(C=CC3=CC=C(O)C=C3)=CC(O)=C2)C(O)C(O)C1O	Negative	0	0	0	4.35686	9.73346	-0.393369	0.193028	11.85	16.002	0	0	0	0	0	0	0	0	0		0	0			0	2	0	0	0	0	0	0		6.84395	4.64789	1.41931		1.87238	1.68399	0	5.80735	2.84678	1.86915	6.50024	4.37563	0.971414	0.506391	0
102	COC1=C2OCOC2=C(OC)C(=C1C)C1=C(OC)C2=C(OCO2)C(OC)=C1C	Negative	0	0	0	5.24535	12.0082	-0.346601	0.164987	11.9967	16.0024	0	0	0	0	0	0	0	0	0		0	0			0	8	0	0	0	0	0	0		11.0424	5.6017	2.0629		4.32508	3.32215	0	5.80735	3.84994	2.56029	6.26254	5.00223	1.55843	0.922935	0
103	COC1=C(OC)C(=O)C(C)C(CC=C(C)CCC=C(C)CCC=C(C)C)C1O	Negative	0	0	0	5.16241	10.779	-0.38547	0.211379	11.9	15.9979	0	0	0	0	0	0	0	0	0		0	0			1	2	0	0	0	0	0	0		6.445	4.27765	2.19286		2.89407	2.61893	0	5.80735	3.54862	2.19263	8.05872	5.46281	1.53087	0.693555	0
104	COC1=C(OC)C=C2C(=C1)N1C3C4C(CC1=O)OCC=C1CN5CCC23C5CC41	Negative	0	0	0	5.10776	13.8723	-0.372664	0.210025	11.9943	15.9979	0	0	0	0	0	0	0	0	0		0	0			1	3	0	0	0	0	0	0		14.2197	7.13546	4.40813		12.6102	8.16328	0.365148	5.85798	7.87129	6.87131	9.48405	8.81485	5.5978	4.51034	0
105	COC1=CC(=CC(OC)=C1OC)C1C2C(COC2=O)CC2=CC3=C(OCO3)C=C12	Negative	0	0	0	4.91007	12.5105	-0.346889	0.266017	11.9966	16.0015	0	0	0	0	0	0	0	0	0		0	0			1	6	0	0	0	0	0	0		9.74981	5.34268	2.3672		4.94867	3.73976	0	5.85798	4.78547	3.55098	7.46065	6.07657	2.36334	1.68475	0
106	C[S+](CCC(N)C(O)=O)CC1OC(C(O)C1O)N1C=NC2=C1N=CN=C2N	Negative	0	0	0	4.16645	11.0455	-0.387564	0.286567	11.85	31.9721	0	0	0	0	0	0	0	0	0		0	0			1	1	0	0	0	1	0	0		7.51407	5.49209	2.50868		4.11865	3.28067	0	5.75489	5.01297	3.70513	9.35421	6.79663	2.33747	1.44152	0
107	COC1=C(OC)C=C(C=C1)C1=CC(=O)C2=C(O1)C(OC)=C(OC)C(OC)=C2OC	Negative	0	0	0	4.90822	10.4722	-0.346985	0.256023	11.85	16.002	0	0	0	0	0	0	0	0	0		0	0			1	7	0	0	0	0	0	0		9.43022	5.11561	1.56238		2.70678	2.26677	0	5.85798	3.17404	2.18228	5.88178	4.4842	1.23601	0.734142	0
108	CC1=C2CC3C(=C)CCC(OC4OC(CO)C(O)C(O)C4O)C3(C)CC2OC1=O	Negative	0	0	0	4.38423	12.4714	-0.393357	0.289666	11.9	16.002	0	0	0	0	0	0	0	0	0		0	0			1	3	0	0	0	0	0	0		12.3122	7.82979	4.13702		7.95956	6.08067	1.21644	5.85798	5.45764	4.04751	9.02977	7.37394	2.8419	1.74192	0
109	[H]C1(CO)OC(OC2=C3C(=O)C4=C(C=CC=C4O)C(=O)C3=CC(C)=C2)C(O)C(O)C1O	Negative	0	0	0	4.37708	11.0622	-0.393364	0.224344	11.85	16.003	0	0	0	0	0	0	0	0	0		0	0			2	2	0	0	0	0	0	0		11.5104	6.73673	2.16287		3.75469	2.9644	0	5.90689	3.78735	2.6285	7.35869	5.32392	1.57104	0.905728	0
110	COC1=C(OC)C(OC)=C2C(CC(C)(O)C(C)CC3=CC4=C(OCO4)C(OC)=C23)=C1	Negative	0	0	0	5.15801	12.4156	-0.389058	0.159855	11.9966	16.0015	0	0	0	0	0	0	0	0	0		0	0			0	6	0	0	0	0	0	0		11.0726	6.72113	3.15227		5.38959	4.04123	1.53779	5.90689	4.42276	3.33341	7.99629	6.20311	2.2857	1.65991	0
111	CC1C2C(CC3C4CCC5CC(O)CCC5(C)C4CCC23C)OC11CCC(C)CO1	Negative	0	0	0	5.1943	12.7462	-0.392907	0.171747	11.9	15.9969	0	0	0	0	0	0	0	0	0.685007		0	0			0	2	0	0	0	0	0	0		15.8494	8.96854	7.52997		19.3865	13.1406	3.12325	5.90689	10.2527	8.63059	13.1028	11.905	6.60052	5.10182	0
112	COC(=O)C1=CC(OC)=C2OCOC2=C1C1=C2OCOC2=C(OC)C=C1C(=O)OC	Negative	0	0	0	4.89994	11.9385	-0.346873	0.295268	11.85	16.004	0	0	0	0	0	0	0	0	0		0	0			2	8	0	0	0	0	0	0		9.84256	5.57757	1.69687		3.26171	2.56193	0	5.90689	3.41805	2.37291	6.11549	4.7172	1.55935	0.97242	0
113	COCC(CC1=CC(OC)=C(OC)C=C1)C(COC)CC1=CC(OC)=C(OC)C=C1	Negative	0	0	0	4.84575	10.9892	-0.384544	0.110562	11.85	16	0	0	0	0	0	0	0	0	0		0	0			0	6	0	0	0	0	0	0		5.95264	3.69726	1.75915		2.79092	2.36698	0	5.90689	3.77221	2.62236	7.21776	5.31984	1.51504	0.954277	0
114	OCC1OC(C(O)C(O)C1O)C1=C(O)C=C2OC3=CC(O)=C(O)C=C3C(=O)C2=C1O	Negative	0	0	0	4.45227	10.7239	-0.393411	0.227819	11.85	16.005	0	0	0	0	0	0	0	0	0		0	0			1	2	0	0	0	0	0	0		12.1467	7.40116	2.22589		3.76797	2.94729	0	5.90689	3.64004	2.55266	7.04887	5.22724	1.55135	0.902076	0
115	CC(=C)C1CCC2(C)CCC3(C)C(CCC4C5(C)CCC(=O)C(C)(C)C5CCC34C)C12	Negative	0	0	0	5.38546	14.1564	-0.298663	0.138747	11.9	15.9949	0	0	0	0	0	0	0	0	3.06152		0	0			1	0	0	0	0	0	0	0		20.851	12.2428	11.0096		29.8165	19.3807	10.1975	5.9542	11.2919	9.25872	14.4846	13.2301	7.36148	5.30354	0
116	COC1=C(C2C(O)OC(C)(C)C2OC(C)=O)C2=C(C=C1)C(=O)CC(O2)C1=CC=CC=C1	Negative	0	0	0	4.23511	11.8322	-0.367264	0.258495	11.9966	16.0015	0	0	0	0	0	0	0	0	0		0	0			2	4	0	0	0	0	0	0		10.7689	6.0933	2.67297		5.11979	3.96907	1.8072	5.9542	4.45898	3.24741	8.37034	5.84798	1.86263	1.23765	0
117	CC(=C)C1CCC2(C)C1CCC1(C)C2CCC2C3(C)CCC(O)C(C)(C)C3CCC12C	Negative	0	0	0	5.85187	14.1554	-0.391996	0.0741419	11.9	15.9949	0	0	0	0	0	0	0	0	3.38655		0	0			0	0	0	0	0	0	0	0		21.6972	12.4227	11.4273		31.2934	20.5988	10.3475	5.9542	11.7615	9.11099	14.6329	13.5752	7.30383	5.75428	0
118	CCC(C)CC(C)C(=O)OC1C(=O)C2=C3CC(O)CC(C)C3=C(O)C=C2C(C)(O)C1=O	Negative	0	0	0	5.10665	11.6742	-0.392282	0.265582	11.85	16.001	0	0	0	0	0	0	0	0	0		0	0			3	1	0	0	0	0	0	0		12.4923	7.94742	3.40575		6.12048	4.71837	1.03811	5.9542	4.85461	3.30602	9.47299	6.82756	2.05532	1.29541	0
119	CC1C2C(CC3C4CCC5CC(O)CC(O)C5(C)C4CCC23C)OC11CCC(C)CO1	Negative	0	0	0	5.25312	12.7609	-0.393463	0.171762	11.9	15.9979	0	0	0	0	0	0	0	0	0.685007		0	0			0	2	0	0	0	0	0	0		17.2264	9.65658	7.69299		19.8459	13.421	3.12325	5.9542	10.3143	8.56914	13.1758	12.001	6.56439	5.10087	0
120	OCC1OC(OC2=CC(O)=CC(O)=C2C(=O)C=CC2=CC=C(O)C=C2)C(O)C(O)C1O	Negative	0	0	0	4.36978	10.4237	-0.393685	0.193311	11.85	16.004	0	0	0	0	0	0	0	0	0		0	0			1	2	0	0	0	0	0	0		8.90152	5.68277	1.65962		2.22578	1.99921	0	5.9542	3.05777	1.9681	6.94228	4.72434	1.04391	0.533933	0
121	[H]C12CCC3(C)C([H])(CC=C4C5([H])C(C)C(C)CCC5(CO)CCC34C)C1(C)CCC(=O)C2(C)C	Negative	0	0	0	5.38829	14.3169	-0.395544	0.138781	11.9	15.9959	0	0	0	0	0	0	0	0	3.06152		0	0			1	0	0	0	0	0	0	0		21.3382	12.5132	10.7609		27.9241	18.3182	9.24385	6	10.7101	8.73931	14.3125	13.2187	6.83095	4.79562	0
122	NC1=NC(=O)C2=NC(CNC3=CC=C(C=C3)C(=O)NC(CCC(O)=O)C(O)=O)=CN=C2N1	Negative	0	0	0	3.83215	9.33187	-0.332109	0.301123	11.85	16	0	0	0	0	0	0	0	0	0		0	0			4	0	0	0	0	0	0	0		6.54649	4.84031	1.23984		1.47763	1.38757	0	6	2.76185	1.81754	6.71335	4.36445	0.975582	0.530691	0
123	CC(=C)C1CCC2(CO)CCC3(C)C(CCC4C5(C)CCC(O)C(C)(C)C5CCC34C)C12	Negative	0	0	0	5.34527	14.1757	-0.395456	0.0742977	11.9	15.9959	0	0	0	0	0	0	0	0	3.06152		0	0			0	0	0	0	0	0	0	0		21.185	12.3539	11.1052		29.8477	19.582	9.00094	6	11.5479	9.391	14.5821	13.5338	7.65291	5.54581	0
124	COC1=CC2=C(C(O)=C1)C(=O)C=C(O2)C1=CC=C(OC2OC(CO)C(O)C(O)C2O)C=C1	Negative	0	0	0	4.35057	9.92639	-0.393374	0.267947	11.9	16.004	0	0	0	0	0	0	0	0	0		0	0			1	4	0	0	0	0	0	0		10.056	6.2235	1.8825		2.66056	2.34211	0	6	3.50022	2.33332	7.33407	5.2586	1.31756	0.750677	0
125	[H]C1(OC(C)=O)C2=C3OC(=CC(=O)C3=C(OC)C=C2OC(C)(C)C1([H])OC(C)=O)C1=CC=CC=C1	Negative	0	0	0	4.22976	11.5351	-0.347942	0.26048	11.85	16.002	0	0	0	0	0	0	0	0	0		0	0			3	5	0	0	0	0	0	0		11.2171	6.20491	2.43924		4.70679	3.53008	1.91926	6.04439	4.09638	3.051	8.30127	5.44811	1.89514	1.17944	0
126	CC(CCC=C(CO)CO)C1CCC2(C)C3=CCC4C(C)(C)C(=O)CCC4(C)C3=CCC12C	Negative	0	0	0	4.46582	13.7462	-0.392633	0.138828	11.9	15.9969	0	0	0	0	0	0	0	0	2.00415		0	0			1	0	0	0	0	0	0	0		18.1784	10.9437	8.63972		19.1065	14.0684	7.31512	6.04439	8.69	6.10804	12.9183	11.2004	4.62172	3.34287	0
127	CC1(C)CCC2(C)CCC3(C)C(=CCC4C5(C)CCC(O)C(C)(C5CCC34C)C(O)=O)C2C1	Negative	0	0	0	5.0105	14.2317	-0.391469	0.267798	11.9	15.9969	0	0	0	0	0	0	0	0	3.93444		0	0			1	0	0	0	0	0	0	0		22.1999	13.2875	11.0226		28.5145	18.176	10.7741	6.04439	10.4891	9.26769	15.0117	13.1604	6.81337	4.82402	0
128	CC(=C)C1CCC2(CCC3(C)C(CCC4C5(C)CCC(O)C(C)(C)C5CCC34C)C12)C(O)=O	Negative	0	0	0	5.11402	14.1858	-0.392015	0.26552	11.9	15.9969	0	0	0	0	0	0	0	0	3.06152		0	0			1	0	0	0	0	0	0	0		21.996	13.0664	11.0189		29.4087	19.3753	9.00094	6.04439	11.5017	9.27784	14.5229	13.4722	7.6316	5.55152	0
129	CC(=O)OC1C2OC22C3CCC4(O)CC(O)CCC4(C)C3CCC2(C)C1C1=COC(=O)C=C1	Negative	0	0	0	4.22355	13.1423	-0.392681	0.290569	11.9	16.001	0	0	0	0	0	0	0	0	2.40685		0	0			2	3	0	0	0	0	0	0		18.227	10.2016	7.20407		18.6808	12.5649	3.35911	6.04439	8.99227	7.4433	11.8248	10.4916	5.60024	4.26943	0
130	CC(=O)OC1CC2C(C)(C)C(=O)C=CC2(C)C2CCC3(C)C(C(=O)C4OC34C12C)C1=COC=C1	Negative	0	0	0	4.41353	14.3431	-0.356311	0.258486	11.9	16	0	0	0	0	0	0	0	0	3.92514		0	0			3	2	1	0	0	0	0	0		23.0049	12.2101	8.65115		23.8692	15.8421	8.94523	6.08746	9.45355	7.0224	12.5887	10.908	5.60002	3.94052	0
131	CC(=O)OC1CCC2(C)C(CCC3(C)C2CCC2C4C(CCC4(C)CCC32C)C(C)=C)C1(C)C	Negative	0	0	0	4.19649	14.193	-0.312046	0.258727	11.9	15.9959	0	0	0	0	0	0	0	0	3.06152		0	0			1	1	0	0	0	0	0	0		21.4742	12.1833	11.2908		31.1293	20.1004	10.7071	6.08746	11.8788	9.78914	15.2979	13.7309	7.74441	5.66547	0
132	CC1(C)OC2CC(=O)OCC22C1CC(=O)C1(C)C2CCC2(C)C(OC(=O)C3OC123)C1=COC=C1	Negative	0	0	0	4.38166	13.8671	-0.370582	0.294311	11.9	16.002	0	0	0	0	0	0	0	0	3.92514		0	0			3	4	1	0	0	0	0	0		22.7196	11.7253	7.90155		22.385	14.5605	6.41613	6.08746	9.24612	7.23246	12.1852	10.626	5.38962	3.80927	0
133	CC1(C)CCC2(CCC3(C)C(=CCC4C3(C)CCC3C(C)(C)C(=O)CCC43CO)C2C1)C(O)=O	Negative	0	0	0	5.13826	14.2883	-0.395562	0.265473	11.9	15.9979	0	0	0	0	0	0	0	0	3.93444		0	0			2	0	0	0	0	0	0	0		22.0677	13.2887	10.5277		26.2993	17.4886	8.97478	6.08746	10.4136	8.82583	14.7069	12.8263	6.98747	4.80207	0
134	COCC12CCC(C)C(C)C1C1(O)C=CC3C4(C)CCC(=O)C(C)(C)C4CCC3(C)C1(C)CC2	Negative	0	0	0	5.07612	14.4951	-0.385251	0.138811	11.9	15.9969	0	0	0	0	0	0	0	0	5.0261		0	0			1	1	0	0	0	0	0	0		24.6597	13.8146	11.242		30.0119	19.5578	11.7832	6.08746	11.1448	8.92349	14.8018	13.5225	7.02412	4.92174	0
135	CC1(C)CCC2(CCC3(C)C(=CCC4C5(C)CC(O)C(O)C(C)(C)C5CCC34C)C2C1)C(O)=O	Negative	0	0	0	5.13787	14.2755	-0.390587	0.265814	11.9	15.9979	0	0	0	0	0	0	0	0	3.93444		0	0			1	0	0	0	0	0	0	0		23.4498	13.6548	10.9761		28.1115	18.7267	10.6531	6.08746	10.7641	8.75007	15.2143	13.0026	7.16624	4.80057	0
136	CC(C)C(=O)CCC(C)C1C(O)CC2(C)C3CCC4C5(CC35C(O)CC12C)CCC(O)C4(C)C	Negative	0	0	0	4.95192	13.7102	-0.393396	0.135476	11.9	15.9979	0	0	0	0	0	0	0	0	3.87918		0	0			1	0	0	0	0	0	0	0		21.4403	12.6336	10.5755		28.2728	18.2929	7.47101	6.08746	11.1326	8.88514	14.9207	13.0591	7.00951	5.51129	0
137	CC12CC3(O)OC(O1)C1(COC(=O)C4=CC=CC=C4)C3CC21OC1OC(CO)C(O)C(O)C1O	Negative	0	0	0	4.40031	12.1051	-0.393382	0.293382	11.85	16.005	0	0	0	0	0	0	0	0	3.53278		0	0			1	5	0	0	0	0	0	0		19.4682	10.7048	5.35688		12.5471	8.8435	1.94197	6.08746	6.77182	5.26097	10.2015	8.57089	3.66163	2.33482	0
138	CC1(C)OCC(C1OC(=O)C=CC1=CC=CC=C1)C1=C(O)C=CC2=C1OC(CC2=O)C1=CC=CC=C1	Negative	0	0	0	5.00385	11.4994	-0.371931	0.286157	11.9	16	0	0	0	0	0	0	0	0	0		0	0			2	3	0	0	0	0	0	0		10.3517	6.35988	2.7866		4.65034	3.91195	2	6.16993	4.92004	3.43964	9.64198	6.78663	1.97917	1.26509	0
139	CC1(C)CC(O)C2(CO)C(O)CC3(C)C(=CCC4C5(C)CCC(O)C(C)(CO)C5CCC34C)C2C1	Negative	0	0	0	5.24312	14.395	-0.395994	0.0771905	11.9	15.999	0	0	0	0	0	0	0	0	3.93444		0	0			0	0	0	0	0	0	0	0		24.9855	13.6271	11.1224		28.6675	19.0289	9.32828	6.12928	10.9659	8.82625	15.1441	13.2822	7.04631	4.79744	0
140	CN(C)CCC1=C(NC2=CC=CC=C12)C1C2C(C=C(C)CC2(C)C)C23NC4=CC=CC=C4C12CCN3C	Negative	0	0	0	5.898	15.564	-0.308734	0.15218	11.85	14.0061	0	0	0	0	0	0	0	0	1.44225		0	0			0	0	0	0	0	0	0	0		19.3134	9.36829	6.45286		18.714	12.2223	4.42636	6.20945	9.63456	7.87872	13.4036	10.6836	6.36793	4.68468	0
141	CCN1CC2(COC)C3C(OC)C4C1C3(C1CC3(O)C(O)C1C4(O)C(O)C3OC)C(CC2O)OC	Negative	0	0	0	5.1431	15.1529	-0.392256	0.176629	11.9	16.003	0	0	0	0	0	0	0	0	1.87318		0	0			0	4	0	0	0	0	0	0		24.4795	12.0265	7.58734		25.3723	14.8966	4.0757	6.12928	10.9951	10.1063	12.1146	11.6685	8.62626	6.88104	0
142	COC1CC2C(C)(C)C(=O)CCC2(C)C2=C1C1(C)C(O)CC(C(C)CCC=C(CO)CO)C1(C)CC2	Negative	0	0	0	4.46694	14.1719	-0.392807	0.138856	11.9	15.999	0	0	0	0	0	0	0	0	2.00415		0	0			1	1	0	0	0	0	0	0		20.1279	11.8872	9.17306		22.523	15.3972	8.10008	6.16993	9.50224	7.23296	13.6782	12.0515	5.48463	3.84758	0
143	OCC1OC(CO)(OC2OC(COC3OC(CO)C(O)C(O)C3O)C(O)C(O)C2O)C(O)C1O	Negative	0	0	0	4.33589	9.75741	-0.393979	0.26426	11.9	16.01	0	0	0	0	0	0	0	0	0		0	0			0	5	0	0	0	0	0	0		13.2492	8.81542	2.77158		3.89463	3.45558	0	6.08746	4.01295	2.56877	8.40742	6.16359	1.4071	0.735174	0
144	CC1=CC(O)=C2C(=O)C3=C(O)C=C(O)C4=C3C3=C5C6=C(C(C)=CC(O)=C6C(=O)C6=C(O)C=C(O)C4=C56)C1=C23	Negative	0	0	0	5.91119	13.615	-0.360655	0.200987	11.85	16.002	0	0	0	0	0	0	0	0	0		0	0			2	0	0	0	0	0	0	0		21.0347	10.2223	3.90153		10.2639	6.61914	0	6.24793	6.97915	5.73514	10.1631	8.23709	4.31788	3.22967	0
145	COC1=C2C(CC(C)C(C)C(OC(=O)C3=CC=CC=C3)C3=CC4=C(OCO4)C(OC)=C23)=CC2=C1OCO2	Negative	0	0	0	5.2818	12.722	-0.346252	0.293953	11.9966	16.0024	0	0	0	0	0	0	0	0	0		0	0			1	7	0	0	0	0	0	0		12.1808	6.89778	3.06575		5.86047	4.30937	0	6.20945	5.44386	3.9865	9.51801	7.47653	2.71107	1.95268	0
146	COC1=C(O)C=CC(=C1)C(=O)OCC12OC1C(O)C1C=COC(OC3OC(CO)C(O)C(O)C3O)C21	Negative	0	0	0	4.36338	10.899	-0.393475	0.293617	11.9	16.007	0	0	0	0	0	0	0	0	0		0	0			1	6	0	0	0	0	0	0		12.6537	8.01728	3.10989		5.30238	4.39919	0.125	6.16993	5.1053	3.51692	9.21626	7.10403	2.02073	1.20817	0
147	[H]C12OC3=C(C(O)=C(C(C)=CC(O)=O)C(O)=C3C1([H])OC([H])(CO)C(O)C2O)C1([H])OC(CO)C(O)C(O)C1O	Negative	0	0	0	4.17552	11.7491	-0.39398	0.283776	11.85	16.008	0	0	0	0	0	0	0	0	0		0	0			1	3	0	0	0	0	0	0		15.0893	8.62778	3.06258		5.65353	4.3429	0	6.16993	4.95813	3.45538	8.98512	6.78982	2.35615	1.5321	0
148	OCC1OC(OC2C3OC3(CO)C3C2C=COC3OC2OC(CO)C(O)C(O)C2O)C(O)C(O)C1O	Negative	0	0	0	4.36341	10.9259	-0.393979	0.229929	11.9	16.009	0	0	0	0	0	0	0	0	0		0	0			0	6	0	0	0	0	0	0		14.0335	8.6938	3.49608		6.11043	4.95337	0	6.16993	5.53001	3.86867	9.71899	7.61979	2.34343	1.45315	0
149	OC1=C(O)C=C(CCC(=O)NCCCNCCCCNCCCNC(=O)CCC2=CC(O)=C(O)C=C2)C=C1	Negative	0	0	0	4.74503	8.9704	-0.358992	0.201421	11.85	16	0	0	0	0	0	0	0	0	0		0	0			2	0	0	0	0	0	0	0		4.09478	3.84452	1.02835		1.11235	1.04896	0	6.24793	3.77394	2.51999	9.26025	6.02323	1.42541	0.826815	0
150	CC(CC(O)C(OC(C)=O)C(C)(C)O)C1=C2CC(O)C3C4(C)CCC(=O)C(C)(C)C4CCC3(C)C2(C)CC1	Negative	0	0	0	4.14418	14.0625	-0.392643	0.258573	11.9	16	0	0	0	0	0	0	0	0	2.39465		0	0			2	1	0	0	0	0	0	0		22.6111	12.9112	9.76408		24.4367	16.8902	9.51993	6.24793	10.1701	7.35508	15.1322	12.161	5.6825	3.90955	0
151	CCC1=C2NC(C=C3NC(=CC4=N\C(C(CCC(O)=O)C4C)=C4\CC(=O)C5=C(C)C(=C2)N=C45)C(C)=C3C=C)=C1C	Negative	0	0	0	3.98151	11.662	-0.33181	0.258692	11.9	15.9969	0	0	0	0	0	0	0	0	0		0	0			2	0	0	0	0	0	0	0		14.9505	8.7303	4.06788		6.86631	5.90725	0	6.32193	6.70335	4.36503	11.2113	9.01781	3.0007	2.03892	0
152	COC1=C(CC(C)O)C2=C3C(C(=O)C=C4OCOC5=CC(O)=C6OC(C(O)=O)=C(CC(C)O)C2=C6C5=C34)=C1O	Negative	0	0	0	4.72277	13.8311	-0.393755	0.314653	11.85	16.005	0	0	0	0	0	0	0	0	0		0	0			2	4	0	0	0	0	0	0		15.7396	8.27272	2.95672		7.35639	4.91984	0	6.2854	5.84262	4.68456	9.80891	7.11293	3.4961	2.46446	0
153	CC(C)=CCCC(C)=CC=CC(C)=CC=CC(C)=CC=CC=C(C)C=CC=C(C)C=CC=C(C)CCC=C(C)C	Negative	0	0	0	5.9863	9.43329	-0.173259	0.0507442	11.89	12.111	0	0	0	0	0	0	0	0	0		0	0			0	0	0	0	0	0	0	0		3.00632	3.02684	1.70243		0.975579	1.42476	0	6.32193	3.41226	1.78804	11.1304	5.92805	1.40061	0.548183	0
154	OC1=CC=C(C=C1)C1=CC(=O)C2=C(O)C(=C(O)C=C2O1)C1=C(O)C=CC(=C1)C1=CC(=O)C2=C(O)C=C(O)C=C2O1	Negative	0	0	0	4.81045	11.1474	-0.361331	0.241213	11.85	16.004	0	0	0	0	0	0	0	0	0		0	0			2	2	0	0	0	0	0	0		14.176	7.86996	2.33195		3.80557	3.17947	0	6.32193	4.60852	3.17181	9.05907	6.46931	1.89922	1.13035	0
155	COC(=O)C1=COC(OC2OC(CO)C(O)C(O)C2O)C(=CC)C1CC(=O)OCCC1=CC(O)=C(O)C=C1	Negative	0	0	0	4.36606	11.5883	-0.39339	0.291737	11.9	16.007	0	0	0	0	0	0	0	0	0		0	0			2	5	0	0	0	0	0	0		10.1631	7.02591	2.29837		3.3231	2.90627	0	6.24793	4.15803	2.71689	8.70507	6.29356	1.52956	0.830424	0
156	OC1=CC=C(C=C1)C(C(C(=O)C1=C(O)C=C(O)C=C1O)C1=COC2=CC(O)=CC(O)=C2C1=O)C1=CC=C(O)C=C1	Negative	0	0	0	4.9165	13.8311	-0.361681	0.240949	11.85	16.004	0	0	0	0	0	0	0	0	0		0	0			2	1	0	0	0	0	0	0		13.5276	7.31815	2.49215		4.64476	3.62925	0	6.32193	4.86531	3.43383	9.21988	6.65139	2.08735	1.31312	0
157	OCC1OC(OC2=C(O)C=C3C(CC(C([O-])=O)[N+]3=CC=C3CC(NC(=C3)C(O)=O)C(O)=O)=C2)C(O)C(O)C1O	Negative	0	0	0	4.36063	11.0807	-0.393388	0.378394	11.9	16.007	0	0	0	0	0	0	0	0	0		0	0			3	2	0	0	0	0	0	0		11.4848	8.31232	2.85425		4.45953	3.78072	0	6.2854	5.14461	3.58532	9.64635	7.19014	2.17072	1.35148	0
158	CCC(CC(O)C(C)C1CCC2C3=CC(=O)C4C(C)C(CCC4(C)C3CCC12C)OC(=O)C1=CC=CC=C1)C(C)C	Negative	0	0	0	5.06769	13.0544	-0.392632	0.293334	11.9	15.998	0	0	0	0	0	0	0	0	0.25		0	0			2	1	0	0	0	0	0	0		17.4012	10.1529	7.91496		17.2959	12.9713	2.83883	6.35755	10.3763	7.36786	15.1458	12.9085	5.49259	3.90402	0
159	OCC1OC(OC2=CC(O)=C3C(=O)C=C(OC3=C2)C2=CC=C(O)C=C2)C(OC2OCC(O)(CO)C2O)C(O)C1O	Negative	0	0	0	4.40402	9.90418	-0.393822	0.241291	11.85	16.008	0	0	0	0	0	0	0	0	0		0	0			1	5	0	0	0	0	0	0		14.0513	8.93911	2.80373		3.61906	3.42054	0	6.32193	4.57362	2.98232	9.64847	6.88292	1.77064	1.06099	0
160	OC1CC2=C(O)C=C(O)C=C2OC1C1=CC(O)=C(O)C2=C(O)C(=O)C=C(C=C12)C1OC2=CC(O)=CC(O)=C2CC1O	Negative	0	0	0	5.03063	12.3644	-0.390124	0.21004	11.85	16.006	0	0	0	0	0	0	0	0	0		0	0			1	2	0	0	0	0	0	0		15.0825	9.08635	2.95481		5.41686	4.13304	0	6.35755	5.51712	4.07794	10.1268	7.43974	2.60463	1.69526	0
161	[H]C12CC3([H])C4([H])C5OC(C)C6=C(CCOC6O)C5(C(O)C5=C4C(COC5=O)=CC3(C(C)O1)C1=C2C(=O)OCC1)C(=O)OC	Negative	0	0	0	4.99306	14.5105	-0.386558	0.293318	11.9	16.005	0	0	0	0	0	0	0	0	0.25		0	0			3	6	0	0	0	0	0	0		23.0576	11.3367	5.92939		16.7786	10.8637	1.40567	6.35755	9.67034	8.13381	12.2882	11.0254	6.02639	4.57845	0
162	CC(C=CC=C(C)C=CC1C(C)=CC(O)CC1(C)C)=CC=CC=C(C)C=CC=C(C)C=CC1=C(C)CC(O)CC1(C)C	Negative	0	0	0	5.3665	11.5901	-0.392426	0.0782864	11.9	15.9959	0	0	0	0	0	0	0	0	0.047619		0	0			0	0	0	0	0	0	0	0		11.834	6.9733	4.58713		6.8997	6.98622	2.78695	6.39232	6.14377	3.05714	13.7267	8.32993	2.36478	0.766585	0
163	CC1C2C(CC3C4CC=C5CC(CCC5(C)C4CCC23C)OC2OC(CO)C(O)C(O)C2O)OC11CCC(C)CO1	Negative	0	0	0	4.36405	12.7808	-0.393681	0.187266	11.9	16.002	0	0	0	0	0	0	0	0	0.685007		0	0			0	4	0	0	0	0	0	0		19.9353	11.7175	8.00708		19.3074	13.4464	3.12325	6.35755	11.1305	9.03064	15.4752	13.5007	6.80032	5.13633	0
164	OCC1OC(OC2=C(O)C=C3OC4=CC(O)=C(C5OC(CO)C(O)C(O)C5O)C(O)=C4C(=O)C3=C2)C(O)C(O)C1O	Negative	0	0	0	4.36068	10.7491	-0.39398	0.216054	11.9	16.01	0	0	0	0	0	0	0	0	0		0	0			1	4	0	0	0	0	0	0		16.2996	10.0103	3.08176		5.01076	4.00068	0	6.35755	5.01587	3.47018	9.843	7.3032	2.09314	1.2091	0
165	CCC1=C2NC(C=C3NC(=CC4=N\C(C(CCC(O)=O)C4C)=C4\C(C(=O)OC)C(=O)C5=C(C)C(=C2)N=C45)C(C)=C3C=C)=C1C	Negative	0	0	0	3.99689	12.5464	-0.331874	0.276694	11.9	15.999	0	0	0	0	0	0	0	0	0		0	0			3	1	0	0	0	0	0	0		16.8902	9.70345	4.3426		7.58543	6.34599	0	6.45943	7.08842	4.71324	11.8669	9.57183	3.30379	2.26408	0
166	CC1OC(OCC2OC(OC3=C(OC4=CC(O)=CC(O)=C4C3=O)C3=CC=C(O)C=C3)C(O)C(O)C2O)C(O)C(O)C1O	Negative	0	0	0	4.84055	10.8492	-0.38807	0.242816	11.85	16.009	0	0	0	0	0	0	0	0	0		0	0			1	5	0	0	0	0	0	0		14.542	9.38048	2.79958		4.13196	3.4503	0	6.39232	4.78666	3.24652	10.1216	7.18281	1.86826	1.07882	0
167	OCC1OC(OC2C(O)C(O)C(CO)OC2C2=C(O)C=C3OC(=CC(=O)C3=C2O)C2=CC=C(O)C=C2)C(O)C(O)C1O	Negative	0	0	0	4.37777	11.1171	-0.39398	0.241455	11.85	16.009	0	0	0	0	0	0	0	0	0		0	0			1	4	0	0	0	0	0	0		15.1829	9.25385	2.97461		4.87698	3.90934	0	6.39232	5.16248	3.6085	10.1098	7.45381	2.22833	1.33811	0
168	OC1C(O)C(OC2CC3=C(O)C=C(O)C=C3OC2C2=CC(O)=C(O)C=C2)(OC2=CC(O)=CC(O)=C12)C1=CC(O)=C(O)C=C1	Negative	0	0	0	4.95687	12.6268	-0.38538	0.230977	11.85	16.007	0	0	0	0	0	0	0	0	0		0	0			0	3	0	0	0	0	0	0		16.3688	10.0028	3.0743		5.47965	4.27854	0	6.42626	5.47681	3.99758	10.3281	7.55014	2.54782	1.65615	0
169	CC(C=CC=C(C)C=CC1=C(C)C(=O)C(O)CC1(C)C)=CC=CC=C(C)C=CC=C(C)C=CC1=C(C)C(=O)C(O)CC1(C)C	Negative	0	0	0	5.24525	11.5712	-0.385679	0.188448	11.9	15.998	0	0	0	0	0	0	0	0	0.047619		0	0			2	0	0	0	0	0	0	0		13.2011	8.7947	4.66301		6.88035	6.47721	2.78695	6.45943	5.6235	3.00926	13.426	8.30968	2.09177	0.738577	0
170	COC1=C2OC3=CC=C(CC4N(C)CCC5=CC6=C(OCO6)C(OC6=C(OC)C=C7CCN(C)C(CC(C=C1)=C2)C7=C6)=C45)C=C3	Negative	0	0	0	5.03368	12.1072	-0.346972	0.16004	11.85	16	0	0	0	0	0	0	0	0	0		0	0			0	6	0	0	0	0	0	0		13.4727	7.98589	3.67966		7.13726	5.28213	0	6.49185	7.32625	5.67772	12.4485	9.84245	3.75768	2.51411	0
171	COC1=C(O)C=C(C=C1)C1=CC(=O)C2=C(O)C=C(OC3OC(COC4OC(C)C(O)C(O)C4O)C(O)C(O)C3O)C=C2O1	Negative	0	0	0	4.82734	9.9723	-0.38807	0.26425	11.9	16.009	0	0	0	0	0	0	0	0	0		0	0			1	6	0	0	0	0	0	0		14.6164	9.49849	2.86538		4.01441	3.50543	0	6.42626	4.92354	3.24316	10.3243	7.40063	1.89028	1.08574	0
172	CC1OC(OC2C(OC(=O)C=CC3=CC(O)=C(O)C=C3)C(CO)OC3OCC(OC23)C2=CC(O)=C(O)C=C2)C(O)C(O)C1O	Negative	0	0	0	4.59862	10.9052	-0.393425	0.286681	11.9	16.009	0	0	0	0	0	0	0	0	0		0	0			1	6	0	0	0	0	0	0		12.3293	8.89489	2.80209		4.36382	3.50077	0	6.45943	5.1902	3.72107	10.6614	7.63889	2.19776	1.34528	0
173	CC(C)=CCCC(C)(O)C1CCC2(C)C1C(O)CC1C3(C)CCC(OC4OC(CO)C(O)C(O)C4O)C(C)(C)C3CCC21C	Negative	0	0	0	4.38316	13.9767	-0.393707	0.26437	11.9	16.002	0	0	0	0	0	0	0	0	3.06152		0	0			0	2	0	0	0	0	0	0		24.3082	14.3802	11.0699		28.2679	18.9152	9.37615	6.45943	11.8546	9.00539	17.318	14.4757	7.09559	5.04867	0
174	CC1(C)CCC2(CCC3(C)C(=CCC4C5(C)CCC(OC6OC(C(O)C(O)C6O)C(O)=O)C(C)(C)C5CCC34C)C2C1)C(O)=O	Negative	0	0	0	4.15201	14.2864	-0.387737	0.291257	11.9	16.003	0	0	0	0	0	0	0	0	3.93444		0	0			2	2	0	0	0	0	0	0		26.8418	16.176	11.8334		29.4551	19.6848	10.6531	6.49185	12.1721	9.94992	17.8965	15.1133	7.94768	5.43715	0
175	OC1OC(COC(=O)C2=CC(O)=C(O)C(O)=C2)C(OC(=O)C2=CC(O)=C(O)C(O)=C2)C1(O)COC(=O)C1=CC(O)=C(O)C(O)=C1	Negative	0	0	0	4.87453	10.4162	-0.379512	0.296167	11.85	16.012	0	0	0	0	0	0	0	0	0		0	0			3	4	0	0	0	0	0	0		14.9962	11.2559	2.76217		3.4323	3.236	0	6.49185	4.13033	2.58648	9.60794	6.52502	1.37896	0.723286	0
176	CC(C)=CCCC1(C)CC(O)C2=C(O)C3=C(OC45C6CC(C=C4C3=O)C(=O)C5(CC=C(C)C(O)=O)OC6(C)C)C(CC=C(C)C)=C2O1	Negative	0	0	0	4.30108	14.3343	-0.38802	0.285824	11.9	16.003	0	0	0	0	0	0	0	0	1.80614		0	0			3	3	0	0	0	0	0	0		23.4983	12.9057	6.25939		14.8563	9.98286	5.44926	6.55459	8.6363	7.00669	15.2869	10.8861	5.22836	3.58761	0
177	CC1(C)CCC2(CCC3(C)C(=CCC4C5(C)CC(O)C(O)C(C)(C)C5CCC34C)C2C1O)C(=O)OC1OC(CO)C(O)C(O)C1O	Negative	0	0	0	4.37405	14.4352	-0.393645	0.270979	11.9	16.004	0	0	0	0	0	0	0	0	3.93444		0	0			1	2	0	0	0	0	0	0		28.8241	17.3567	12.1609		29.9915	20.0601	10.6531	6.52356	12.121	9.64448	18.0019	15.27	7.64935	5.22761	0
178	CC(C)CC1N2C(=O)C(NC(=O)C3CN(C)C4CC5=C(Br)NC6=CC=CC(=C56)C4=C3)(OC2(O)C2CCCN2C1=O)C(C)C	Negative	0	0	0	5.73979	12.4064	-0.351497	0.256474	11.85	78.9183	0	0	0	0	0	0	0	0	0.5		0	0			3	1	0	0	0	0	0	0		20.5325	11.4405	5.55001		11.6679	8.34849	2.269	6.42626	8.72095	6.64869	14.4771	10.9304	4.76916	3.20627	0
179	CC(=O)OC1CC(C)(C)C(=C=CC(C)=CC=CC(C)=CC=CC=C(C)C=CC=C(C)C(=O)CC23OC2(C)CC(O)CC3(C)C)C(C)(O)C1	Negative	0	0	0	4.07921	11.5221	-0.392926	0.258446	11.9	16	0	0	0	0	0	0	0	0	1.41482		0	0			2	2	0	0	0	0	0	0		18.2594	10.7096	6.57187		12.0223	10.3803	6.91384	6.58496	7.60982	4.26361	15.8518	10.0319	3.24677	1.20707	0
180	OCC1OC(CO)(OC2OC(COC3OC(COC4OC(CO)C(O)C(O)C4O)C(O)C(O)C3O)C(O)C(O)C2O)C(O)C1O	Negative	0	0	0	4.33533	9.759	-0.393979	0.264415	11.9	16.015	0	0	0	0	0	0	0	0	0		0	0			0	7	0	0	0	0	0	0		17.0993	11.5279	3.61228		5.08062	4.4511	0	6.49185	5.39458	3.52007	11.2555	8.25685	1.98368	1.08057	0
181	[H]C(CO)(OC1=C(OC)C=C(C=CC(=O)OC2OC(OC3=CC=C4C=CC(=O)OC4=C3)C(O)C(O)C2O)C=C1)C(O)C1=CC=C(O)C(OC)=C1	Negative	0	0	0	4.27415	9.63915	-0.393394	0.291697	11.85	16.009	0	0	0	0	0	0	0	0	0		0	0			2	7	0	0	0	0	0	0		12.6054	8.63983	2.48732		3.3647	2.98764	0	6.61471	4.92132	3.31968	10.8121	7.56016	1.80326	1.02004	0
182	COC(=O)C1=COC(OC2OC(CO)C(O)C(O)C2O)C(=CC)C1CC(=O)OCC1OC(OCCC2=CC=C(O)C=C2)C(O)C(O)C1O	Negative	0	0	0	4.36615	11.6125	-0.393524	0.29172	11.85	16.011	0	0	0	0	0	0	0	0	0		0	0			2	7	0	0	0	0	0	0		13.2973	9.06567	3.03243		4.37822	3.78474	0	6.58496	5.47337	3.65175	11.3965	8.28623	2.06727	1.14756	0
183	COC1=C(O)C=CC(CC(COC2OC(CO)C(O)C(O)C2O)C(COC2OC(CO)C(O)C(O)C2O)CC2=CC(OC)=C(O)C=C2)=C1	Negative	0	0	0	4.35622	11.6984	-0.393979	0.188871	11.85	16.01	0	0	0	0	0	0	0	0	0		0	0			0	6	0	0	0	0	0	0		13.2668	9.27711	3.35236		4.79044	4.06396	0	6.58496	5.87396	4.08113	12.002	8.79675	2.41908	1.53774	0
184	CCCCCCCCCCCCCCCC(=O)NC(COC1OC(CO)C(O)C(O)C1O)C(O)C=CCCC=CCCCCCCCCC	Negative	0	0	0	4.34535	10.1794	-0.393736	0.263905	11.9	16.002	0	0	0	0	0	0	0	0	0		0	0			1	2	0	0	0	0	0	0		5.72009	4.13071	1.31851		1.69731	1.50827	0	6.61471	6.22875	4.0959	14.0748	9.5288	2.58932	1.62436	0
185	[H]C12COC(=O)C3=CC(O)=C(O)C(O)=C3C3=C(O)C(O)=C(O)C=C3C(=O)C1([H])C(O)C(O)C(OC1=CC(O)=C3C(=O)CC(OC3=C1)C1=CC=CC=C1)O2	Negative	0	0	0	5.25879	12.0193	-0.389491	0.294081	11.85	16.0101	0	0	0	0	0	0	0	0	0		0	0			3	4	0	0	0	0	0	0		19.294	11.5433	3.53718		6.31429	4.93835	0	6.67243	6.53127	4.6418	12.1214	9.02854	2.88899	1.82401	0
186	COC1=C(OC)C=C(C=C1)C(O)C(C)OC1=C(OC)C=C(C=C1)C1OC(C(C)C1C)C1=CC(OC)=C(OC(C)C(O)C2=CC3=C(OCO3)C=C2)C=C1	Negative	0	0	0	4.89203	10.6373	-0.386149	0.160031	11.9966	16.0054	0	0	0	0	0	0	0	0	0		0	0			0	9	0	0	0	0	0	0		14.992	9.93696	4.09016		6.18187	5.29947	0	6.70044	6.84387	4.58842	13.2788	10.1123	2.78232	1.77376	0
187	OC(=O)C(CC1=CC(O)=C(O)C=C1)OC(=O)C=CC1=C2C(C(OC2=C(O)C=C1)C1=CC(O)=C(O)C=C1)C(=O)OC(CC1=CC(O)=C(O)C=C1)C(O)=O	Negative	0	0	0	4.30169	11.9555	-0.358754	0.291414	11.85	16.0101	0	0	0	0	0	0	0	0	0		0	0			4	3	0	0	0	0	0	0		13.2156	9.96669	2.80889		4.3848	3.57595	0	6.70044	5.48871	3.86513	11.5962	8.03806	2.26548	1.3612	0
188	CC(=O)OC(C)(C)C=CC(=O)C(C)(O)C1C(O)CC2(C)C3CC=C4C(C=C(OC5OC(CO)C(O)C(O)C5O)C(=O)C4(C)C)C3(C)C(=O)CC12C	Negative	0	0	0	4.09205	14.0745	-0.393983	0.26822	11.9	16.007	0	0	0	0	0	0	0	0	3.55906		0	0			4	3	0	0	0	0	0	0		29.9001	17.6016	10.3103		23.9641	16.6028	11.4652	6.67243	10.3409	7.40399	17.2345	13.2553	5.1616	3.7101	0
189	COC(=O)C1(O)OCC23C4C(OCC4(C(CC2OC(=O)C(C)=CC)OC(C)=O)C(=O)OC)C(O)C(C)(C13)C12OC1(C)C1CC2OC2OC=CC12O	Negative	0	0	0	4.31225	15.118	-0.389463	0.322173	11.9	16.0101	0	0	0	0	0	0	0	0	6.87464		0	0			4	9	0	0	0	0	0	0		33.5686	17.6036	9.50707		27.2503	17.6424	8.78967	6.67243	12.041	9.59001	15.7501	14.0273	7.46188	5.71445	0
190	OC1C(O)C2OC(=O)C3=CC(O)=C(O)C(O)=C3C3=C(O)C(O)=C(O)C=C3C(=O)OCC2OC1OC1=CC(O)=C(C(=O)CCC2=CC=CC=C2)C(O)=C1	Negative	0	0	0	5.29669	11.73	-0.387623	0.295479	11.85	16.0111	0	0	0	0	0	0	0	0	0		0	0			3	4	0	0	0	0	0	0		18.0125	11.1749	3.16741		5.10252	4.19504	0	6.70044	5.9246	4.04689	11.8866	8.54547	2.38597	1.42226	0
191	COC1=C(OC)C=C(C=C1)C(O)C(C)OC1=C(OC)C=C(C=C1)C1OC(C(C)C1C)C1=CC(OC)=C(OC(C)C(O)C2=CC(OC)=C(OC)C=C2)C=C1	Negative	0	0	0	4.89107	10.6376	-0.386149	0.125718	11.85	16.005	0	0	0	0	0	0	0	0	0		0	0			0	9	0	0	0	0	0	0		15.0951	10.0346	4.12468		6.23918	5.33216	0	6.72792	6.78355	4.57388	13.2806	10.1233	2.7488	1.74013	0
192	CC1C2(CCC(C)CO2)OC2CC3C4CC=C5CC(CCC5(C)C4CCC3(C)C12O)OC1OC(CO)C(O)C(O)C1OC1OC(C)C(O)C(O)C1O	Negative	0	0	0	4.41404	13.0175	-0.393828	0.189301	11.9	16.007	0	0	0	0	0	0	0	0	1.95331		0	0			0	6	0	0	0	0	0	0		26.9131	16.1938	9.53632		22.0302	15.4209	4.05998	6.70044	12.4653	9.95102	18.3611	15.8322	7.35421	5.45258	0
193	CC1OC(OCC2OC(OC3=C(OC4=CC(OCCO)=CC(O)=C4C3=O)C3=CC(OCCO)=C(OCCO)C=C3)C(O)C(O)C2O)C(O)C(O)C1O	Negative	0	0	0	3.8936	11.1585	-0.394357	0.242996	11.85	16.0131	0	0	0	0	0	0	0	0	0		0	0			1	8	0	0	0	0	0	0		15.6585	9.9185	3.01166		4.60193	3.82438	0	6.70044	5.6028	3.83609	11.9299	8.30569	2.28722	1.38722	0
194	COC1=CC(=CC(OC)=C1OC1OC(CO)C(O)C(O)C1O)C1OCC2C1COC2C1=CC(OC)=C(OC2OC(CO)C(O)C(O)C2O)C(OC)=C1	Negative	0	0	0	4.36663	10.4131	-0.393979	0.268342	11.9	16.0121	0	0	0	0	0	0	0	0	0		0	0			0	10	0	0	0	0	0	0		17.6055	10.9458	4.01179		6.49045	5.4876	0	6.70044	7.15758	4.88802	12.9749	10.052	3.09889	2.00814	0
195	CC1(C)CCC2(CCC3(C)C(=CCC4C5(C)CCC(OC6OCC(O)C(O)C6OC6OC(CO)C(O)C(O)C6O)C(C)(C)C5CCC34C)C2C1)C(O)=O	Negative	0	0	0	4.36643	14.2881	-0.393496	0.267114	11.9	16.006	0	0	0	0	0	0	0	0	3.93444		0	0			1	4	0	0	0	0	0	0		29.1604	17.7612	12.4805		30.462	20.4906	10.6531	6.72792	13.3705	10.8254	20.219	16.8703	8.48115	5.78135	0
196	CC(C)=CCC=C(C)C1CCC2(C)C1C(O)CC1C3(C)CCC(OC4OC(CO)C(O)C(O)C4OC4OC(CO)C(O)C(O)C4O)C(C)(C)C3CCC21C	Negative	0	0	0	4.36932	13.9762	-0.393979	0.264728	11.9	16.006	0	0	0	0	0	0	0	0	2.40685		0	0			0	4	0	0	0	0	0	0		26.8891	15.9135	11.3311		28.3008	19.1426	7.72677	6.75489	12.9267	9.69619	19.4133	16.1404	7.40469	5.30365	0
197	CC(C)=CCCC(=C)C1CCC2(C)C1C(O)CC1C3(C)CCC(OC4OC(CO)C(O)C(O)C4OC4OC(CO)C(O)C(O)C4O)C(C)(C)C3CCC21C	Negative	0	0	0	4.36932	13.9762	-0.393979	0.264728	11.9	16.006	0	0	0	0	0	0	0	0	2.40685		0	0			0	4	0	0	0	0	0	0		26.8891	15.9135	11.2674		28.1562	19.0833	7.72677	6.75489	12.9736	9.71189	19.4264	16.132	7.41167	5.34932	0
198	CC(C)=CCCC(C)(O)C1C2CCC3C(C)(CCC4C(C)(C)C(CCC34CO)OC3OC(CO)C(OC4OCC(O)C(O)C4O)C(O)C3O)C2(C)CC1=O	Negative	0	0	0	4.57356	14.0184	-0.396061	0.264028	11.9	16.007	0	0	0	0	0	0	0	0	3.06152		0	0			1	4	0	0	0	0	0	0		27.8274	16.2977	11.264		27.6908	18.8579	7.80979	6.75489	12.863	9.77948	19.3944	15.9214	7.44688	5.34932	0
199	CC1OC(OC2C(O)C(O)C(CO)OC2OC2CC3(C)C(CC(O)C4C(CCC34C)C(C)(O)CCC=C(C)C)C3(C)CCC(O)C(C)(C)C23)C(O)C(O)C1O	Negative	0	0	0	4.45701	14.4973	-0.39378	0.189508	11.9	16.0071	0	0	0	0	0	0	0	0	3.06152		0	0			0	4	0	0	0	0	0	0		28.9961	17.3524	11.9043		30.1918	20.1143	9.50392	6.78136	13.3127	10.0647	20.2656	16.4647	7.7618	5.48005	0
200	CC(C)=CCCC(C)(O)C1CCC2(C)C1C(O)CC1C3(C)CCC(OC4OC(CO)C(O)C(O)C4OC4OC(CO)C(O)C(O)C4O)C(C)(C)C3CCC21C	Negative	0	0	0	4.36932	13.983	-0.393979	0.264741	11.9	16.0071	0	0	0	0	0	0	0	0	3.06152		0	0			0	4	0	0	0	0	0	0		28.2957	16.9247	11.9331		29.6578	20.0341	9.37615	6.78136	13.3201	10.037	20.1253	16.5915	7.75981	5.49412	0
201	CC1OC(OC2C(O)C(OCCC3=CC(O)=C(O)C=C3)OC(COC3OC(CO)C(O)C(O)C3O)C2OC(=O)C=CC2=CC(O)=C(O)C=C2)C(O)C(O)C1O	Negative	0	0	0	4.34429	10.6396	-0.393567	0.286744	11.9	16.0141	0	0	0	0	0	0	0	0	0		0	0			1	7	0	0	0	0	0	0		15.3768	11.2766	3.43711		4.89683	4.10208	0	6.78136	6.13859	4.20971	13.273	9.36371	2.39853	1.37155	0
202	CCCCCCCCCCCCCCCCCC(=O)OCC(COP([O-])(=O)OCC[N+](C)(C)C)OC(=O)CCCCCCCC=CCCCCCCCC	Negative	0	0	0	3.03887	8.57986	-0.349191	0.540186	11.89	30.9738	0	0	0	0	1	0	0	0	0		0	0			3	4	0	0	0	0	1	0		3.68895	3.14267	1.43941		0.882749	1.22531	0	6.75489	6.51354	4.26712	17.8977	10.3116	2.78782	1.74424	0
203	OC1C(COC(=O)C2=CC(O)=C(O)C(O)=C2)OC(OC(=O)C2=CC(O)=C(O)C(O)=C2)C(OC(=O)C2=CC(O)=C(O)C(O)=C2)C1OC(=O)C1=CC(O)=C(O)C(O)=C1	Negative	0	0	0	4.87755	10.6671	-0.387339	0.298375	11.85	16.0161	0	0	0	0	0	0	0	0	0		0	0			4	5	0	0	0	0	0	0		17.0645	12.824	2.97206		3.94201	3.4193	0	6.80735	5.06921	3.33964	11.7296	7.92815	1.85724	1.01751	0
204	CC1(C)CCC2(CCC3(C)C(=CCC4C5(C)CC(O)C(OC6OC(C(O)C(O)C6OC6OCC(O)C(O)C6O)C(O)=O)C(C)(C=O)C5CCC34C)C2C1)C(O)=O	Negative	0	0	0	4.20436	14.327	-0.390753	0.291086	11.9	16.0091	0	0	0	0	0	0	0	0	3.93444		0	0			3	4	0	0	0	0	0	0		31.3577	18.6024	12.137		29.8201	20.0839	9.32828	6.80735	13.3502	10.7408	20.0841	16.7603	8.35513	5.70984	0
205	CC1(C)CCC2(CCC3(C)C(=CCC4C5(C)CCC(OC6OC(C(O)C(O)C6O)C(O)=O)C(C)(C)C5CCC34C)C2C1)C(=O)OC1OC(CO)C(O)C(O)C1O	Negative	0	0	0	4.15203	14.387	-0.393516	0.291354	11.9	16.0081	0	0	0	0	0	0	0	0	3.93444		0	0			2	4	0	0	0	0	0	0		30.9332	18.7539	12.6696		30.9049	20.7584	10.6531	6.80735	13.5432	10.9205	20.6939	17.1655	8.53981	5.8958	0
206	CC(=O)OC1C(O)C(O)COC1OC1CCC23CC22CCC4(C)C(C(O)CC4(C)C2CC(OC2OC(CO)C(O)C(O)C2O)C3C1)C1(C)CCC(O1)C(C)(C)O	Negative	0	0	0	4.04545	14.0178	-0.393712	0.259136	11.9	16.0091	0	0	0	0	0	0	0	0	4.44439		0	0			1	6	0	0	0	0	0	0		28.8523	16.9045	11.463		29.4902	19.4607	7.79225	6.80735	14.0546	11.4075	20.3174	16.8887	8.75905	6.74022	0
207	CC(C)=CCCC(C)(OC1OC(CO)C(O)C(O)C1O)C1CCC2(C)C1C(O)CC1C3(C)CCC(O)C(C)(C)C3C(CC21C)OC1OC(CO)C(O)C(O)C1O	Negative	0	0	0	4.40719	14.5482	-0.393979	0.18939	11.9	16.0081	0	0	0	0	0	0	0	0	3.06152		0	0			0	4	0	0	0	0	0	0		29.626	17.5064	11.9828		30.6687	20.4193	9.37615	6.80735	13.4593	10.2082	20.2447	16.5986	7.90262	5.65952	0
208	CC(C)=CCCC(C)(O)C1CCC2(C)C1C(O)CC1C3(C)CCC(O)C(C)(C)C3C(CC21C)OC1OC(CO)C(O)C(O)C1OC1OC(CO)C(O)C(O)C1O	Negative	0	0	0	4.3723	14.4977	-0.393979	0.189606	11.9	16.0081	0	0	0	0	0	0	0	0	3.06152		0	0			0	4	0	0	0	0	0	0		29.1647	17.3139	11.8582		30.1435	20.0908	9.37615	6.80735	13.3667	10.1032	20.2815	16.5048	7.79359	5.50517	0
209	CC12CCCC(C)(C1CCC13CC(=C)C(C1)(CCC23)OC1OC(CO)C(O)C(O)C1OC1OC(CO)C(O)C(O)C1O)C(=O)OC1OC(CO)C(O)C(O)C1O	Negative	0	0	0	4.36651	13.4344	-0.393979	0.270409	11.9	16.0121	0	0	0	0	0	0	0	0	1.9827		0	0			1	6	0	0	0	0	0	0		27.3287	16.4613	8.97531		21.1481	15.149	3.79719	6.80735	12.0137	9.02101	17.9982	14.9711	6.85075	4.70177	0
210	CC(C)=CCC=C(C)C1CCC2(C)C1C(O)CC1C3(C)CCC(OC4OC(CO)C(O)C(O)C4OC4OC(COC(C)=O)C(O)C(O)C4O)C(C)(C)C3CCC21C	Negative	0	0	0	3.82582	13.9763	-0.393714	0.265211	11.9	16.0071	0	0	0	0	0	0	0	0	2.40685		0	0			1	5	0	0	0	0	0	0		26.9787	16.1533	11.3863		28.3959	19.1879	7.55583	6.83289	13.113	9.87166	20.0334	16.4113	7.54335	5.39993	0
211	CC(CC=CCC(C)C(=O)OC1OC(OC2=CC=C3C=CC(=O)OC3=C2)C(O)C(O)C1O)C(=O)OCC1OC(OC2=CC3=C(C=CC(=O)O3)C=C2)C(CO)C(O)C1O	Negative	0	0	0	4.27409	9.42912	-0.395605	0.292711	11.9966	16.0123	0	0	0	0	0	0	0	0	0		0	0			4	8	0	0	0	0	0	0		15.1379	10.7688	3.48035		4.50361	3.93502	0	6.85798	6.2743	4.26061	14.1708	9.83101	2.44712	1.44032	0
212	[H]C1(CCC2(C)C([H])(CCC3(C)C2([H])CC(=O)C2([H])C(O)C(C)(CCC(=O)C(C)C)CC(O)C32C)C1(C)C)OC1OC(CO)C(O)C(O)C1OC1OC(CO)C(O)C(O)C1O	Negative	0	0	0	4.36932	14.185	-0.394283	0.189344	11.9	16.0091	0	0	0	0	0	0	0	0	3.06152		0	0			2	4	0	0	0	0	0	0		30.5424	18.7389	12.4785		29.8055	20.0643	9.37615	6.83289	12.9153	9.90965	20.4272	16.8463	7.55769	5.19157	0
213	OCC1OC(CO)(OC2OC(COC3OC(COC4OC(COC5OC(CO)C(O)C(O)C5O)C(O)C(O)C4O)C(O)C(O)C3O)C(O)C(O)C2O)C(O)C1O	Negative	0	0	0	4.33531	9.75905	-0.393979	0.264592	11.9	16.0201	0	0	0	0	0	0	0	0	0		0	0			0	9	0	0	0	0	0	0		20.9493	14.2404	4.45297		6.26661	5.44662	0	6.80735	6.77621	4.47137	14.1035	10.3501	2.56025	1.42596	0
214	CC1C2C(CC3C4CC=C5CC(CCC5(C)C4CCC23C)OC2OC(CO)C(OC3OC(CO)C(O)C3O)C(O)C2OC2OC(C)C(O)C(O)C2O)OC11CCC(C)CO1	Negative	0	0	0	4.26265	12.7959	-0.394283	0.191048	11.9	16.0101	0	0	0	0	0	0	0	0	0.685007		0	0			0	8	0	0	0	0	0	0		26.9104	16.2377	9.59946		21.7583	15.535	2.99857	6.90689	13.8282	10.8447	20.5834	17.3384	7.95482	5.89288	0
215	CC1C2C(CC3C4CC=C5CC(CCC5(C)C4CCC23C)OC2OC(CO)C(OC3OC(CO)C(O)C3O)C(OC3OC(C)C(O)C(O)C3O)C2O)OC11CCC(C)CO1	Negative	0	0	0	4.26889	12.7839	-0.394283	0.190881	11.9	16.0101	0	0	0	0	0	0	0	0	0.685007		0	0			0	8	0	0	0	0	0	0		26.8084	16.254	9.5973		21.8138	15.5407	2.95775	6.90689	13.8375	10.8864	20.5834	17.3362	7.96507	5.89458	0
216	CC1C2C(CC3C4CC=C5CC(CCC5(C)C4CCC23C)OC2OC(CO)C(OC3OC(C)C(O)C(O)C3O)C(O)C2OC2OC(C)C(O)C(O)C2O)OC11CCC(C)CN1	Negative	0	0	0	4.61389	12.8601	-0.393564	0.191198	11.9	16.0091	0	0	0	0	0	0	0	0	0.685007		0	0			0	7	0	0	0	0	0	0		27.5712	16.8833	9.97697		22.6464	16.0076	2.9519	6.93074	14.1557	11.2438	21.2057	17.8614	8.21718	6.03167	0
217	CC1C2CCC(C)CN2C2CC3C4CC=C5CC(CCC5(C)C4CCC3(C)C12)OC1OC(CO)C(O)C(OC2OC(CO)C(O)C(O)C2O)C1OC1OC(C)C(O)C(O)C1O	Negative	0	0	0	4.37799	13.0106	-0.393979	0.191203	11.9	16.0091	0	0	0	0	0	0	0	0	0.25		0	0			0	6	0	0	0	0	0	0		26.7434	16.0847	9.86342		23.7828	16.3574	2.15276	6.93074	14.7376	11.8535	21.2355	18.0352	8.93806	6.73453	0
218	CC1C2C(CC3C4CCC5CC(CCC5(C)C4CCC23C)OC2OC(CO)C(OC3OC(C)C(O)C(O)C3O)C(O)C2OC2OC(C)C(O)C(O)C2O)OC11CCC(C)CO1	Negative	0	0	0	4.61246	12.7608	-0.393867	0.191039	11.9	16.0101	0	0	0	0	0	0	0	0	0.685007		0	0			0	8	0	0	0	0	0	0		27.5712	16.8833	10.2356		23.6588	16.5673	2.9519	6.93074	14.5749	11.6911	21.4873	18.2072	8.6448	6.47462	0
219	OC1C(OC2=CC(O)=C(C(=O)CCC3=CC=CC=C3)C(O)=C2)OC2COC(=O)C3=CC(O)=C(O)C(O)=C3C3=C(O)C(O)=C(O)C=C3C(=O)OC2C1OC(=O)C1=CC(O)=C(O)C(O)=C1	Negative	0	0	0	5.0002	11.8083	-0.385112	0.296723	11.85	16.0151	0	0	0	0	0	0	0	0	0		0	0			4	5	0	0	0	0	0	0		21.3099	13.6151	3.71013		5.93487	4.86957	0	6.97728	6.95792	4.77564	14.129	10.0679	2.81721	1.69006	0
220	COC1=CC(C=CC(=O)OCC2OC(COC(C)=O)(OC3OC(COC(C)=O)C(OC(C)=O)C(O)C3OC(C)=O)C(OC(=O)C=CC3=CC(OC)=C(O)C=C3)C2O)=CC(OC)=C1O	Negative	0	0	0	3.86966	11.306	-0.387856	0.28833	11.85	16.0161	0	0	0	0	0	0	0	0	0		0	0			6	12	0	0	0	0	0	0		16.0975	10.4404	3.24712		5.23561	4.37302	0.86837	6.97728	6.2749	4.35583	13.7005	9.10209	2.47366	1.51437	0
221	CC1OC(OC2C(O)C(O)C(CO)OC2OC2C(O)C(O)COC2OC2CCC3(C)C(CCC4(C)C3CC=C3C5CC(C)(C)CCC5(CCC43C)C(O)=O)C2(C)C)C(O)C(O)C1O	Negative	0	0	0	4.41639	14.2885	-0.393574	0.266031	11.9	16.0101	0	0	0	0	0	0	0	0	3.93444		0	0			1	6	0	0	0	0	0	0		32.9793	20.3441	13.3898		31.9003	21.633	10.1908	6.97728	14.782	11.8188	23.0105	18.946	9.11483	6.187	0
222	CC(C)=CC1COC23CC4(CO2)C(CCC2C5(C)CCC(OC6OCC(O)C(OC7OC(CO)C(O)C(O)C7O)C6OC6OC(CO)C(O)C6O)C(C)(C)C5CCC42C)C3C1(C)O	Negative	0	0	0	4.27361	14.0608	-0.393979	0.264831	11.9	16.0111	0	0	0	0	0	0	0	0	4.55511		0	0			0	8	0	0	0	0	0	0		34.4276	19.535	12.6769		32.9319	22.0226	9.26269	6.97728	15.5478	12.06	22.4086	18.6648	9.28104	6.90812	0
223	COC1=CC(=CC(OC)=C1OC)C1C(C(CO)C(O)C2=CC3=C(OCO3)C=C12)C(O)=O	Negative	0	0	0	4.90843	12.7249	-0.395524	0.263513	11.9966	16.0034	0	0	0	0	0	0	0	0	0		0	0			1	5	0	0	0	0	0	0		10.7787	5.94643	2.49587		5.15961	3.86514	0	5.9542	4.5735	3.32998	7.42602	6.00002	2.1543	1.45666	0
224	OCC1OC(OC2=CC=CC3=C2C(=O)C2=C(C=C(C=C2O)C(O)=O)C3C2C3=C(C(OC4OC(CO)C(O)C(O)C4O)=CC=C3)C(=O)C3=C2C=C(C=C3O)C(O)=O)C(O)C(O)C1O	Positive	0	0	0	4.38029	14.4424	-0.393979	0.292482	11.9	16.0141	0	0	0	0	0	0	0	0	0		0	0			4	4	0	0	0	0	0	0		24.053	14.3919	4.89704		9.80964	7.14101	0	6.9542	8.70974	6.53466	15.2141	11.6719	4.41133	3.00239	0
225	CC(C)CC(=O)OC1C(OC2CC(C3CCC45CC(CCC4C3(C)C2)C(=C)C5O)C(O)=O)OC(CO)C(OS(O)(=O)=O)C1OS(O)(=O)=O	Positive	0	0	0	4.7653	13.4441	-0.393578	0.399069	11.9	31.9731	0	0	0	0	0	0	0	0	0.5		0	0			6	5	0	0	0	0	0	0		19.9025	10.9908	6.62364		17.0068	11.7623	1.50191	6.58496	10.0763	7.89498	15.3133	11.7334	5.85679	4.21965	0
226	CC(O)C1NC(=O)C(C)NC(=O)C(CC(C)(O)CO)NC(=O)C2CC3=C(NC4=CC=CC=C34)SCC(NC1=O)C(=O)N1CC(O)CC1C(=O)NC(C)C(=O)N2	Positive	0	1	0	4.58183	12.8804	-0.393433	0.227192	11.85	31.9721	0	0	0	0	0	0	0	0	0		0	0			7	0	0	0	0	0	0	0		15.8564	11.3178	4.42637		7.04382	5.80628	0.829777	6.78136	7.85318	5.60098	15.6497	11.0107	3.74508	2.58715	0
227	CC(C)CC(=O)OC1C(OC2CC3(C)C4CCC5CC4(CCC3C(C2)(C(O)=O)C(O)=O)C(O)C5=C)OC(CO)C(OS(O)(=O)=O)C1OS(O)(=O)=O	Positive	0	0	0	4.79987	13.8576	-0.393589	0.399101	11.9	31.9731	0	0	0	0	0	0	0	0	1.19055		0	0			7	5	0	0	0	0	0	0		23.9715	12.9929	7.29726		18.7114	13.05	2.07985	6.67243	10.5156	8.12526	15.8647	12.2481	6.06018	4.42069	0
228	OC1=CC=C(C=C1)C1OC2=CC(O)=C3C(C(C4C(C5=CC=C(O)C=C5)C5=C(O)C=C(O)C=C5C1C2=C34)C1=CC(O)=CC(O)=C1)C1=CC=C(O)C=C1	Positive	0	0	0	4.86352	15.0393	-0.361399	0.134673	11.85	16.003	0	0	0	0	0	0	0	0	0		0	0			0	1	0	0	0	0	0	0		18.1955	9.68356	4.38164		11.447	7.53066	0	6.67243	9.08126	7.47118	13.683	10.8635	5.64299	4.32818	0
229	CC1=CC(O)=C2C(=O)C3=C(O)C=C(O)C=C3C(C3C4=CC(C)=CC(O)=C4C(=O)C4=C(OC5OC(CO)C(O)C(O)C5O)C=C(O)C=C34)C2=C1	Positive	0	0	0	4.38282	14.3545	-0.393418	0.26815	11.9	16.007	0	0	0	0	0	0	0	0	0		0	0			2	2	0	0	0	0	0	0		20.6401	10.9685	4.08669		8.93757	6.36501	0	6.61471	7.4973	5.64172	12.7625	9.50839	3.98174	2.62036	0
230	CCN1CC2(COC)C3C(OC)C4C1C3(C1CC3(O)C(OC(=O)C5=CC=CC=C5)C1C4(OC(C)=O)C(O)C3OC)C(CC2O)OC	Positive	0	0	0	4.6932	15.4681	-0.392131	0.293799	11.85	16.005	0	0	0	0	0	0	0	0	1.87318		0	0			2	6	0	0	0	0	0	0		26.1909	12.6724	7.91478		26.7625	15.7185	4.83707	6.52356	12.3108	11.2418	14.4216	13.1615	9.54916	7.77331	0
231	CC(=O)OC1CC2C3(C)C4C(OCC4(C)C(O)CC3OC(=O)C=CC3=CC=CC=C3)C(O)C2(C)C2=CCC(C3=COC=C3)C12C	Positive	0	0	0	4.41684	14.5525	-0.392126	0.286436	11.9	16.002	0	0	0	0	0	0	0	0	1.9827		0	0			2	3	1	0	0	0	0	0		23.7297	12.7309	8.76851		24.4609	15.863	6.03278	6.49185	10.8395	8.3805	14.9055	12.8731	6.36093	4.65973	0
232	[H]C12OCC3(C)C1C(C)(C(O)CC3([H])OC(C)=O)C1CC([H])(OCC)OC3CC(C(C)=C3C1(C)C2([H])OC(=O)C(C)=CC)C1=COC=C1	Positive	0	0	0	4.231	15.2107	-0.392327	0.288813	11.9	16.003	0	0	0	0	0	0	0	0	1.19055		0	0			2	5	1	0	0	0	0	0		21.8699	11.8196	7.87596		21.7623	14.2105	5.66743	6.45943	10.1925	7.81198	14.2946	12.1901	6.08578	4.53338	0
233	CCC1NC(=O)CC(NC(=O)C(CO)NC(=O)C(NC(=O)C2C(Cl)C(Cl)CN2C1=O)C(C)O)C1=CC=CC=C1	Positive	0	0	0	4.75235	11.9535	-0.393971	0.224585	11.9943	34.9699	0	0	0	0	0	0	0	0	0		0	0			5	0	0	0	0	0	0	0		11.1849	7.16976	3.48723		5.17055	4.33981	0	6.2854	5.18828	3.4168	10.6353	7.81475	2.04186	1.28537	0
234	CC(=O)OC1CC(O)C23COC(O)C1(C)C2CC(O)C1(C)C2C(=O)CC(C4=COC=C4)C2(C)C(OC(C)=O)C(=O)C31	Positive	0	0	0	4.23701	14.1876	-0.393109	0.259867	11.85	16.005	0	0	0	0	0	0	0	0	1.9827		0	0			4	3	1	0	0	0	0	0		25.3775	12.9145	8.60377		24.5711	15.806	5.00049	6.35755	10.3445	8.22747	13.565	11.8784	6.21883	4.57236	0
235	CC(C)C(=O)C12C(=O)C(CC=C(C)C)=C(O)C(CC=C(C)C)(CC(CC=C(C)C)C1(C)CCC=C(C)C)C2=O	Positive	0	0	0	6.16171	15.6225	-0.363673	0.262195	11.9	15.9979	0	0	0	0	0	0	0	0	1.65096		0	0			3	0	0	0	0	0	0	0		17.9249	10.0213	5.9787		14.1788	9.16133	6.63798	6.2854	6.71102	5.56457	13.4635	8.9757	4.14927	2.80127	0
236	CC1=CC(O)=C2C(=O)C3=C(O)C=C(O)C=C3C(C3C4=CC(C)=CC(O)=C4C(=O)C4=C(O)C=C(O)C=C34)C2=C1	Positive	0	0	0	5.38329	14.1538	-0.361298	0.200089	11.85	16.002	0	0	0	0	0	0	0	0	0		0	0			2	0	0	0	0	0	0	0		16.8118	8.28466	3.23061		7.64337	5.32355	0	6.24793	6.13029	4.68164	9.96838	7.43219	3.39757	2.25104	0
237	OC(=O)C(CC1=CC(O)=C(O)C=C1)OC(=O)C=CC1=C(C=CC2=CC(O)=C(O)C=C2)C(O)=C(O)C=C1	Positive	0	0	0	4.29817	10.8067	-0.358754	0.289666	11.85	16.004	0	0	0	0	0	0	0	0	0		0	0			2	1	0	0	0	0	0	0		7.75845	6.4368	1.62209		1.96405	1.79985	0	6.16993	3.18307	2.10568	7.64197	5.06517	1.09791	0.585665	0
238	CC(C)=CCCC1C2C(CC3(C)C4=CC(=O)C5C(C)(C)C(O)CCC5(C)C4CCC23C)OC1=O	Positive	0	0	0	4.97394	13.7599	-0.392337	0.265049	11.9	15.9979	0	0	0	0	0	0	0	0	2.00415		0	0			2	1	0	0	0	0	0	0		20.7098	11.4994	8.98455		22.1749	15.379	6.74314	6.08746	9.72007	7.30234	13.8281	11.6022	5.60739	4.13303	0
239	CC=C1C(OC(C)=O)C(C)C(C)(OC(C)=O)C(=O)OCC2=CC[N+]3(C)CCC(OC1=O)C23O	Positive	0	0	0	4.32953	11.9737	-0.369679	0.295458	11.9943	16.003	0	0	0	0	0	0	0	0	0.2		0	0			4	4	0	0	0	0	1	0		16.2102	9.80759	5.90564		9.88009	8.78485	2.82942	6.04439	6.22678	4.01234	10.5251	8.50284	2.39851	1.49562	0
240	CC(C1CCC2C3CCC4C(=O)C(NC(=O)C5=CC=CC=C5)=CCC4(C)C3CCC12C)N(C)C	Positive	0	0	0	5.35625	12.7935	-0.306368	0.235264	11.85	15.9959	0	0	0	0	0	0	0	0	0.25		0	0			2	0	0	0	0	0	0	0		14.7888	8.87817	6.93685		16.2651	11.4291	2.67272	6.08746	8.88012	6.8994	12.4515	10.9512	5.09335	3.89771	0
241	CC(Cl)C1(O)CC(C)C(C)(OC(C)=O)C(=O)OCC2=CCN(C)CCC(OC1=O)C2=O	Positive	0	0	0	4.2996	11.6083	-0.377174	0.297055	11.9	34.9689	0	0	0	0	0	0	0	0	0.333333		0	0			4	3	0	0	0	0	0	0		11.41	8.64218	3.94757		4.85669	4.14897	2.8949	5.9542	3.78364	2.56277	9.11539	6.33072	1.54142	0.930406	0
242	OC1=CC(O)=C2CC(OC(=O)C3=CC(O)=C(O)C(O)=C3)C(OC2=C1)C1=CC(O)=C(O)C(O)=C1	Positive	0	0	0	4.99851	10.7665	-0.361106	0.293896	11.85	16.005	0	0	0	0	0	0	0	0	0		0	0			1	2	0	0	0	0	0	0		10.5568	7.25052	1.93752		2.9643	2.44627	0	6.04439	3.55106	2.47579	7.39879	5.15146	1.48156	0.897328	0
243	CC(C)=CCCC1C2C(CC3(C)C4=CCC5C(C)(C)C(=O)CCC5(C)C4CCC23C)OC1=O	Positive	0	0	0	4.97261	13.7173	-0.312046	0.265041	11.9	15.9969	0	0	0	0	0	0	0	0	2.00415		0	0			2	1	0	0	0	0	0	0		19.3907	11.308	9.02112		21.9641	15.2394	6.74314	6.04439	9.64146	7.3255	13.6098	11.6512	5.64095	4.32083	0
244	CC(CCCC(CO)CO)C1CCC2C3C(O)CC4CC(O)CCC4(C)C3CC(O)C12C	Positive	0	0	0	4.37329	12.9272	-0.396342	0.0734035	11.9	15.9989	0	0	0	0	0	0	0	0	0.25		0	0			0	0	0	0	0	0	0	0		14.0044	8.30746	7.04399		17.446	11.8566	2.11247	6	9.30169	7.4726	12.6651	11.3089	5.54588	4.13716	0
245	CC(C)(OC1OC(CO)C(O)C(O)C1O)C1CCC(O)(CO)C2CC(=O)C(C)(O)C2C1	Positive	0	0	0	4.38542	11.587	-0.394195	0.187478	11.9	16.004	0	0	0	0	0	0	0	0	0.825482		0	0			1	2	0	0	0	0	0	0		13.7992	9.97337	5.02233		8.46919	6.60179	3.15522	5.9542	5.52738	4.12777	10.1394	7.85723	3.09775	1.7109	0
246	CC(O)C1(O)CC(C)C(C)(OC(C)=O)C(=O)OCC2=CCN(C)CCC(OC1=O)C2=O	Positive	0	0	0	4.28799	11.1511	-0.389447	0.297555	11.9	16.003	0	0	0	0	0	0	0	0	0.333333		0	0			4	3	0	0	0	0	0	0		11.41	8.64218	3.44255		4.31434	3.76919	2.8949	5.9542	3.62179	2.41802	8.52071	6.00279	1.436	0.883338	0
247	CC(C)C1(O)CC(=O)OC(C)C(O)(C(C)C)C(=O)OCC2=CCN3CCC(OC1=O)C23	Positive	0	0	0	5.03454	10.8842	-0.378644	0.297426	11.9943	16.002	0	0	0	0	0	0	0	0	0.2		0	0			3	3	0	0	0	0	0	0		13.7515	9.49363	4.24494		4.53828	5.02522	2.76407	5.9542	4.56203	2.43508	9.39525	6.90025	1.56663	1.0651	0
248	CC=C(C)C(=O)OC1CCN2CC=C(COC(=O)C(O)(C(C)OC(C)=O)C(C)(C)O)C12	Positive	0	0	0	4.07736	10.9352	-0.386397	0.299765	11.9943	16.002	0	0	0	0	0	0	0	0	1		0	0			3	3	0	0	0	0	0	0		12.5991	8.33513	3.40536		4.05427	4.44316	3.22785	5.9542	3.98079	2.04306	8.57613	5.9726	1.30943	0.796091	0
249	CC(=O)C1=C(C)C=C2C=CC(=C(O)C2=C1O)C1=C(O)C2=C(O)C(C(C)=O)=C(C)C=C2C=C1	Positive	0	0	0	4.88749	11.076	-0.360297	0.169167	11.85	16	0	0	0	0	0	0	0	0	0		0	0			2	0	0	0	0	0	0	0		14.429	7.38804	2.68752		4.66165	4.05702	0	6	4.50969	2.76043	8.0662	5.89451	1.82636	1.08057	0
250	COC1=CC(O)=C(CC(CC=C(C)C)C(C)=C)C2=C1C(=O)CC(O2)C1=C(O)C=C(O)C=C1	Positive	0	0	0	4.86813	11.2286	-0.361472	0.170952	11.9966	16.0006	0	0	0	0	0	0	0	0	0		0	0			1	2	0	0	0	0	0	0		8.96055	5.73274	2.40474		3.57338	2.84189	0	6	3.93016	2.8932	8.52212	5.77317	1.90069	1.08018	0
251	CC(C)=CCC(CC1=C(O)C=C(O)C2=C1OC(CC2=O)C1=C(O)C=C(O)C=C1)C(C)=C	Positive	0	0	0	4.8669	11.1697	-0.361481	0.234869	11.9	16	0	0	0	0	0	0	0	0	0		0	0			1	1	0	0	0	0	0	0		9.02152	5.71819	2.35669		3.40763	2.74774	0	5.9542	3.78436	2.74359	8.33899	5.56862	1.80933	1.00362	0
252	COC(=O)C(O)CC(O)(C1CC2=C(OC3=C(C(O)=CC(C)=C3)C2=O)S1)C(=O)OC	Positive	0	1	0	4.4287	12.7735	-0.382393	0.294938	11.85	31.9721	0	0	0	0	0	0	0	0	0		0	0			3	3	0	0	0	0	0	0		11.3345	7.16425	3.09489		5.41648	4.42714	0.60822	5.85798	4.73135	3.19585	7.99944	6.24897	2.28905	1.43829	0
253	CC1OC11CC(C)C(C)(OC(C)=O)C(=O)OCC2=CCN(C)CCC(OC1=O)C2=O	Positive	0	0	0	4.27827	11.0734	-0.354972	0.297808	11.9	16.002	0	0	0	0	0	0	0	0	0.333333		0	0			4	4	0	0	0	0	0	0		10.5132	7.50011	3.30524		4.29694	3.75286	2.8949	5.90689	3.83686	2.58173	8.57005	6.16443	1.57412	0.968353	0
254	COC(C)C(O)(C(=O)OCC1=CCN2CCC(OC(=O)C(C)=CC)C12)C(C)(C)O	Positive	0	0	0	4.95065	10.7378	-0.386459	0.299705	11.9943	16.001	0	0	0	0	0	0	0	0	1		0	0			2	3	0	0	0	0	0	0		12.3069	8.1857	3.41618		4.11309	4.41437	3.36823	5.85798	3.81713	2.01913	8.2024	5.98341	1.18252	0.788366	0
255	CC=C1CC(C)C(C)(OC(C)=O)C(=O)OCC2=CCN(C)CCC(OC1=O)C2=O	Positive	0	0	0	4.28261	11.1081	-0.308848	0.295178	11.9	16.001	0	0	0	0	0	0	0	0	0		0	0			4	3	0	0	0	0	0	0		8.83667	6.31598	2.72356		3.37367	3.03213	1.67081	5.85798	3.3531	2.20484	7.73439	5.47754	1.31426	0.818621	0
256	CC1C=C(C=C)C(=O)OC2CC[N+]3(C)CC=C(COC(=O)C1(C)OC(C)=O)C23[O-]	Positive	0	0	0	4.29399	11.7464	-0.318252	0.295591	11.9943	16.001	0	0	0	0	0	0	0	0	0.2		0	0			3	3	0	0	0	0	1	0		14.4231	9.20197	4.36658		6.80949	6.39844	2.55403	5.85798	5.26132	3.35251	9.1782	7.11841	1.90812	1.30903	0
257	CNC(C)C1C(O)CC2(C)C3CCC4C5(CC35CCC12C)CCC(NC)C4(C)C	Positive	0	0	0	5.78444	13.5663	-0.392182	0.0811058	11.9	15.9949	0	0	0	0	0	0	0	0	3.87918		0	0			0	0	0	0	0	0	0	0		20.1713	10.7931	10.0611		27.715	18.2431	8.49154	5.85798	10.8264	8.55566	13.0824	12.3642	6.79731	5.57212	0
258	COC(=O)C1CC2CC3C4(C)CC(OC44CC(OC4=O)C13C(=O)O2)C1=COC=C1	Positive	0	0	0	4.94329	13.1945	-0.355477	0.348737	11.9	16.002	0	0	0	0	0	0	0	0	1.65096		0	0			3	4	1	0	0	0	0	0		17.6929	9.12869	5.3975		14.3669	9.5304	1.89485	5.85798	7.16635	5.85937	9.26992	8.40749	4.3474	3.11315	0
259	COC1=C(OC)C(OC)=C2C(CC(C)C(C)CC3=CC4=C(OCO4)C(OC)=C23)=C1	Positive	0	0	0	5.15066	12.3568	-0.34672	0.159834	11.9966	16.0006	0	0	0	0	0	0	0	0	0		0	0			0	6	0	0	0	0	0	0		9.78025	5.51094	2.70735		4.99553	3.62363	0	5.85798	4.4309	3.35224	7.71999	6.1222	2.30956	1.6777	0
260	CCC1(O)CC(C)C(C)(OC(C)=O)C(=O)OCC2=CCN3CCC(OC1=O)C23	Positive	0	0	0	4.28349	11.1151	-0.379081	0.295644	11.9943	16.001	0	0	0	0	0	0	0	0	0.333333		0	0			3	3	0	0	0	0	0	0		11.2116	7.58741	3.46202		4.91199	4.51035	2.80966	5.80735	4.38089	2.76207	8.21838	6.35277	1.63392	1.04011	0
261	COC1=C(OC)C=C2C3C(COC2=C1)OC1=C(C=CC2=C1C=CC(C)(C)O2)C3=O	Positive	0	0	0	4.9675	11.1019	-0.347268	0.238451	11.9	15.9999	0	0	0	0	0	0	0	0	0		0	0			1	5	0	0	0	0	0	0		10.6325	6.09345	2.36042		4.34303	3.3822	1.13182	5.85798	4.19427	3.18368	7.94715	5.62355	2.06657	1.36464	0
262	COC1=C(OC)C=C2C(=C1)C1=C(CN3CCCC3C1)C1=CC(OC)=C(OC)C=C21	Positive	0	0	0	5.10567	11.7421	-0.346974	0.109889	11.9943	15.9979	0	0	0	0	0	0	0	0	0		0	0			0	4	0	0	0	0	0	0		9.53452	5.46285	2.54216		5.17195	3.92476	0	5.85798	5.21506	3.93741	7.93331	6.65214	2.85917	2.12336	0
263	CC=C(C)C(=O)OC1CCN2CC=C(COC(=O)C3(O)C(C)OC(=O)C3C)C12	Positive	0	0	0	4.464	10.6502	-0.376131	0.297668	11.9	16.001	0	0	0	0	0	0	0	0	0		0	0			3	3	0	0	0	0	0	0		11.1527	7.33004	2.9936		3.7189	3.94622	0.873367	5.80735	3.97959	2.22912	7.62522	6.051	1.29728	0.821581	0
264	CC=C1CC(C)C(C)(OC(C)=O)C(=O)OCC2=C3C(CC(=O)N3C=C2)OC1=O	Positive	0	0	0	4.2783	11.0737	-0.308853	0.295152	11.9883	16.001	0	0	0	0	0	0	0	0	0		0	0			4	3	0	0	0	1	0	0		10.3022	6.58238	2.78173		3.7651	3.48573	1.70915	5.80735	3.61463	2.21085	7.28394	5.39327	1.27789	0.76355	0
265	CC(=O)OC1CC2C(=O)OC(CC2(C)C2CC3CC(C12)C(=O)O3)C1=COC=C1	Positive	0	0	0	4.22064	12.793	-0.336796	0.267061	11.9966	16.0015	0	0	0	0	0	0	0	0	0		0	0			3	3	1	0	0	0	0	0		11.329	6.19306	4.07757		10.0682	6.81662	0.816497	5.80735	6.30929	5.07545	8.94896	7.48932	3.65378	2.64685	0
266	OC12CCC34C5CC(CC3C1(COC4=O)CC(OC2=O)C1=COC=C1)OC5=O	Positive	0	0	0	4.87816	13.2862	-0.378411	0.307276	11.9	16.002	0	0	0	0	0	0	0	0	1.65096		0	0			3	3	1	0	0	0	0	0		16.3727	8.93311	4.95053		12.4597	8.56223	0	5.80735	6.7805	5.49377	8.92314	8.0918	4.11979	2.97722	0
267	CC(Cl)C1(O)CC(C)C(C)(O)C(=O)OCC2=CCN3CCC(OC1=O)C23	Positive	0	0	0	5.16431	11.4671	-0.379431	0.296452	11.9943	34.9689	0	0	0	0	0	0	0	0	0.333333		0	0			2	2	0	0	0	0	0	0		10.6917	8.51533	4.04676		4.95931	4.43663	2.40685	5.70044	4.11375	2.69019	8.47499	6.40538	1.6787	0.996337	0
268	CCC1C(O)C(C)C(C)(O)C(=O)OCC2=CCN(C)CCC(OC1=O)C2=O	Positive	0	0	0	5.15508	10.3031	-0.391427	0.294097	11.9	16.001	0	0	0	0	0	0	0	0	0		0	0			3	2	0	0	0	0	0	0		9.21244	6.89173	2.8808		3.54492	3.17415	1.33748	5.75489	3.30739	2.08265	7.58772	5.61549	1.31328	0.792106	0
269	COC(=O)C1=COC(C)C2CN3CCC4=C(NC5=C4C=C(OC)C=C5)C3CC12	Positive	0	0	0	4.84487	11.5556	-0.349996	0.291236	11.85	15.9979	0	0	0	0	0	0	0	0	0		0	0			1	3	0	0	0	0	0	0		9.23772	5.51321	2.86739		6.07574	4.37612	0	5.80735	5.34048	4.29946	8.1015	6.84185	3.05546	2.18006	0
270	CC=C1CC(C)C(O)(CO)C(=O)OCC2=CC[N+]3(C)CCC(OC1=O)C23O	Positive	0	0	0	4.88642	11.903	-0.392394	0.296747	11.9943	16.001	0	0	0	0	0	0	0	0	0.2		0	0			2	2	0	0	0	0	1	0		14.0122	9.2202	5.44989		8.35336	7.80775	1.41228	5.75489	5.53553	3.51794	9.26317	7.81912	2.16272	1.42304	0
271	CC=C(C)C(=O)OC1CCN2CC=C(COC(=O)C(O)(C(C)C)C(C)O)C12	Positive	0	0	0	4.94958	10.6613	-0.389415	0.296995	11.9943	15.9999	0	0	0	0	0	0	0	0	0		0	0			2	2	0	0	0	0	0	0		10.109	7.19047	3.07396		3.1162	3.78437	1.28847	5.75489	3.62765	1.82625	7.65509	5.64172	1.16706	0.780718	0
272	CC1OC11CC(C)C(C)(O)C(=O)OCC2=CCN(C)CCC(OC1=O)C2=O	Positive	0	0	0	5.12828	10.1186	-0.379114	0.297639	11.9	16.001	0	0	0	0	0	0	0	0	0.333333		0	0			3	3	0	0	0	0	0	0		9.09138	7.56716	3.17508		3.6486	3.21128	2.43804	5.75489	3.40282	2.35314	8.01688	5.83584	1.49303	0.878778	0
273	CCC12C(C)C(C)(OC1=O)C(=O)OCC1=CC[N+]3(C)CCC(OC2=O)C13O	Positive	0	0	0	5.30832	11.9178	-0.369653	0.295067	11.9943	16.001	0	0	0	0	0	0	0	0	0.877205		0	0			3	3	0	0	0	0	1	0		18.7411	10.8588	6.65778		11.1267	10.1705	3.62324	5.75489	6.4364	3.95271	9.80487	8.83429	2.43702	1.60929	0
274	COC(=O)C1CC(O)CC2C1C(=O)CC1C(=O)OC(CC21C)C1=COC=C1	Positive	0	0	0	4.86201	12.7805	-0.392878	0.266624	11.9	16.0009	0	0	0	0	0	0	0	0	0		0	0			3	2	1	0	0	0	0	0		10.7882	6.09265	3.85474		9.07291	6.20334	0.816497	5.75489	5.56112	4.41682	8.30233	6.92625	2.94547	1.9793	0
275	COC(=O)C1CC(O)CC2C1C1CC3(OC(CC23C)C2=COC=C2)C(=O)O1	Positive	0	0	0	4.87277	12.8223	-0.392553	0.294929	11.9	16.0009	0	0	0	0	0	0	0	0	1		0	0			2	3	1	0	0	0	0	0		13.5412	7.46826	4.54054		11.353	7.67988	1.32127	5.75489	6.36722	5.11875	8.69839	7.60004	3.71805	2.61418	0
276	CC(O)C1(O)CC(C)C(C)(O)C(=O)OCC2=CCN3CCC(OC1=O)C23	Positive	0	0	0	5.14109	10.7243	-0.389491	0.296993	11.9943	16.0009	0	0	0	0	0	0	0	0	0.333333		0	0			2	2	0	0	0	0	0	0		10.6917	8.51533	3.54173		4.41695	4.05685	2.40685	5.70044	3.9519	2.54544	7.8803	6.07745	1.5699	0.955362	0
277	CC1C(C)C(O)(CO)C(=O)OC2CCN3CC=C(COC(=O)C1(C)O)C23	Positive	0	0	0	4.97912	10.8103	-0.392413	0.296984	11.9943	16.0009	0	0	0	0	0	0	0	0	0.333333		0	0			2	2	0	0	0	0	0	0		12.022	8.47312	3.88314		5.47121	5.00268	2.62074	5.70044	4.14145	2.36517	7.83462	6.44033	1.44378	0.919334	0
278	CC(C)C1C(O)C(O)(C(C)O)C(=O)OCC2=CCN3CCC(OC1=O)C23	Positive	0	0	0	5.30496	10.9258	-0.389776	0.299354	11.9943	16.0009	0	0	0	0	0	0	0	0	0		0	0			2	2	0	0	0	0	0	0		11.8481	7.13367	3.06348		4.37288	4.15895	0.944941	5.70044	4.1963	2.47891	7.77491	5.79711	1.6253	0.949086	0
279	CC(C)C1C(C)C(C)(O)C(=O)OCC2=CC[N+]3(C)CCC(OC1=O)C23O	Positive	0	0	0	5.22775	11.8868	-0.379139	0.293984	11.9943	15.9999	0	0	0	0	0	0	0	0	0.2		0	0			2	2	0	0	0	0	1	0		14.6476	9.52125	6.09465		9.95552	8.90126	2.65223	5.70044	5.9204	3.61819	9.99929	8.11069	2.14723	1.4879	0
280	CC=C1CC(C)C(O)(CO)C(=O)OCC2=CC[N+]3([O-])CCC(OC1=O)C23	Positive	0	0	0	4.87891	10.9387	-0.392646	0.296488	11.9943	16.0009	0	0	0	0	0	0	0	0	0		0	0			2	2	0	0	0	0	1	0		11.1102	7.20386	3.07265		4.23975	4.21124	0.632456	5.70044	4.74525	2.90882	7.76869	6.44201	1.87002	1.23457	0
281	CCC1CC(=C)C(C)(O)C(=O)OCC2=CC[N+]3(C)CCC(OC1=O)C23O	Positive	0	0	0	5.20462	11.879	-0.375149	0.297959	11.9943	15.9999	0	0	0	0	0	0	0	0	0.2		0	0			2	2	0	0	0	0	1	0		13.0133	9.26901	5.33325		8.2435	7.52854	2.16097	5.70044	5.37815	3.53255	9.27835	7.68656	2.22668	1.44207	0
282	CC1OCC23CC1(O)C(=O)OC1CCN4CC=C(COC(=O)C2(C)O3)C14	Positive	0	0	0	5.04826	10.5971	-0.376784	0.29798	11.9943	16.0009	0	0	0	0	0	0	0	0	1.65096		0	0			2	4	0	0	0	0	0	0		12.3422	8.31042	3.73239		5.60676	4.87397	2.29417	5.70044	4.73416	3.24239	8.21125	6.70487	2.13346	1.33296	0
283	CC=C1CC(=C)C(O)(CO)C(=O)OCC2=CC[N+]3([O-])CCC(OC1=O)C23	Positive	0	0	0	4.9241	10.9443	-0.39229	0.300501	11.9943	16.0009	0	0	0	0	0	0	0	0	0		0	0			2	2	0	0	0	0	1	0		11.1102	7.20386	2.73686		3.82506	3.82783	0.632456	5.70044	4.48923	2.75697	7.37986	6.06137	1.80673	1.18631	0
284	CC12CC(OC11CC(OC1=O)C1C(CC(O)CC21)C(O)=O)C1=COC=C1	Positive	0	0	0	4.62634	12.7884	-0.392553	0.294911	11.9	16.0009	0	0	0	0	0	0	0	0	1		0	0			2	2	1	0	0	0	0	0		13.3349	7.39782	4.50292		11.2051	7.58502	1.41421	5.70044	6.22794	5.00608	8.51347	7.41331	3.58091	2.52187	0
285	COC1=CC(O)=C2C(=O)C(OC)=C(OC2=C1)C1=CC(OC)=C(OC)C=C1	Positive	0	0	0	4.88052	10.5478	-0.359751	0.242516	11.85	16.0009	0	0	0	0	0	0	0	0	0		0	0			1	5	0	0	0	0	0	0		8.3032	4.64277	1.36801		2.13347	1.86624	0	5.70044	2.72858	1.82308	5.38298	3.99197	1.06051	0.635481	0
286	CC(O)C(O)(C(=O)OCC1=CCN2CCC(OC(C)=O)C12)C(C)(C)O	Positive	0	0	0	4.07374	10.4503	-0.38953	0.299597	11.9943	16.0009	0	0	0	0	0	0	0	0	1		0	0			2	2	0	0	0	0	0	0		11.5961	7.33189	3.01859		3.43429	4.05132	3.06396	5.64386	3.52981	1.73672	7.23288	4.95008	1.08186	0.698595	0
287	COC1=C(OC)C=C2C3CC4=C(CN3CCC2=C1)C(OC)=C(OC)C=C4	Positive	0	0	0	5.01365	11.2846	-0.346985	0.112423	11.85	15.9979	0	0	0	0	0	0	0	0	0		0	0			0	4	0	0	0	0	0	0		8.02645	4.62099	2.14743		4.39091	3.25233	0	5.70044	4.31602	3.39469	6.78515	5.63341	2.28894	1.58489	0
288	OC1CC(O)(CC(OC(=O)C=CC2=CC(O)=C(O)C=C2)C1O)C(O)=O	Positive	0	0	0	4.35867	9.33417	-0.390065	0.29145	11.85	16.003	0	0	0	0	0	0	0	0	0		0	0			2	1	0	0	0	0	0	0		6.88377	5.91073	1.65933		2.15817	1.93048	0	5.64386	2.53428	1.70776	5.85975	3.9378	0.848051	0.353376	0
289	CC(C)C1C(=O)OC2CCN3CC=C(COC(=O)C(C)(O)C1(C)O)C23	Positive	0	0	0	5.24616	11.3385	-0.385397	0.296655	11.9943	15.9999	0	0	0	0	0	0	0	0	1		0	0			2	2	0	0	0	0	0	0		12.7495	8.16427	3.78937		5.64634	5.19807	3.61441	5.64386	4.29827	2.366	8.00038	5.96095	1.42431	0.949428	0
290	CC=C1CC(C)C(C)(O)C(=O)OCC2C(O)CN3CCC(OC1=O)C23	Positive	0	0	0	5.12245	10.534	-0.390901	0.293873	11.9943	15.9999	0	0	0	0	0	0	0	0	0		0	0			2	2	0	0	0	0	0	0		8.88952	6.64942	3.16657		4.29657	3.86981	1.39248	5.64386	4.12912	2.72057	7.61424	6.03274	1.727	1.09539	0
291	CN1CC2=C(C=CC3=C2OCO3)C2C(O)CC3=CC4=C(OCO4)C=C3C12	Positive	0	0	0	5.81501	11.9357	-0.391549	0.160777	11.9967	15.9998	0	0	0	0	0	0	0	0	0		0	0			0	4	0	0	0	0	0	0		9.75091	5.24167	2.51227		5.87185	4.09431	0	5.70044	4.96546	3.85053	7.42862	6.05661	2.5969	1.84495	0
292	CC=C1CC(C)C(C)(O)C(=O)OCC2=CC[N+]3([O-])CCC(OC1=O)C23	Positive	0	0	0	5.14071	10.9313	-0.379276	0.293873	11.9943	15.9999	0	0	0	0	0	0	0	0	0		0	0			2	2	0	0	0	0	1	0		10.1112	7.25268	3.22079		4.27482	4.09449	1.39248	5.64386	4.57589	2.8965	7.83384	6.40508	1.8655	1.20526	0
293	CC=C1CC(C)C(C)(O)C(=O)OCC2=CCN3CC(O)C(OC1=O)C23	Positive	0	0	0	5.13401	10.7143	-0.388608	0.294161	11.9943	15.9999	0	0	0	0	0	0	0	0	0		0	0			2	2	0	0	0	0	0	0		8.8246	6.65339	2.94446		3.7501	3.44806	1.39248	5.64386	3.69518	2.39853	7.25779	5.59591	1.46241	0.89622	0
294	CC=C1CC(C)C(C)(O)C(=O)OCC2=CCN3CC(OC1=O)C(O)C23	Positive	0	0	0	5.14071	10.3579	-0.388003	0.29416	11.9943	15.9999	0	0	0	0	0	0	0	0	0		0	0			2	2	0	0	0	0	0	0		8.93188	6.72882	2.95919		3.68127	3.44139	1.39248	5.64386	3.67748	2.35013	7.25487	5.61808	1.43616	0.889068	0
295	CC1C(=C)C(=O)OC2CCN3CC=C(COC(=O)C(C)(O)C11CO1)C23	Positive	0	0	0	5.19972	10.7043	-0.376666	0.296882	11.9943	15.9999	0	0	0	0	0	0	0	0	1		0	0			2	3	0	0	0	0	0	0		11.5743	7.69654	3.51894		4.93342	4.78252	2.62074	5.64386	4.21242	2.26373	7.52468	6.05945	1.35047	0.85908	0
296	CC=C1CC(=C)C(C)(O)C(=O)OCC2=CC[N+]3([O-])CCC(OC1=O)C23	Positive	0	0	0	5.1859	10.937	-0.375189	0.297795	11.9943	15.9999	0	0	0	0	0	0	0	0	0		0	0			2	2	0	0	0	0	1	0		10.1112	7.25268	2.83016		3.85103	3.74068	1.39248	5.64386	4.35991	2.74466	7.43369	5.99589	1.80293	1.16078	0
297	CC1OC11CC(=C)C(C)(O)C(=O)OCC2=CCN3CCC(OC1=O)C23	Positive	0	0	0	5.16683	10.585	-0.375033	0.298715	11.9943	15.9999	0	0	0	0	0	0	0	0	0.333333		0	0			2	3	0	0	0	0	0	0		9.79482	7.37325	3.00177		3.78832	3.60264	2.40685	5.64386	3.90022	2.49591	7.52949	5.81874	1.61116	0.986022	0
298	CC=C1CC(=C)C(O)(CO)C(=O)OCC2=CCN3CCC(OC1=O)C23	Positive	0	0	0	4.92151	10.6097	-0.392006	0.300724	11.9943	15.9999	0	0	0	0	0	0	0	0	0		0	0			2	2	0	0	0	0	0	0		9.12922	6.1403	2.33883		3.01527	3.05314	0.632456	5.64386	3.59655	2.18891	6.64001	5.2085	1.39405	0.88034	0
299	COC1=C(OC)C=C2C(=C1)C=[N+](C)C1=C2C=CC2=CC3=C(OCO3)C=C12	Positive	0	0	0	5.02947	11.567	-0.349514	0.159532	11.9966	15.999	0	0	0	0	0	0	0	0	0		0	0			0	4	0	0	0	1	0	0		8.7507	4.9169	2.16756		4.62083	3.42135	0	5.70044	4.35765	3.26161	6.98277	5.55419	2.17582	1.50268	0
300	COC1=C(OC)C2=C[N+](C)=C3C4=CC5=C(OCO5)C=C4C=CC3=C2C=C1	Positive	0	0	0	5.02949	11.567	-0.34941	0.159539	11.9966	15.999	0	0	0	0	0	0	0	0	0		0	0			0	4	0	0	0	1	0	0		9.09008	4.94326	2.18136		4.78759	3.52092	0	5.70044	4.42546	3.31378	6.95064	5.5667	2.18929	1.47993	0
301	CCC1(O)C(=O)OCC2=C1C=C1N(CC3=CC4=CC=CC=C4N=C13)C2=O	Positive	0	0	0	4.92171	11.5071	-0.374514	0.298604	11.85	15.9979	0	0	0	0	0	0	0	0	0		0	0			2	1	0	0	0	0	0	0		10.9876	6.70478	2.36504		4.10202	3.37381	0.5	5.70044	3.92515	2.81254	6.79187	5.41679	1.81833	1.2497	0
302	CC1C(O)C2OC(=O)C3=C2C(CCC3)C11CC(OC1=O)C1=COC=C1	Positive	0	0	0	4.87468	12.967	-0.389256	0.290004	11.9	15.9999	0	0	0	0	0	0	0	0	0		0	0			2	2	1	0	0	0	0	0		11.902	6.44753	3.55946		8.24729	5.92605	0.5	5.64386	5.47703	4.16335	7.67901	6.75467	2.96669	2.00172	0
303	CC12CC(OC(=O)C1CC(=O)C1C3CC(CC21)OC3=O)C1=COC=C1	Positive	0	0	0	4.70235	12.6465	-0.325343	0.305789	11.9	15.9999	0	0	0	0	0	0	0	0	0		0	0			3	2	1	0	0	0	0	0		10.954	6.01325	3.88035		9.10426	6.29925	1	5.64386	5.73785	4.52867	8.18425	6.98952	3.10824	2.17205	0
304	CC(=O)C1C(=O)C=C2OC3=C(C(C)=O)C(O)=C(C)C(O)=C3C2(C)C1=O	Positive	0	0	0	4.88773	12.4631	-0.360694	0.222322	11.85	16.0009	0	0	0	0	0	0	0	0	0		0	0			4	1	0	0	0	0	0	0		13.9328	7.61595	2.93117		5.56262	4.17317	1.33748	5.64386	3.48879	2.4382	6.50346	4.91441	1.48181	0.902117	0
305	CC(C)C(O)(C(C)O)C(=O)OCC1=CCN2CCC(OC(C)=O)C12	Positive	0	0	0	4.07328	10.4429	-0.38941	0.296869	11.9943	15.9999	0	0	0	0	0	0	0	0	0		0	0			2	2	0	0	0	0	0	0		9.38004	6.24965	2.7701		2.98237	3.62545	1.37318	5.58496	3.49254	1.73453	6.88752	4.94566	1.0826	0.698514	0
306	CC1C(=O)OC2CC[N+]3([O-])CC=C(COC(=O)C(C)(O)C1(C)O)C23	Positive	0	0	0	5.17793	10.8589	-0.385676	0.296407	11.9943	16.0009	0	0	0	0	0	0	0	0	1		0	0			2	2	0	0	0	0	1	0		13.2214	9.31625	4.01919		5.14174	5.05881	3.53278	5.58496	4.41726	2.59417	7.74023	6.48436	1.71402	1.19617	0
307	COC1=C(OC)C=C(CC2=NC=CC3=CC(OC)=C(OC)C=C23)C=C1	Positive	0	0	0	4.89583	10.6134	-0.346992	0.147885	11.85	15.9979	0	0	0	0	0	0	0	0	0		0	0			0	4	0	0	0	0	0	0		6.10585	3.71581	1.32894		2.07153	1.80784	0	5.64386	2.88441	2.0166	5.55209	4.1706	1.18086	0.70446	0
308	COC1=C(CC=C(C)C)C=C2C(=O)CC(OC2=C1)C1=CC=C(O)C=C1	Positive	0	0	0	4.7984	10.1079	-0.360851	0.220474	11.85	15.9979	0	0	0	0	0	0	0	0	0		0	0			1	2	0	0	0	0	0	0		5.74598	3.89354	1.4969		2.20218	1.79903	0	5.64386	2.93317	2.1677	6.47114	4.31814	1.31787	0.833479	0
309	CC1CC(C)=CC(=O)OC2CCN3CCC(COC(=O)C1(C)O)C23	Positive	0	0	0	4.95244	10.3825	-0.379062	0.29377	11.9943	15.9989	0	0	0	0	0	0	0	0	0		0	0			2	2	0	0	0	0	0	0		8.03059	5.83896	2.96639		4.00485	3.77243	1.5	5.58496	4.17862	2.56099	7.68118	5.83477	1.61779	1.05006	0
310	CC(C)C1C(C)C(C)(O)C(=O)OCC2=CCN3CCC(OC1=O)C23	Positive	0	0	0	5.18735	11.1033	-0.379048	0.29397	11.9943	15.9989	0	0	0	0	0	0	0	0	0		0	0			2	2	0	0	0	0	0	0		9.76459	6.44136	3.31937		5.02708	4.53085	1.68179	5.58496	4.23814	2.43868	7.76496	5.88071	1.44282	0.959801	0
311	CC1CC2(C)CC(=O)OC3CCN4CCC(COC(=O)C1(C)O2)C34	Positive	0	0	0	4.97043	10.5239	-0.357382	0.293961	11.9943	15.9989	0	0	0	0	0	0	0	0	0.5		0	0			2	3	0	0	0	0	0	0		10.9779	6.27551	3.57679		6.415	5.57596	3.08616	5.58496	5.2131	3.26542	8.43173	6.54517	1.97571	1.25962	0
312	CC=C1CC(C)C(C)(O)C(=O)OCC2CCN3CCC(OC1=O)C23	Positive	0	0	0	5.10775	10.4164	-0.379062	0.293866	11.9943	15.9989	0	0	0	0	0	0	0	0	0		0	0			2	2	0	0	0	0	0	0		8.13025	6.18912	3.01654		3.95969	3.71368	1.39248	5.58496	4.11441	2.67046	7.47282	5.96999	1.7213	1.09279	0
313	CC=C(C)C(=O)OC1CCN2CCC(COC(=O)C(CO)=CC)C12	Positive	0	0	0	4.4978	10.4384	-0.390943	0.291617	11.9943	15.9989	0	0	0	0	0	0	0	0	0		0	0			2	2	0	0	0	0	0	0		5.88118	4.02861	1.90846		2.64867	2.66469	0	5.58496	3.42097	2.07354	6.34993	4.99637	1.37422	0.91103	0
314	COC1=C(OC)C2=C[N+]3=C(C=C2C=C1)C1=CC2=C(OCO2)C=C1CC3	Positive	0	0	0	5.01049	10.9589	-0.371232	0.159493	11.9943	15.9979	0	0	0	0	0	0	0	0	0		0	0			0	4	0	0	0	1	0	0		7.92964	4.52336	2.0171		4.24463	3.12993	0	5.64386	4.46324	3.50569	6.88664	5.65862	2.36473	1.66808	0
315	CC1CC(C)=CC(=O)OC2CCN3CC=C(COC(=O)C1(C)O)C23	Positive	0	0	0	4.96374	10.5628	-0.379061	0.294063	11.9943	15.9989	0	0	0	0	0	0	0	0	0		0	0			2	2	0	0	0	0	0	0		8.03059	5.83896	2.7726		3.50956	3.37854	1.5	5.58496	3.74742	2.21856	7.30234	5.41698	1.35026	0.857483	0
316	CC=C1CC(=C)C(C)(O)C(=O)OCC2=CCN3CCC(OC1=O)C23	Positive	0	0	0	5.17553	10.6024	-0.374988	0.298056	11.9943	15.9989	0	0	0	0	0	0	0	0	0		0	0			2	2	0	0	0	0	0	0		8.13025	6.18912	2.43212		3.04124	2.96599	1.39248	5.58496	3.46723	2.1766	6.69384	5.14302	1.39025	0.853233	0
317	C[N+]1=C2C3=CC4=C(OCO4)C=C3C=CC2=C2C=CC3=C(OCO3)C2=C1	Positive	0	0	0	5.80207	11.5352	-0.34911	0.160778	11.9967	15.999	0	0	0	0	0	0	0	0	0		0	0			0	4	0	0	0	1	0	0		8.94579	4.85458	2.14916		4.71447	3.47441	0	5.64386	4.46858	3.32265	6.94892	5.56035	2.22646	1.52545	0
318	COC(C)C(O)(C(=O)OCC1=CCN2CCC(O)C12)C(C)(C)O	Positive	0	0	0	5.04836	10.7149	-0.390824	0.299576	11.9943	15.9999	0	0	0	0	0	0	0	0	1		0	0			1	2	0	0	0	0	0	0		11.204	7.07402	3.03419		3.65985	4.06525	3.94154	5.52356	3.36705	1.65684	6.8543	4.99356	0.860429	0.555908	0
319	CC1CC2OC(=O)C3=C2C(CCC3)C11CC(OC1=O)C1=COC=C1	Positive	0	0	0	4.84528	12.8494	-0.324945	0.28991	11.9	15.9989	0	0	0	0	0	0	0	0	0		0	0			2	2	1	0	0	0	0	0		10.8802	5.8284	3.41881		7.80568	5.72291	0.5	5.58496	5.48223	4.1752	7.60453	6.62232	2.99443	2.03383	0
320	CCC1C2CC3C4N(C)C5=CC=CC=C5C44CC(C2C4O)N3C1O	Positive	0	0	0	5.97968	13.2072	-0.391286	0.152965	11.85	15.9959	0	0	0	0	0	0	0	0	0		0	0			0	0	0	0	0	0	0	0		14.4886	6.96125	4.67342		14.2384	8.99467	0.471405	5.58496	7.88025	6.78584	8.80675	8.46227	5.53196	4.40059	0
321	CC1C(=O)OC2CCN3CC=C(COC(=O)C(C)(O)C1(C)O)C23	Positive	0	0	0	5.16756	10.6499	-0.385414	0.296647	11.9943	15.9999	0	0	0	0	0	0	0	0	1		0	0			2	2	0	0	0	0	0	0		11.2404	8.2527	3.62116		4.32974	4.28412	3.53278	5.52356	3.52458	2.02474	7.00038	5.63148	1.29427	0.875118	0
322	CC1C(=O)OC2CCN3C=CC(COC(=O)C(C)(O)C1(C)O)=C23	Positive	0	0	0	5.13723	10.6339	-0.385411	0.296659	11.9883	15.9999	0	0	0	0	0	0	0	0	1		0	0			2	2	0	0	0	1	0	0		11.2404	8.2527	3.41059		3.91594	3.90541	3.53278	5.52356	3.13045	1.74251	6.65137	5.2282	1.09209	0.722349	0
323	CN1CC2(C=C)C3CC4OCC3C1C2C41C(=O)NC2=CC=CC=C12	Positive	0	0	0	5.95857	13.9438	-0.375709	0.218056	11.9	15.9959	0	0	0	0	0	0	0	0	0.5		0	0			1	1	0	0	0	0	0	0		14.9374	7.00964	4.71101		14.3775	9.19218	1.27789	5.58496	7.38461	6.35254	8.39662	7.93161	4.78374	3.42186	0
324	CC=C1CC(C)C(O)C(=O)OCC2=C3C(CCN3CC2)OC1=O	Positive	0	0	0	4.81672	10.4337	-0.38201	0.29161	11.9943	15.9989	0	0	0	0	0	0	0	0	0		0	0			2	2	0	0	0	0	0	0		6.6683	4.45445	1.91457		2.81506	2.65446	0	5.52356	3.53464	2.23122	6.45634	4.92359	1.35611	0.879619	0
325	C1OC2=C(O1)C=C1C(CC[N+]3=C1C=C1C=CC4=C(OCO4)C1=C3)=C2	Positive	0	0	0	5.785	10.9271	-0.346223	0.16076	11.9967	15.999	0	0	0	0	0	0	0	0	0		0	0			0	4	0	0	0	1	0	0		7.78535	4.43469	1.9849		4.16959	3.08342	0	5.58496	4.50636	3.51339	6.88492	5.65227	2.40901	1.70927	0
326	CCCCC=CC=CC1CCCC2CCC(OC(C)=O)C(C)N12	Positive	0	0	0	4.09453	11.2474	-0.318742	0.258715	11.9943	15.9959	0	0	0	0	0	0	0	0	0		0	0			1	1	0	0	0	0	0	0		4.51904	2.55289	1.5987		3.85931	2.76098	0	5.52356	4.10471	3.04395	7.02041	5.2567	1.8589	1.22996	0
327	CC(C)C1=C(O)C2=C(C=C1)C1(C)CCC3=C(COC3=O)C1CC2	Positive	0	0	0	4.64293	12.5769	-0.359898	0.323262	11.9	15.9969	0	0	0	0	0	0	0	0	0		0	0			1	1	0	0	0	0	0	0		10.4301	6.0239	3.64974		7.50892	5.69005	0.90856	5.52356	4.9779	3.63096	7.77286	6.31112	2.55283	1.83612	0
328	CC1C(=O)OCC2=CCN3CCC(OC(=O)C(C)C1(C)O)C23	Positive	0	0	0	5.04994	10.5094	-0.387998	0.268628	11.9943	15.9989	0	0	0	0	0	0	0	0	0		0	0			2	2	0	0	0	0	0	0		9.15992	6.13449	3.18586		3.88638	3.85857	1.88988	5.45943	3.50913	2.03835	6.75974	5.52332	1.30481	0.881875	0
329	CC1CC2OC(=O)C(=C)C2C(OC(C)=O)C2(C)C1C=CC2=O	Positive	0	0	0	4.38198	12.5381	-0.311264	0.28913	11.9	15.9989	0	0	0	0	0	0	0	0	0		0	0			3	2	0	0	0	0	0	0		10.2507	5.98382	3.27513		6.93042	5.26763	1.51967	5.45943	4.32531	3.00321	6.76964	5.4291	2.02993	1.26946	0
330	CC(CC1=CC(O)=C(O)C=C1)C(C)CC1=CC(O)=C(O)C=C1	Positive	0	0	0	4.90032	10.0763	-0.358754	0.106664	11.85	15.9979	0	0	0	0	0	0	0	0	0		0	0			0	0	0	0	0	0	0	0		4.46077	4.05196	1.83408		2.2182	1.79315	0	5.45943	2.5379	1.75197	6.00895	4.16641	0.93519	0.545484	0
331	OC1(CN2C=NC3=CC=CC=C3C2=O)CC2NCCCC2O1	Positive	0	0	0	5.46286	9.83584	-0.36423	0.240982	11.85	15.9969	0	0	0	0	0	0	0	0	0		0	0			1	1	0	0	0	0	0	0		6.99459	3.98252	1.52333		2.75606	2.32835	0	5.45943	3.52825	2.53148	6.20424	4.57928	1.37415	0.896027	0
332	OC1CCCNC1CC(=O)CN1C=NC2=CC=CC=C2C1=O	Positive	0	0	0	5.15826	9.60967	-0.391271	0.2412	11.85	15.9969	0	0	0	0	0	0	0	0	0		0	0			2	0	0	0	0	0	0	0		5.07502	3.28136	1.18325		1.75893	1.53372	0	5.45943	2.86265	1.98167	5.70777	4.07346	0.961866	0.574279	0
333	CC(C)C(O)(C(C)O)C(=O)OCC1=CCN2CCC(O)C12	Positive	0	0	0	5.16224	10.1653	-0.391074	0.296832	11.9943	15.9989	0	0	0	0	0	0	0	0	0		0	0			1	1	0	0	0	0	0	0		9.00602	6.0788	2.69197		2.66296	3.43525	1.5	5.39232	3.17758	1.46397	6.30699	4.65187	0.844967	0.54826	0
334	COC(C)C(O)(C(C)C)C(=O)OCC1=CCN2CCCC12	Positive	0	0	0	5.01804	10.4723	-0.378046	0.296841	11.9943	15.9979	0	0	0	0	0	0	0	0	0		0	0			1	2	0	0	0	0	0	0		8.26073	5.55653	2.66539		2.85774	3.44097	1.8072	5.39232	3.30548	1.58345	6.36611	4.93011	0.871122	0.556923	0
335	COC1=C(OC)C2=C(CC3N(CCC4=CC=CC=C34)C2)C=C1	Positive	0	0	0	5.01238	11.0785	-0.346835	0.116861	11.85	15.9959	0	0	0	0	0	0	0	0	0		0	0			0	2	0	0	0	0	0	0		6.54178	3.66309	1.86884		3.90348	2.89012	0	5.45943	3.93946	3.08532	6.07796	5.04312	2.00488	1.38445	0
336	CC(=C)C1C2OC(=O)C1C1(O)C3OC3C3(CO3)C1(C)C2O	Positive	0	0	0	5.04646	11.9587	-0.389369	0.268696	11.9967	16.0006	0	0	0	0	0	0	0	0	2.3811		0	0			1	3	0	0	0	0	0	0		16.1984	8.30575	4.86154		11.8399	8.17483	2.6626	5.39232	5.32904	3.8959	7.37929	6.43602	2.62285	1.64531	0
337	COC1=C(O)C=C2C3C4N(CCC4=CC(O)C3O)CC2=C1	Positive	0	0	0	4.95724	11.527	-0.389162	0.108314	11.9	15.9979	0	0	0	0	0	0	0	0	0		0	0			0	1	0	0	0	0	0	0		7.75365	4.61203	2.15812		4.86163	3.47622	0	5.39232	4.13861	3.23695	6.13673	5.07708	2.21698	1.53644	0
338	OC1CC2CCN3CC4=CC5=C(OCO5)C=C4C(C23)C1O	Positive	0	0	0	5.49721	11.4517	-0.390547	0.159459	11.9967	15.999	0	0	0	0	0	0	0	0	0		0	0			0	2	0	0	0	0	0	0		7.82722	4.49476	2.40554		5.67307	4.01694	0	5.39232	4.83643	3.81804	6.73353	5.73304	2.69836	1.9281	0
339	CC(=O)OC1CN(C(=O)CCC2=CC=CC=C2)C(=O)C=C1	Positive	0	0	0	4.00187	9.56782	-0.307077	0.259062	11.85	15.9979	0	0	0	0	0	0	0	0	0		0	0			3	1	0	0	0	0	0	0		3.80649	2.53077	0.843579		1.10121	1.0652	0	5.39232	2.15574	1.40305	4.83518	3.17076	0.695162	0.416816	0
340	OC1C=C2CCN3CC4=CC5=C(OCO5)C=C4C(C23)C1O	Positive	0	0	0	5.58459	11.5421	-0.38915	0.159466	11.9967	15.999	0	0	0	0	0	0	0	0	0		0	0			0	2	0	0	0	0	0	0		7.82722	4.49476	2.17188		4.9114	3.54168	0	5.39232	4.34826	3.36451	6.31815	5.2708	2.34674	1.64759	0
341	CC(=CCO)C=CC=C(C)C=CC1=C(C)CCCC1(C)C	Positive	0	0	0	4.23885	11.4256	-0.391702	0.0752496	11.9	15.9949	0	0	0	0	0	0	0	0	0		0	0			0	0	0	0	0	0	0	0		4.92726	3.30508	2.23245		3.13488	3.12192	1.87458	5.39232	2.84439	1.49994	6.66529	4.18685	1.10045	0.351623	0
342	CC12CCC3C(CCC4=CC(=O)CCC34C)C1CCC2=O	Positive	0	0	0	4.80893	12.4438	-0.298811	0.155611	11.9	15.9959	0	0	0	0	0	0	0	0	0.25		0	0			2	0	0	0	0	0	0	0		10.4766	6.4537	4.94315		11.0564	8.14999	1.78885	5.39232	6.33036	5.0052	8.38687	7.67102	3.65093	2.62466	0
343	OC1=CC(O)=C2C(=O)C=C(OC2=C1)C1=CC(O)=C(O)C=C1	Positive	0	0	0	4.92446	9.82911	-0.360966	0.240958	11.85	15.9999	0	0	0	0	0	0	0	0	0		0	0			1	1	0	0	0	0	0	0		6.56308	4.05664	1.06553		1.50431	1.34069	0	5.39232	2.07289	1.35896	4.51643	3.05455	0.759017	0.406018	0
344	CC(C)C(O)(C(C)O)C(=O)OCC1CCN2CCCC12	Positive	0	0	0	5.1323	10.1353	-0.389393	0.29653	11.9943	15.9979	0	0	0	0	0	0	0	0	0		0	0			1	1	0	0	0	0	0	0		8.09509	5.6604	2.77266		2.7679	3.58868	1.5	5.32193	3.56882	1.72989	6.54878	5.01811	1.10643	0.726024	0
345	COC1=C2OC3CC(=O)C=CC33CCN(C)CC(C=C1)=C23	Positive	0	0	0	4.75741	12.6435	-0.346489	0.157971	11.9	15.9969	0	0	0	0	0	0	0	0	0		0	0			1	2	0	0	0	0	0	0		8.28664	4.50808	2.36391		5.07172	3.78984	0.447214	5.39232	3.95443	3.1633	6.26948	5.02856	2.23364	1.43222	0
346	O=C(C=CC=CC1=CC2=C(OCO2)C=C1)N1CCCCC1	Positive	0	0	0	5.14689	9.2817	-0.337935	0.2265	11.9967	15.9983	0	0	0	0	0	0	0	0	0		0	0			1	2	0	0	0	0	0	0		3.40675	2.34793	0.795466		0.995389	1.01061	0	5.39232	2.54104	1.67232	5.21688	3.70295	0.745182	0.430971	0
347	COC1=CC(O)=C(C(=O)C=CC2=CC=CC=C2)C(OC)=C1	Positive	0	0	0	4.84746	10.0062	-0.359926	0.190863	11.85	15.9979	0	0	0	0	0	0	0	0	0		0	0			1	2	0	0	0	0	0	0		4.67197	2.71175	0.827069		1.09343	1.04978	0	5.39232	1.92207	1.22235	4.33205	2.98362	0.566191	0.308139	0
348	COC1=CC(O)=C2C(=O)C3=C(O)C=C(C)C=C3C(=O)C2=C1	Positive	0	0	0	4.91928	10.4636	-0.360583	0.202107	11.85	15.9989	0	0	0	0	0	0	0	0	0		0	0			2	1	0	0	0	0	0	0		8.30386	4.44451	1.43229		2.64591	2.07526	0	5.39232	2.59165	1.79231	4.93394	3.53201	1.098	0.610902	0
349	OC(=O)C1=CC(O)=C2C(=O)C3=C(C=CC=C3O)C(=O)C2=C1	Positive	0	0	0	4.29612	10.3646	-0.360621	0.290828	11.85	15.9999	0	0	0	0	0	0	0	0	0		0	0			3	0	0	0	0	0	0	0		8.0153	4.71678	1.34744		2.38777	1.88717	0	5.39232	2.40603	1.66635	4.58103	3.35033	0.973901	0.568904	0
350	CC(C)C(O)(C(C)O)C(=O)OCC1=CCN2CCCC12	Positive	0	0	0	5.15489	10.1579	-0.389392	0.296827	11.9943	15.9979	0	0	0	0	0	0	0	0	0		0	0			1	1	0	0	0	0	0	0		8.09509	5.6604	2.57336		2.34697	3.21397	1.5	5.32193	3.14339	1.40087	6.16415	4.59371	0.854923	0.549355	0
351	CC1CC2OC(=O)C(=C)C2CC2(C)C(O)OC(O)CC12	Positive	0	0	0	4.68183	11.7966	-0.368154	0.28929	11.9	15.9989	0	0	0	0	0	0	0	0	0		0	0			1	2	0	0	0	0	0	0		8.83296	5.60736	3.3898		7.08305	5.28375	1.31037	5.32193	4.30649	3.17539	6.78371	5.52044	2.02383	1.33647	0
352	CCCCCC=CCC=CCCCCCCCC(O)=O	Positive	0	0	0	3.69931	7.95822	-0.339767	0.332607	11.9884	16.006	0	0	0	0	0	0	0	0	0		0	0			1	0	0	0	0	0	0	0		0.204124	0.288675	0.0456435		0.0228218	0.0322749	0	5.32193	2.08765	1.27225	5.37447	3.34128	0.772856	0.470103	0
353	CCCCC=CC=CC=CCCCCCCCC(O)=O	Positive	0	0	0	3.69944	7.90546	-0.339767	0.332606	11.9884	16.006	0	0	0	0	0	0	0	0	0		0	0			1	0	0	0	0	0	0	0		0.204124	0.288675	0.0456435		0.0228218	0.0322749	0	5.32193	1.8686	1.12352	5.08361	3.09128	0.668845	0.392357	0
354	CC(C)CC=CC=CC=CCCCCCCCC(O)=O	Positive	0	0	0	3.69945	7.92668	-0.339767	0.332606	11.9884	16.006	0	0	0	0	0	0	0	0	0		0	0			1	0	0	0	0	0	0	0		0.408248	0.57735	0.281346		0.101389	0.168358	0	5.32193	1.80114	1.08457	5.57093	2.97442	0.646356	0.379373	0
355	[H]C12CC(OC(C)=O)C(C)=CC1([H])C(C(C)C)C(=O)CC2C	Positive	0	0	0	4.12571	11.5663	-0.308384	0.258617	11.9	15.9969	0	0	0	0	0	0	0	0	0		0	0			2	1	0	0	0	0	0	0		6.57147	3.86485	2.67238		5.63381	4.05193	0	5.32193	4.08342	3.08025	6.90319	5.01081	2.25948	1.10808	0
356	CC(=C)C1C2CC3(C)C4(CO4)C4OC4C3(O)C1C(=O)O2	Positive	0	0	0	5.01706	11.7556	-0.385123	0.268627	11.9	15.9989	0	0	0	0	0	0	0	0	2.3811		0	0			1	3	0	0	0	0	0	0		14.5272	7.68365	4.75661		11.2285	7.92527	2.6626	5.32193	5.31249	3.88334	7.34217	6.3115	2.7074	1.72459	0
357	COC1=CC(=O)OC(C1)C=CC1=CC2=C(OCO2)C=C1	Positive	0	0	0	4.39111	9.34807	-0.35277	0.288802	11.9967	15.9997	0	0	0	0	0	0	0	0	0		0	0			1	4	0	0	0	0	0	0		3.98818	2.48091	0.798922		0.986546	1.0104	0	5.32193	2.09836	1.33907	4.46605	3.11088	0.701848	0.407548	0
358	CC(C)=CCOC1=C2C=CC(=O)OC2=CC2=C1C=CO2	Positive	0	0	0	4.31069	10.2083	-0.365684	0.29107	11.9937	16.0013	0	0	0	0	0	0	0	0	0		0	0			1	2	1	0	0	0	0	0		4.81634	2.86689	1.00806		1.41817	1.25548	0	5.32193	2.05734	1.34371	4.79682	3.02796	0.821454	0.511636	0
359	CC(C)=CCOC1=C2OC(=O)C=CC2=CC2=C1OC=C2	Positive	0	0	0	4.36605	9.79965	-0.336177	0.291156	11.85	15.9979	0	0	0	0	0	0	0	0	0		0	0			1	2	1	0	0	0	0	0		4.75438	2.87086	0.981201		1.38052	1.20394	0	5.32193	2.02892	1.34552	4.8099	3.00221	0.818989	0.505071	0
360	CC1=CC(O)=C2C(=O)C3=C(O)C=C(O)C=C3C(=O)C2=C1	Positive	0	0	0	5.11158	10.3239	-0.361087	0.202849	11.85	15.9989	0	0	0	0	0	0	0	0	0		0	0			2	0	0	0	0	0	0	0		8.29258	4.33801	1.37074		2.5671	2.01783	0	5.32193	2.48475	1.68575	4.75231	3.30755	1.01934	0.540461	0
361	OCC1=CC(O)=C2C(=O)C3=C(C=CC=C3O)C(=O)C2=C1	Positive	0	0	0	4.52738	10.3244	-0.391167	0.224115	11.85	15.9989	0	0	0	0	0	0	0	0	0		0	0			2	0	0	0	0	0	0	0		7.69336	4.15942	1.31067		2.40273	1.89862	0	5.32193	2.43205	1.67848	4.55357	3.34574	0.987833	0.565898	0
362	OC1=CC=C(C=C1)C1=CC(=O)C2=C(O)C=C(O)C=C2O1	Positive	0	0	0	4.80685	9.77016	-0.361317	0.240941	11.85	15.9989	0	0	0	0	0	0	0	0	0		0	0			1	1	0	0	0	0	0	0		5.91863	3.37903	0.956226		1.37841	1.24106	0	5.32193	2.02188	1.33216	4.35981	2.94644	0.736275	0.390639	0
363	CC1CC2OC(=O)C(=C)C2CC2(C)C(O)C(O)CC12	Positive	0	0	0	4.68463	11.8801	-0.390588	0.28928	11.9	15.9979	0	0	0	0	0	0	0	0	0		0	0			1	1	0	0	0	0	0	0		9.30929	5.78135	3.65255		7.66882	5.90949	1.31037	5.24793	4.61417	3.26636	6.8528	5.7503	2.18423	1.44019	0
364	[H]C12CC(C)C3([H])CCC(=O)C3(C)C(O)C1([H])C(=C)C(=O)O2	Positive	0	0	0	4.70804	11.9223	-0.391116	0.289068	11.9	15.9979	0	0	0	0	0	0	0	0	0		0	0			2	1	0	0	0	0	0	0		10.1759	5.99998	3.51778		7.15649	5.68194	1.31037	5.24793	4.46165	2.9109	6.50364	5.62254	1.97887	1.27288	0
365	CC1CC2OC(=O)C(=C)C2C(O)C2(C)C1C=CC2=O	Positive	0	0	0	4.71156	12.0266	-0.391091	0.289084	11.9	15.9979	0	0	0	0	0	0	0	0	0		0	0			2	1	0	0	0	0	0	0		10.1759	5.99998	3.23259		6.30596	5.03049	1.31037	5.24793	3.98004	2.59208	6.18445	5.17353	1.73223	1.08861	0
366	CCN(N=O)C(C)CC1=CC(=CC=C1)C(F)(F)F	Positive	0	0	0	3.53479	9.35607	-0.202287	0.416694	11.85	19.0004	0	0	0	0	0	0	0	0	0		0	0			1	0	0	3	0	0	0	0		4.18684	3.31046	1.0594		1.10978	1.22965	0.288675	5.16993	1.771	0.931892	4.08863	2.72309	0.519368	0.292055	0
367	CCCCCCCCCCCCCCCC(O)=O	Positive	0	0	0	3.69853	7.61948	-0.339765	0.332598	11.9885	16.006	0	0	0	0	0	0	0	0	0		0	0			1	0	0	0	0	0	0	0		0.204124	0.288675	0.0456435		0.0228218	0.0322749	0	5.16993	2.29399	1.4971	5.38638	3.4942	0.97022	0.623549	0
368	CC(C)=CCCC(C)(C=C)C=CC1=CC=C(O)C=C1	Positive	0	0	0	4.78814	11.3346	-0.360452	0.111994	11.85	15.9949	0	0	0	0	0	0	0	0	0		0	0			0	0	0	0	0	0	0	0		2.98759	2.76382	1.45651		1.00835	1.39091	1.50424	5.24793	1.79731	1.12179	5.45496	3.25153	0.744508	0.307738	0
369	CC1=CC(O)=C2C(=O)C3=C(C=CC=C3O)C(=O)C2=C1	Positive	0	0	0	5.50887	10.2656	-0.360628	0.224102	11.85	15.9979	0	0	0	0	0	0	0	0	0		0	0			2	0	0	0	0	0	0	0		7.68208	4.05292	1.30678		2.44512	1.92567	0	5.24793	2.42308	1.65107	4.56455	3.24772	0.974261	0.533068	0
370	OC(=O)CCCCCCCCCCC1CCC=C1	Positive	0	0	0	3.72204	8.88106	-0.331586	0.25891	11.9	15.9959	0	0	0	0	0	0	0	0	0		0	0			1	0	0	0	0	0	0	0		0.816497	0.721688	0.377571		0.28501	0.471107	0	5.16993	2.67918	1.56534	5.52642	3.82793	1.01847	0.65767	0
371	CC(C)=C1CC2C(CCC2(C)O)C(C)(O)CC1=O	Positive	0	0	0	5.55171	11.3043	-0.390358	0.161524	11.9	15.9969	0	0	0	0	0	0	0	0	0.333333		0	0			1	0	0	0	0	0	0	0		8.26209	5.2746	3.32391		5.8992	4.69679	2.52982	5.16993	3.75378	2.61236	6.74864	4.92742	1.96996	0.959742	0
372	CC(C)=C1CC2C(C)(O)CCC2(O)C(C)=CC1=O	Positive	0	0	0	5.60968	11.5538	-0.38968	0.181699	11.9	15.9969	0	0	0	0	0	0	0	0	0.5		0	0			1	0	0	0	0	0	0	0		9.0094	5.77852	3.20371		5.33688	4.41443	2.4048	5.16993	3.33119	2.27102	6.20829	4.67914	1.60601	0.740641	0
373	CC12CCCC(=C)C1(O)CC1C(C2)OC(=O)C1=C	Positive	0	0	0	4.66826	11.8513	-0.384393	0.289278	11.9	15.9969	0	0	0	0	0	0	0	0	1		0	0			1	1	0	0	0	0	0	0		9.70562	6.41877	3.62999		7.06653	5.40314	2.40685	5.16993	4.06588	3.04564	6.36178	5.37447	2.09332	1.23365	0
374	CC12CCC3C(OC(=O)C3=C)C1C(=C)CCC2O	Positive	0	0	0	4.74213	11.8038	-0.39194	0.289296	11.9	15.9969	0	0	0	0	0	0	0	0	0		0	0			1	1	0	0	0	0	0	0		8.61632	5.27857	3.22995		6.68013	5.05975	1.21644	5.16993	4.14704	3.10839	6.23654	5.32244	2.12332	1.24853	0
375	CC12CC3OC(=O)C(=C)C3CC1C(=C)CCC2O	Positive	0	0	0	4.66091	11.6405	-0.391941	0.289278	11.9	15.9969	0	0	0	0	0	0	0	0	0		0	0			1	1	0	0	0	0	0	0		8.25115	5.32873	3.28957		6.49482	4.94356	1.21644	5.16993	4.07528	3.0829	6.28644	5.33659	2.14073	1.25647	0
376	CC1=CCC(O)C2(C)CCC3C(OC(=O)C3=C)C12	Positive	0	0	0	4.74213	11.8038	-0.391638	0.289297	11.9	15.9969	0	0	0	0	0	0	0	0	0		0	0			1	1	0	0	0	0	0	0		8.61632	5.27857	3.27154		6.73904	5.12935	1.21644	5.16993	4.114	3.03905	6.22346	5.29738	2.07729	1.19514	0
377	CC1C2CCC3(C)C=CC(=O)C(C)=C3C2OC1=O	Positive	0	0	0	4.66675	11.7843	-0.307523	0.265004	11.9	15.9969	0	0	0	0	0	0	0	0	0		0	0			2	1	0	0	0	0	0	0		8.15573	5.03566	2.84928		5.60463	4.31686	1.21644	5.16993	3.68956	2.70258	6.00242	4.91898	1.90189	1.03716	0
378	COC1=C(CC=C(C)C)C2=C(C=CC(=O)O2)C=C1	Positive	0	0	0	4.40523	10.4264	-0.348335	0.291063	11.9967	15.9983	0	0	0	0	0	0	0	0	0		0	0			1	2	0	0	0	0	0	0		3.86884	2.51712	0.956412		1.39472	1.17098	0	5.16993	1.86279	1.31153	4.40476	2.78395	0.776225	0.446622	0
379	CC1=CC2=CC3=C(C(O)=CC=C3)C(O)=C2C(O)=C1	Positive	0	0	0	5.49701	10.2079	-0.360672	0.118668	11.85	15.9969	0	0	0	0	0	0	0	0	0		0	0			0	0	0	0	0	0	0	0		6.82855	3.46043	1.2077		2.18151	1.8136	0	5.16993	2.395	1.58283	4.48258	3.15168	0.996083	0.526111	0
380	OC1=CC=CC2=C1C(=O)C1=C(C=CC=C1O)C2=O	Positive	0	0	0	5.49807	10.0992	-0.360632	0.242936	11.9	15.9979	0	0	0	0	0	0	0	0	0		0	0			2	0	0	0	0	0	0	0		7.07158	3.76783	1.15069		2.10549	1.68299	0	5.16993	2.20604	1.50037	4.05765	3.0283	0.829785	0.478003	0
381	OC1=C(O)C2=C(C=C1)C(=O)C1=CC=CC=C1C2=O	Positive	0	0	0	5.15689	10.1687	-0.35849	0.251069	11.9	15.9979	0	0	0	0	0	0	0	0	0		0	0			2	0	0	0	0	0	0	0		6.73739	3.9856	1.16017		2.06841	1.62377	0	5.16993	2.15811	1.50932	4.05969	3.04463	0.828991	0.479691	0
382	CC=C(C)C(=O)OC1CCN2CC=C(CO)C12	Positive	0	0	0	4.69938	10.2472	-0.391391	0.288925	11.9944	15.9969	0	0	0	0	0	0	0	0	0		0	0			1	1	0	0	0	0	0	0		4.44274	2.95957	1.40524		1.94684	1.97123	0	5.08746	2.48828	1.48964	4.58105	3.61024	0.906296	0.533942	0
383	COC(=O)C1=CCCN(C)C1	Positive	0	0	0	4.54083	8.81183	-0.315452	0.289893	11.9	15.9959	0	0	0	0	0	0	0	0	0		0	0			1	1	0	0	0	0	0	0		1.82262	1.43842	0.566249		0.67832	0.673585	0	4.45943	1.17255	0.717824	2.7474	1.7894	0.312392	0.0929337	0
384	CC(CO)=C1CC=C(C)CCC=C(C)CC1=O	Positive	0	0	0	4.7171	10.6739	-0.391755	0.210601	11.9	15.9959	0	0	0	0	0	0	0	0	0		0	0			1	0	0	0	0	0	0	0		3.27422	2.31716	1.25122		1.28652	1.37926	0	5.08746	1.97821	1.13802	4.8607	3.21444	0.889663	0.415111	0
385	[H]C12CC(=O)C(C)=CC1([H])C(C(C)C)C(=O)CC2C	Positive	0	0	0	5.10237	11.4198	-0.299048	0.158443	11.9	15.9959	0	0	0	0	0	0	0	0	0		0	0			2	0	0	0	0	0	0	0		5.96534	3.75966	2.51023		5.07442	3.68871	0	5.08746	3.60256	2.66776	6.13571	4.55651	1.92331	0.821877	0
386	[H]C12CC(=O)C(C)=CC1([H])C(=C(C)C)C(=O)CC2C	Positive	0	0	0	5.11404	11.6065	-0.295034	0.16016	11.9	15.9959	0	0	0	0	0	0	0	0	0		0	0			2	0	0	0	0	0	0	0		5.96534	3.75966	2.23224		4.29843	3.17069	0	5.08746	3.19228	2.33981	5.68488	4.16244	1.64271	0.695143	0
387	COC1=CC(=O)OC(CCC2=CC=CC=C2)C1	Positive	0	0	0	4.36556	8.91089	-0.352727	0.288485	11.85	15.9969	0	0	0	0	0	0	0	0	0		0	0			1	2	0	0	0	0	0	0		2.51876	1.58621	0.645547		0.834623	0.814328	0	5.08746	1.9303	1.31161	4.10207	2.85052	0.662197	0.39489	0
388	C=C1CCC2C1C1OC(=O)C(=C)C1CCC2=C	Positive	0	0	0	4.74345	11.4621	-0.307506	0.289291	11.9	15.9959	0	0	0	0	0	0	0	0	0		0	0			1	1	0	0	0	0	0	0		6.2623	3.84879	2.13275		4.09615	3.27795	0	5.08746	3.71042	2.60289	5.52778	4.6856	1.85728	1.11038	0
389	COC1=CC(=O)OC(C1)C=CC1=CC=CC=C1	Positive	0	0	0	4.38666	9.07866	-0.352714	0.288786	11.85	15.9969	0	0	0	0	0	0	0	0	0		0	0			1	2	0	0	0	0	0	0		2.51876	1.58621	0.543394		0.65552	0.666354	0	5.08746	1.64571	1.06848	3.76404	2.51382	0.483088	0.273594	0
390	CCCCCCCCCCCCCC(O)=O	Positive	0	0	0	3.69841	7.59578	-0.339763	0.332589	11.9885	16.006	0	0	0	0	0	0	0	0	0		0	0			1	0	0	0	0	0	0	0		0.204124	0.288675	0.0456435		0.0228218	0.0322749	0	5	1.94044	1.2471	4.67927	2.9942	0.793443	0.498549	0
391	OC1=CC=CC2=C1C(=O)C1=CC=CC=C1C2=O	Positive	0	0	0	5.48432	10.0394	-0.359694	0.242848	11.9	15.9969	0	0	0	0	0	0	0	0	0		0	0			2	0	0	0	0	0	0	0		6.15172	3.34964	1.05523		1.92944	1.53542	0	5.08746	2.12685	1.47176	3.90353	2.93047	0.791752	0.462897	0
392	CC(=C)C1CC(CCC1(C)C=C)C(C)(C)O	Positive	0	0	0	5.83918	11.6772	-0.389568	0.0905062	11.9	15.9949	0	0	0	0	0	0	0	0	0.25		0	0			0	0	0	0	0	0	0	0		6.16566	4.56519	3.3321		4.77797	4.25874	4.15424	5	2.98109	2.07539	6.23385	4.40799	1.58165	0.556902	0
393	C[N+]12CCC(O)C1(O)C(CO)=CC2	Positive	0	0	0	4.76962	10.8001	-0.391543	0.159041	11.9944	15.9969	0	0	0	0	0	0	0	0	0		0	0			0	0	0	0	0	0	1	0		8.45828	5.05505	3.8151		6.20862	5.99812	0.5	4.70044	3.71857	2.21874	5.46554	4.86473	1.10333	0.585339	0
394	CC1=CCCC2(C)CCC(CC12)C(=C)CO	Positive	0	0	0	4.66492	11.4344	-0.391433	0.0805622	11.9	15.9949	0	0	0	0	0	0	0	0	0		0	0			0	0	0	0	0	0	0	0		5.52486	3.62868	2.95692		5.43188	4.37747	1.21644	5	3.67157	2.75498	5.9811	4.93725	1.92371	0.986918	0
395	CC(C)=C1CC=C(C)CCC=C(C)CC1=O	Positive	0	0	0	5.5936	10.5566	-0.29373	0.210053	11.9	15.9949	0	0	0	0	0	0	0	0	0		0	0			1	0	0	0	0	0	0	0		3.15637	2.24672	1.28644		1.23515	1.381	0	5	1.95351	1.08955	4.92226	3.06566	0.905483	0.378276	0
396	CN1C=C(CC(N)C(O)=O)C2=CC=CC=C12	Positive	0	0	0	4.14937	10.0905	-0.330443	0.27625	11.85	15.9959	0	0	0	0	0	0	0	0	0		0	0			1	0	0	0	0	1	0	0		3.8157	2.98867	1.06253		1.61912	1.39988	0	5	1.91248	1.27242	3.93125	2.7365	0.688277	0.389404	0
397	O=C1OC23CC(C=CC2=C1)N1CCCCC31	Positive	0	0	0	4.54973	11.4023	-0.299231	0.287256	11.9	15.9959	0	0	0	0	0	0	0	0	0		0	0			1	1	0	0	0	0	0	0		7.18246	3.61649	2.00151		4.74769	3.55636	0	5	3.93513	3.1038	5.29026	4.56349	2.00806	1.3611	0
398	COC1=C2C=CC(=O)OC2=CC2=C1C=CO2	Positive	0	0	0	4.28967	9.76445	-0.365686	0.291056	11.9937	16.0013	0	0	0	0	0	0	0	0	0		0	0			1	2	1	0	0	0	0	0		4.70293	2.61807	0.818884		1.36449	1.20078	0	5	1.83008	1.17832	3.40847	2.51283	0.64864	0.37261	0
399	COC1=C2OC(=O)C=CC2=CC2=C1OC=C2	Positive	0	0	0	4.32403	9.48964	-0.343559	0.291142	11.85	15.9979	0	0	0	0	0	0	0	0	0		0	0			1	2	1	0	0	0	0	0		4.64097	2.62204	0.792023		1.33415	1.13912	0	5	1.79156	1.1925	3.42155	2.48708	0.660049	0.374085	0
400	CC1CCC2=C(C1)C1=C(OC=C1C)C=C2C	Positive	0	0	0	6.35436	10.8141	-0.316643	0.107593	11.85	15.9949	0	0	0	0	0	0	0	0	0		0	0			0	0	1	0	0	0	0	0		5.3658	3.05833	1.71089		3.36175	2.54986	0	5	3.04419	2.26484	5.29039	3.93279	1.58846	0.760965	0
401	CC1=COC2=C1C1=C(CCC(C)=C1)C(C)=C2	Positive	0	0	0	6.4919	10.9889	-0.316633	0.192573	11.85	15.9949	0	0	0	0	0	0	0	0	0		0	0			0	0	1	0	0	0	0	0		5.3658	3.05833	1.5385		2.8456	2.23561	0	5	2.69432	1.92927	4.86823	3.58155	1.32602	0.631263	0
402	CCC1C(CC2=CN=CN2C)COC1=O	Positive	0	0	0	4.44995	9.64826	-0.315167	0.264998	11.9884	15.9959	0	0	0	0	0	0	0	0	0		0	0			1	1	0	0	0	1	0	0		3.7225	2.457	1.2902		1.4175	1.64683	0	4.90689	2.15592	1.11388	4.10487	3.13907	0.630907	0.353995	0
403	COC1=CC(OC)=C(OC)C=C1C=CC	Positive	0	0	0	4.94071	9.60825	-0.348519	0.201218	11.85	15.9969	0	0	0	0	0	0	0	0	0		0	0			0	3	0	0	0	0	0	0		3.09611	1.94556	0.621273		0.860185	0.825303	0	4.90689	1.36264	0.855789	2.94914	2.08212	0.457997	0.207645	0
404	COC1=C(OC(C)=O)C=CC(CC=C)=C1	Positive	0	0	0	3.98645	8.98997	-0.346023	0.263507	11.85	15.9969	0	0	0	0	0	0	0	0	0		0	0			1	2	0	0	0	0	0	0		2.52317	1.5906	0.504701		0.67787	0.653106	0	4.90689	1.2448	0.779798	3.07165	1.86176	0.382688	0.201853	0
405	COC1=C2C=COC2=NC2=CC=CC=C12	Positive	0	0	0	5.20338	9.75942	-0.347269	0.205528	11.85	15.9959	0	0	0	0	0	0	0	0	0		0	0			0	1	1	0	0	0	0	0		4.23746	2.26891	0.748528		1.26753	1.11663	0	4.90689	1.79821	1.15546	3.30163	2.46421	0.61276	0.355893	0
406	CC12C3CCC(O3)C1(C)C(=O)OC2=O	Positive	0	0	0	4.81731	10.6523	-0.393345	0.279562	11.9967	15.999	0	0	0	0	0	0	0	0	1		0	0			2	2	0	0	0	0	0	0		10.9469	6.11909	3.54366		6.14993	5.22035	2.82843	4.80735	3.13863	1.94665	4.77239	4.41979	1.15896	0.540793	0
407	COC1=CC(CC=C)=CC2=C1OCO2	Positive	0	0	0	4.94602	9.08845	-0.346009	0.15957	11.9967	15.9983	0	0	0	0	0	0	0	0	0		0	0			0	3	0	0	0	0	0	0		3.14079	1.76629	0.589125		0.871364	0.833088	0	4.80735	1.46844	0.901302	3.02467	2.09821	0.497918	0.268376	0
408	CC1=CC(=O)C2=C(C=CC=C2O)C1=O	Positive	0	0	0	5.15833	9.69155	-0.359949	0.223639	11.85	15.9969	0	0	0	0	0	0	0	0	0		0	0			2	0	0	0	0	0	0	0		4.87535	2.92076	0.901293		1.4017	1.1989	0	4.80735	1.53508	0.964245	3.22042	2.23925	0.502451	0.21651	0
409	O=C1OC2=CC3=C(C=CO3)C=C2C=C1	Positive	0	0	0	4.25532	9.21482	-0.365997	0.291044	11.9938	16.001	0	0	0	0	0	0	0	0	0		0	0			1	1	1	0	0	0	0	0		3.37344	2.14828	0.654151		0.919878	0.845613	0	4.80735	1.52731	1.00155	3.10289	2.19436	0.546044	0.309725	0
410	S=C=NC1=CC=CC2=CC=CC=C12	Positive	0	0	1	6.48669	10.0387	-0.236984	0.146786	11.85	31.9721	0	0	0	0	0	0	0	0	0		0	0			0	0	0	0	0	0	0	0		2.46339	1.38068	0.524031		0.853699	0.7594	0	4.70044	1.45333	0.973751	2.88394	2.024	0.462421	0.241956	0
411	CN1CCC(O)C(=O)C(CO)=CC1	Positive	0	0	0	4.63457	9.02807	-0.391124	0.189174	11.9944	15.9969	0	0	0	0	0	0	0	0	0		0	0			1	0	0	0	0	0	0	0		2.5237	2.09481	0.796785		0.844414	0.801451	0	4.70044	1.28815	0.841098	3.31844	2.2231	0.48169	0.276889	0
412	CC1OC(C[N+](C)(C)C)CC1O	Positive	0	0	0	4.95792	9.10276	-0.389848	0.182363	11.9	15.9959	0	0	0	0	0	0	0	0	0		0	0			0	1	0	0	0	0	1	0		2.97598	2.02704	1.53039		2.06474	2.25293	0	4.58496	2.06261	1.14619	6.17625	2.64134	0.850224	0.423495	0
413	OC(=O)C1=CC(O)=C(O)C(O)=C1	Positive	0	0	0	4.11585	8.22162	-0.358671	0.290837	11.85	15.9989	0	0	0	0	0	0	0	0	0		0	0			1	0	0	0	0	0	0	0		2.97766	2.66999	0.508711		0.489269	0.485186	0	4.58496	0.727664	0.417127	2.16826	1.31663	0.159685	0.0399604	0
414	CC1CCC(C(=O)C1)C1(C)CO1	Positive	0	0	0	4.99624	9.42869	-0.389323	0.139036	11.9967	15.9978	0	0	0	0	0	0	0	0	0		0	0			1	1	0	0	0	0	0	0		3.71787	2.35887	1.55499		2.10301	1.97887	0.894427	4.58496	2.04699	1.31597	4.50689	3.07891	0.854759	0.276887	0
415	O=C1OC(=O)C2C3CCC(O3)C12	Positive	0	0	0	4.34575	8.76601	-0.394012	0.276419	11.9968	15.999	0	0	0	0	0	0	0	0	0		0	0			2	2	0	0	0	0	0	0		5.03769	2.57978	1.19287		2.129	1.9484	0	4.58496	2.51205	1.58467	3.58204	3.01878	0.841795	0.420493	0
416	CNC(C)C(O)C1=CC=CC=C1	Positive	0	0	0	5.41283	9.12449	-0.386268	0.114399	11.85	15.9949	0	0	0	0	0	0	0	0	0		0	0			0	0	0	0	0	0	0	0		2.14344	1.70678	0.732105		0.735876	0.76355	0	4.58496	1.09676	0.633332	2.93287	2.07004	0.254543	0.125577	0
417	COC1=C(O)C=CC(CC=C)=C1	Positive	0	0	0	4.86221	8.86201	-0.357855	0.203515	11.85	15.9959	0	0	0	0	0	0	0	0	0		0	0			0	1	0	0	0	0	0	0		2.00702	1.45394	0.444658		0.510343	0.520836	0	4.58496	1.01567	0.616267	2.499	1.62417	0.272227	0.12379	0
418	COC1=C(C#N)C(=O)N(C)C=C1	Positive	0	0	0	4.52646	9.07189	-0.347129	0.251157	11.9	15.9959	0	0	0	0	0	0	0	0	0		0	0			1	1	0	0	0	0	0	0		3.17536	2.15596	0.604318		0.659147	0.664579	0	4.58496	0.885298	0.487454	2.28697	1.56184	0.209484	0.053307	0
419	CC(=O)NC(CS)C(O)=O	Negative	0	0	0	4.2689	9.14013	-0.336531	0.348914	11.9887	31.9721	0	0	0	0	0	0	0	0	0		0	0			2	0	0	0	0	0	0	0		1.48899	1.30333	0.397818		0.312705	0.435429	0	4.32193	0.678306	0.279774	2.13907	1.22331	0	0	0
420	OC1=CC2=C(C=C1)C=CC(=O)O2	Positive	0	0	0	4.22293	8.80195	-0.360349	0.291033	11.9968	15.9983	0	0	0	0	0	0	0	0	0		0	0			1	1	0	0	0	0	0	0		2.41131	1.64114	0.43746		0.582069	0.523654	0	4.58496	1.04934	0.70921	2.47656	1.60667	0.315906	0.133092	0
421	CC(C)C1CCC(C)CC1O	Positive	0	0	0	5.45231	9.4726	-0.392198	0.128717	11.9	15.9949	0	0	0	0	0	0	0	0	0		0	0			0	0	0	0	0	0	0	0		2.72335	1.83847	1.52067		1.93212	1.88056	0	4.45943	2.15188	1.34441	4.39344	2.98719	0.91532	0.174703	0
422	OCC1=CCN2CCC(O)C12	Positive	0	0	0	4.60803	9.52054	-0.392001	0.0866406	11.9945	15.9959	0	0	0	0	0	0	0	0	0		0	0			0	0	0	0	0	0	0	0		3.33978	1.8479	1.02326		1.4939	1.62211	0	4.45943	2.0382	1.12754	3.23295	2.62039	0.582331	0.304692	0
423	CC1CCC(C(O)C1)C(C)=C	Positive	0	0	0	5.49749	9.64194	-0.391884	0.0681651	11.9	15.9949	0	0	0	0	0	0	0	0	0		0	0			0	0	0	0	0	0	0	0		2.72335	1.83847	1.24163		1.57259	1.5315	0	4.45943	1.92566	1.21326	3.93842	2.71177	0.749154	0.131368	0
424	CC1CCC(C(O)C1)=C(C)C	Positive	0	0	0	5.54568	9.51669	-0.388155	0.076484	11.9	15.9949	0	0	0	0	0	0	0	0	0		0	0			0	0	0	0	0	0	0	0		2.72335	1.83847	1.24891		1.51795	1.50652	0	4.45943	1.79298	1.09617	3.92059	2.57657	0.714333	0.131027	0
425	CC(C)C1CCC(C)CC1=O	Positive	0	0	0	4.98581	9.39485	-0.298874	0.193812	11.9	15.9949	0	0	0	0	0	0	0	0	0		0	0			1	0	0	0	0	0	0	0		2.72335	1.83847	1.35646		1.64406	1.61528	0	4.45943	1.92706	1.20486	4.20347	2.73842	0.828866	0.149972	0
426	OCC1=C2C(O)CCN2C=C1	Positive	0	0	0	4.48671	9.09285	-0.391251	0.0978537	11.9885	15.9959	0	0	0	0	0	0	0	0	0		0	0			0	0	0	0	0	1	0	0		3.33978	1.8479	0.816093		1.13661	1.26014	0	4.45943	1.66228	0.887547	2.8822	2.22351	0.44829	0.227504	0
427	CC1CCC(=C(C)C)C(=O)C1	Positive	0	0	0	5.07918	9.44244	-0.29407	0.158836	11.9	15.9949	0	0	0	0	0	0	0	0	0		0	0			1	0	0	0	0	0	0	0		2.72335	1.83847	1.11688		1.28987	1.29336	0	4.45943	1.60075	0.978368	3.7497	2.36114	0.644853	0.112479	0
428	CC(C)C1CCC(C)=CC1=O	Positive	0	0	0	5.07318	9.4828	-0.294061	0.21202	11.9	15.9949	0	0	0	0	0	0	0	0	0		0	0			1	0	0	0	0	0	0	0		2.72335	1.83847	1.20537		1.26683	1.35819	0	4.45943	1.60936	0.916491	3.78224	2.40853	0.622087	0.106046	0
429	CC1(C)C2CCC1(C)C(=O)C2	Positive	0	0	0	5.04625	10.5598	-0.298561	0.139403	11.9	15.9949	0	0	0	0	0	0	0	0	1		0	0			1	0	0	0	0	0	0	0		7.61986	5.36296	4.4947		6.15605	5.87307	4.24264	4.45943	2.90147	1.75515	4.91669	4.48276	0.926817	0.275254	0
430	CC(C)=CCCC(C)=CC=O	Positive	0	0	0	3.70152	8.43245	-0.382111	0.22659	11.9886	16.0059	0	0	0	0	0	0	0	0	0		0	0			1	0	0	0	0	0	0	0		0.696923	0.696923	0.466313		0.195969	0.359117	0	4.45943	0.788002	0.340306	2.96925	1.44382	0.271369	0.0579334	0
431	COC1=C(O)C=CC(C=O)=C1	Positive	0	0	0	3.8785	7.9897	-0.358099	0.205785	11.85	15.9969	0	0	0	0	0	0	0	0	0		0	0			1	1	0	0	0	0	0	0		1.93947	1.51372	0.392601		0.392623	0.415612	0	4.45943	0.767521	0.462006	2.04914	1.33986	0.165331	0.0492044	0
432	CC1CCC2=C(C1)OC=C2C	Positive	0	0	0	6.05771	9.00541	-0.321294	0.130938	11.85	15.9949	0	0	0	0	0	0	0	0	0		0	0			0	0	1	0	0	0	0	0		2.76938	1.78934	1.05257		1.46128	1.33572	0	4.45943	1.83888	1.27534	3.66842	2.61155	0.768247	0.30584	0
433	CC(C)=C1CCC(C)=CC1=O	Positive	0	0	0	5.16656	9.53936	-0.289211	0.225495	11.9	15.9949	0	0	0	0	0	0	0	0	0		0	0			1	0	0	0	0	0	0	0		2.72335	1.83847	0.975161		0.990304	1.07708	0	4.45943	1.32484	0.742369	3.33349	2.04782	0.4836	0.0795345	0
434	O=C1OC2=CC=CC=C2C=C1	Positive	0	0	0	4.20823	8.78961	-0.274076	0.29104	11.85	15.9959	0	0	0	0	0	0	0	0	0		0	0			1	1	0	0	0	0	0	0		1.95425	1.29197	0.361717		0.47822	0.451213	0	4.45943	1.01138	0.669776	2.29226	1.52854	0.273538	0.128203	0
435	C[N+]1(C)CCCC1C([O-])=O	Positive	0	0	0	4.21186	9.53054	-0.358997	0.371332	11.9945	15.9959	0	0	0	0	0	0	0	0	0		0	0			1	0	0	0	0	0	1	0		4.07745	2.47428	2.50325		1.60021	2.89986	0	4.32193	2.11858	0.805021	4.62283	3.21454	0.203263	0.0589256	0
436	CC(=O)CC1CCCCN1	Positive	0	0	0	4.27265	8.67483	-0.341545	0.13117	11.9945	15.9949	0	0	0	0	0	0	0	0	0		0	0			1	0	0	0	0	0	0	0		1.04189	0.642229	0.359626		0.520614	0.520792	0	4.32193	1.44521	0.975804	3.05297	1.94623	0.362673	0.173711	0
437	OCC1CCN2CCCC12	Positive	0	0	0	4.48825	9.10851	-0.395395	0.0484935	11.9945	15.9949	0	0	0	0	0	0	0	0	0		0	0			0	0	0	0	0	0	0	0		2.44035	1.4295	1.10585		1.553	1.76829	0	4.32193	2.40038	1.33905	3.47687	2.98	0.788292	0.418915	0
438	CC(C)=C1CCCCC1=O	Positive	0	0	0	4.922	9.293	-0.294077	0.205741	11.9	15.9949	0	0	0	0	0	0	0	0	0		0	0			1	0	0	0	0	0	0	0		2.17456	1.49827	0.777784		0.926127	0.950624	0	4.32193	1.40648	0.870586	3.10884	2.02076	0.326919	0.137758	0
439	OC(=O)C1=CC=CC=C1O	Positive	0	0	0	4.10115	8.16824	-0.359635	0.293242	11.85	15.9969	0	0	0	0	0	0	0	0	0		0	0			1	0	0	0	0	0	0	0		2.17456	1.49827	0.33333		0.26471	0.339092	0	4.32193	0.654489	0.341665	1.8223	1.13446	0.096965	0.0299741	0
440	CC(=C)C1CCC(C)=CC1	Positive	0	0	0	6.18956	9.50306	-0.122504	0.077938	11.9	12.1002	0	0	0	0	0	0	0	0	0		0	0			0	0	0	0	0	0	0	0		1.40419	1.44869	1.00915		0.911621	0.922237	0	4.32193	1.41284	0.977169	3.36813	2.33489	0.542828	0.100592	0
441	C1=CC2=CC=CC=C2C=C1	Positive	0	0	0	6.89797	9.01576	-0.167883	0.132205	11.85	12.1501	0	0	0	0	0	0	0	0	0		0	0			0	0	0	0	0	0	0	0		1.5	0.942809	0.3849		0.5132	0.5	0	4.32193	1.13291	0.7566	2.34715	1.65869	0.303561	0.153878	0
442	OC1=CC=CC(O)=C1O	Positive	0	0	0	4.76962	7.2867	-0.358214	0.269271	11.85	15.9969	0	0	0	0	0	0	0	0	0		0	0			0	0	0	0	0	0	0	0		1.97939	1.73397	0.31137		0.236254	0.275719	0	4.16993	0.519489	0.267672	1.64487	0.993428	0.0741722	0.0096225	0
443	CC1CCCC(=O)C1	Positive	0	0	0	4.35706	7.90943	-0.299182	0.132976	11.9	15.9949	0	0	0	0	0	0	0	0	0		0	0			1	0	0	0	0	0	0	0		1.09341	0.741582	0.479556		0.531526	0.600677	0	4	1.24048	0.72047	2.7402	1.72867	0.24493	0	0
444	CCCCC(O)=O	Positive	0	0	0	3.61899	6.58264	-0.339754	0.332549	11.9887	16.006	0	0	0	0	0	0	0	0	0		0	0			1	0	0	0	0	0	0	0		0.204124	0.288675	0.0456435		0.0322749	0.0322749	0	3.80735	0.328002	0.151226	1.49729	0.744196	0	0	0
445	CC(C)=CC(O)=O	Positive	0	0	0	3.78695	7.25488	-0.332575	0.354896	11.9887	16.006	0	0	0	0	0	0	0	0	0		0	0			1	0	0	0	0	0	0	0		0.942809	0.471405	0.17069		0.0263523	0.17618	0	3.80735	0.246951	0	1.55993	0.41215	0	0	0
446	[O-][N+](=O)C1=CC(=CC=C1)[N+]([O-])=O	Positive	0	0	0	3.66791	7.77846	-0.127714	0.218781	11.85	15.9979	0	0	0	0	0	0	0	0	0		0	0			2	0	0	0	2	0	0	0		2.01175	2.03763	0.350159		0.357198	0.401652	0	4.58496	0.809222	0.465343	2.10863	1.32473	0.170207	0.0517169	0
447	CC12CCC3C(CCC4=CC(OS(O)(=O)=O)=CC=C34)C1CCC2(O)C#C	Positive	0	0	0	5.37848	12.0313	-0.376862	0.402329	11.85	31.9721	0	0	0	0	0	0	0	0	1		0	0			2	1	0	0	0	0	0	0		12.1997	7.22115	4.3996		9.41799	7.19666	2.14914	5.70044	6.07186	4.65999	8.54168	7.39047	3.3745	2.51761	0
448	CC1=C(C=C(C=C1[N+]([O-])=O)[N+]([O-])=O)[N+]([O-])=O	Positive	0	0	0	3.78348	8.94221	-0.127713	0.234437	11.85	15.9999	0	0	0	0	0	0	0	0	0		0	0			3	0	0	0	3	0	0	0		4.55761	3.47865	0.97866		1.30308	1.15235	0	5	1.29516	0.771711	2.97208	2.16027	0.328835	0.11202	0
449	OC1=CC=C(C=C1[N+]([O-])=O)[N+]([O-])=O	Positive	0	0	0	3.68357	8.0252	-0.358074	0.283085	11.85	15.9989	0	0	0	0	0	0	0	0	0		0	0			2	0	0	0	2	0	0	0		3.04623	2.49942	0.492525		0.507296	0.510151	0	4.70044	0.844244	0.507999	2.25174	1.46608	0.192468	0.0523954	0
450	CC(=O)NC1=CC=C2C(CC3=CC=CC=C23)=C1	Positive	0	0	0	4.2908	10.099	-0.281075	0.20099	11.85	15.9949	0	0	0	0	0	0	0	0	0		0	0			1	0	0	0	0	0	0	0		4.29504	2.37736	1.03864		1.82512	1.59942	0	5.08746	2.42614	1.66452	4.38704	3.11405	0.994816	0.641013	0
451	CCN(CC)CCOC(=O)C1=C(Cl)C=C(N)C=C1	Negative	0	0	0	4.97847	9.68375	-0.310661	0.295297	11.85	34.9689	0	0	0	0	0	0	0	0	0		0	0			1	1	0	0	0	0	0	0		3.43706	2.39247	1.0883		0.906138	1.23633	0	5.16993	1.84806	0.823401	4.30929	3.06086	0.437853	0.195601	0
452	CCOCCO	Positive	0	0	0	3.66887	5.51839	-0.418325	0.0920612	11.9965	15.9983	0	0	0	0	0	0	0	0	0		0	0			0	1	0	0	0	0	0	0		0	0	0		0	0	0	3.58496	0.208887	0.0645497	0.92053	0.439749	0	0	0
453	OC1=CC2=CC=CC=C2C=C1	Positive	0	0	0	4.92198	9.10683	-0.360406	0.13332	11.85	15.9949	0	0	0	0	0	0	0	0	0		0	0			0	0	0	0	0	0	0	0		1.95425	1.29197	0.458755		0.634431	0.579488	0	4.45943	1.17672	0.800555	2.53145	1.73305	0.343994	0.163751	0
454	CC1=C2CCC3=C2C(C=C1)=CC1=C3C=CC2=C1C=CC=C2	Positive	0	0	0	6.6216	11.2951	-0.172697	0.128094	11.85	12.1503	0	0	0	0	0	0	0	0	0		0	0			0	0	0	0	0	0	0	0		7.39984	4.01954	1.97703		4.24376	3.16583	0	5.39232	4.08302	3.06802	6.19607	5.10178	2.05459	1.42765	0
455	NC1=C(F)C=NC(=O)N1	Positive	0	0	0	4.14099	7.54843	-0.29043	0.324602	11.9947	18.9984	0	0	0	0	0	0	0	0	0		0	0			1	0	0	1	0	0	0	0		1.55803	1.47828	0.237374		0.164187	0.187036	0	4.16993	0.392028	0.204367	1.44996	0.794052	0.0516161	0.00352148	0
456	NC1=NC(=S)C2N=CN=C2N1	Positive	0	0	1	6.02178	10.52	-0.276878	0.239013	11.9	31.9721	0	0	0	0	0	0	0	0	0		0	0			0	0	0	0	0	0	0	0		3.00488	1.7213	0.630394		0.776842	0.851744	0	4.45943	1.19462	0.573331	2.55998	1.70681	0.29176	0.0962699	0
457	CC(=O)NCCCS(O)(=O)=O	Negative	0	0	0	4.07827	9.03841	-0.285738	0.345776	11.999	31.9748	0	0	0	0	0	0	0	0	0		0	0			3	0	0	0	0	0	0	0		0.984454	1.03868	0.234902		0.109746	0.188908	0	4.45943	0.646035	0.315281	2.51484	1.15378	0.144534	0.0962645	0
458	COC1=CC=C2N(C(=O)C3=CC=C(Cl)C=C3)C(C)=C(CC(=O)OCC(O)=O)C2=C1	Positive	0	0	0	3.6029	11.4001	-0.348787	0.28578	11.85	34.9689	0	0	0	0	0	0	0	0	0		0	0			3	2	0	0	0	1	0	0		7.58326	4.81398	1.80036		3.13032	2.45824	0	5.85798	3.25937	2.3319	6.76213	4.76587	1.361	0.816944	0
459	CC(=O)CC(C1=CC=C(C=C1)[N+]([O-])=O)C1=C(O)OC2=CC=CC=C2C1=O	Positive	0	0	0	3.72686	11.8586	-0.340533	0.22628	11.85	15.9999	0	0	0	0	0	0	0	0	0		0	0			3	1	0	0	1	0	0	0		7.28433	4.47087	1.4674		2.5261	2.02341	0	5.70044	2.97207	2.10068	5.99082	4.20215	1.20695	0.684166	0
460	CC(=O)C1=CC=C(C=C1)S(=O)(=O)NC(=O)NC1CCCCC1	Positive	0	0	0	4.59253	11.5134	-0.294118	0.285806	11.9	31.9721	0	0	0	0	0	0	0	0	0		0	0			4	0	0	0	0	0	0	0		5.37838	3.77826	1.21157		1.28242	1.3493	0	5.45943	2.73992	1.818	5.91427	4.07469	0.836662	0.485798	0
461	CC(C)(O)C#N	Positive	0	0	0	3.87858	7.0345	-0.42591	0.316656	11.9531	15.9949	0	0	0	0	0	0	0	0	0		0	0			0	0	0	0	0	0	0	0		0.353553	1.06066	0.211803		0	0.05	2	3.58496	0	0	1.67082	0.273607	0	0	0
462	CC(=O)C1=CC=C2SC3=CC=CC=C3N(CCCN3CCN(CCO)CC3)C2=C1	Positive	0	1	0	4.12775	12.1329	-0.394827	0.15974	11.9943	31.9721	0	0	0	0	0	0	0	0	0		0	0			1	0	0	0	0	0	0	0		6.25909	4.09623	2.42322		4.45944	3.42039	0	5.85798	5.19566	4.04268	8.80433	6.8997	2.69621	1.80082	0
463	CC(=O)OCC[N+](C)(C)C	Negative	0	0	0	3.76267	8.67534	-0.382777	0.258392	11.9935	15.9959	0	0	0	0	0	0	0	0	0		0	0			1	1	0	0	0	0	1	0		0.984454	1.03868	1.11959		0.390307	0.828233	0	4.32193	0.64891	0.318138	4.81492	1.51032	0.304895	0	0
464	NC(C1CC(Cl)=NO1)C(O)=O	Negative	0	0	0	4.07521	8.40944	-0.330352	0.278645	11.9969	34.9689	0	0	0	0	0	0	0	0	0		0	0			1	1	0	0	0	0	0	0		2.27154	2.03061	0.622016		0.531967	0.622334	0	4.45943	0.908912	0.472022	2.61585	1.56578	0.176251	0.0331647	0
465	OC(C(=O)OC1C[N+]2(CCCOC3=CC=CC=C3)CCC1CC2)(C1=CC=CS1)C1=CC=CS1	Negative	0	0	0	6.1741	13.6345	-0.370328	0.304486	11.85	31.9731	0	0	0	0	0	0	0	0	0		0	0			1	2	0	0	0	0	1	0		10.2934	6.28707	4.59933		8.97617	7.33238	0	6.04439	8.4317	6.21326	12.3273	10.4954	3.95881	2.47102	0
466	CC1=CC=C(C=C1)C(=CCN1CCCC1)C1=CC=CC(C=CC(O)=O)=N1	Negative	0	0	0	3.93353	11.7944	-0.328262	0.283479	11.9883	15.9959	0	0	0	0	0	0	0	0	0		0	0			1	0	0	0	0	0	0	0		4.12884	2.89552	1.1945		1.49061	1.51325	0	5.70044	3.13997	1.91597	6.6108	4.55812	1.13335	0.712225	0
467	CC(C)(C)C(=O)OCOP(=O)(COCCN1C=NC2=C(N)N=CN=C12)OCOC(=O)C(C)(C)C	Positive	0	0	0	3.71876	9.25697	-0.367348	0.346031	11.85	30.9738	0	0	0	0	1	0	0	0	0.1		0	0			3	5	0	0	0	1	0	0		8.12323	7.79186	2.4891		1.60225	2.18378	3.61814	6.08746	2.51792	1.4241	9.87468	4.63371	0.843386	0.567822	0
468	OC(=O)C1=CC(C=CC1=O)=NNC1=CC(C(O)=O)=C(O)C=C1	Positive	0	0	0	4.2559	9.57153	-0.359962	0.29498	11.85	15.9999	0	0	0	0	0	0	0	0	0		0	0			3	0	0	0	0	0	0	0		5.29962	3.77427	0.887994		0.943697	0.943117	0	5.45943	1.66063	1.0443	4.2463	2.73462	0.457213	0.226887	0
469	COC1=CC=C(C=C2CCCN=C2C2=CC=CN=C2)C(OC)=C1	Positive	0	0	0	4.83605	11.085	-0.349309	0.17789	11.85	15.9959	0	0	0	0	0	0	0	0	0		0	0			0	2	0	0	0	0	0	0		4.4976	2.77374	1.02976		1.69781	1.45166	0	5.52356	2.72575	1.91859	5.35304	3.88366	1.03956	0.624197	0
470	COC1=CC2=C(C3C=COC3O2)C2=C1C1=C(C(=O)CC1)C(=O)O2	Positive	0	0	0	4.96439	11.2559	-0.348338	0.301992	11.9	15.9999	0	0	0	0	0	0	0	0	0		0	0			2	4	0	0	0	0	0	0		9.37273	4.77183	1.79084		3.43845	2.85879	0	5.52356	3.72227	2.46113	5.83765	4.71725	1.65743	1.12736	0
471	CC(CSC(C)=O)C(=O)N1CCCC1C(=O)NC(CC1=CC=CC=C1)C(O)=O	Positive	0	1	0	4.48659	10.4525	-0.330536	0.276624	11.85	31.9721	0	0	0	0	0	0	0	0	0		0	0			4	0	0	0	0	0	0	0		5.58191	4.23439	1.84059		2.74273	2.31452	0	5.80735	3.84487	2.53496	8.17935	5.76712	1.31705	0.792582	0
472	OC1=CC=C(OCC2=CC=CC=C2)C=C1	Negative	0	0	0	4.7122	8.55187	-0.36048	0.112237	11.85	15.9959	0	0	0	0	0	0	0	0	0		0	0			0	1	0	0	0	0	0	0		1.52987	1.27427	0.396942		0.391873	0.406917	0	4.90689	1.28327	0.846548	3.26817	2.08505	0.337201	0.167169	0
473	CC1CC2C3C(Cl)CC4=CC(=O)C=CC4(C)C3C(O)CC2(C)C1(O)C(=O)CO	Negative	0	0	0	4.63175	13.3783	-0.392761	0.190306	11.9	34.9689	0	0	0	0	0	0	0	0	1.10521		0	0			2	0	0	0	0	0	0	0		17.6791	9.81303	6.57392		17.586	11.5035	3.20689	5.80735	7.79091	6.34699	10.3517	9.07795	4.33685	3.13247	0
474	CCC(=O)OCC(=O)C1(OC(=O)CC)C(C)CC2C3C(Cl)CC4=CC(=O)C=CC4(C)C3C(O)CC12C	Negative	0	0	0	4.2427	13.8067	-0.392565	0.262886	11.9	34.9689	0	0	0	0	0	0	0	0	1.10521		0	0			4	2	0	0	0	0	0	0		18.6004	10.1173	6.76239		18.6253	12.0765	3.79491	6.16993	8.53572	7.01202	12.0047	10.0984	4.88578	3.53036	0
475	ClC1=C(Cl)C2(Cl)C3C4CC(C=C4)C3C1(Cl)C2(Cl)Cl	Positive	0	0	0	8.47373	15.5415	-0.156001	0.229492	11.9	34.9739	0	0	0	0	0	0	0	0	2.3811		0	0			0	0	0	0	0	0	0	0		16.5835	9.02845	9.48432		28.079	16.9049	0	5.16993	7.61427	5.89081	8.90142	9.41586	4.16054	2.56172	0
476	CCN1N=NN(CCN2CCC(COC)(CC2)N(C(=O)CC)C2=CC=CC=C2)C1=O	Negative	0	0	0	4.82701	12.4938	-0.382037	0.319864	11.85	15.9969	0	0	0	0	0	0	0	0	0		0	0			2	1	0	0	0	0	0	0		8.5736	4.92009	2.33488		4.22213	3.53445	0.60822	5.90689	4.19294	3.03025	7.71761	5.86549	1.76613	1.08771	0
477	COC1=CC2=NC(=NC(N)=C2C=C1OC)N(C)CCCNC(=O)C1CCCO1	Positive	0	0	0	4.75676	10.0192	-0.368477	0.229273	11.85	15.9979	0	0	0	0	0	0	0	0	0		0	0			1	3	0	0	0	0	0	0		6.41814	4.34306	1.38803		1.82291	1.71089	0	5.80735	3.16341	1.88713	6.70099	4.7518	1.09883	0.644357	0
478	COCCCOC1=C(OC)C=CC(CC(CC(N)C(O)CC(C(C)C)C(=O)NCC(C)(C)C(N)=O)C(C)C)=C1	Negative	0	0	0	4.33211	11.0306	-0.391121	0.207037	11.85	16	0	0	0	0	0	0	0	0	0		0	0			2	3	0	0	0	0	0	0		7.80483	7.61874	3.92987		4.00776	3.575	1.37355	6.2854	4.3901	3.08795	11.9073	7.49677	1.86361	1.13082	0
479	CN(C)CCC1=CNC2=C1C=C(CS(=O)(=O)N1CCCC1)C=C2	Negative	0	0	0	5.75293	11.4136	-0.308661	0.218681	11.85	31.9721	0	0	0	0	0	0	0	0	0		0	0			2	0	0	0	0	0	0	0		6.08061	4.03624	1.82854		2.50769	2.33308	0	5.52356	3.53316	2.2022	7.10081	4.92933	1.41922	0.847464	0
480	CCC=CCC=CCC=CCCCCCCCC(O)=O	Negative	0	0	0	3.69932	7.97931	-0.339767	0.332606	11.9884	16.006	0	0	0	0	0	0	0	0	0		0	0			1	0	0	0	0	0	0	0		0.204124	0.288675	0.0456435		0.0228218	0.0322749	0	5.32193	1.8953	1.15609	4.99405	3.04147	0.70219	0.424764	0
481	NC12CC3CC(CC(C3)C1)C2	Negative	0	0	0	6.59175	9.86851	-0.324848	0.057131	11.9	14.0031	0	0	0	0	0	0	0	0	0		0	0			0	0	0	0	0	0	0	0		4.6876	2.1855	1.81948		4.96652	3.80548	0	4.45943	4.17763	3.22649	5.27993	4.0856	2.37451	1.27255	0
482	CC[N+](CC)(CCNC(=O)C(=O)NCC[N+](CC)(CC)CC1=CC=CC=C1Cl)CC1=CC=CC=C1Cl	Negative	0	0	0	4.90364	11.9983	-0.340069	0.28409	11.85	34.9699	0	0	0	0	0	0	0	0	0		0	0			2	0	0	0	0	0	2	0		8.59183	6.59317	6.19644		6.5063	7.99155	0	6.16993	6.98405	4.49215	12.9588	11.126	2.73932	1.38068	0
483	CC(=O)OCC(=O)C12OC3(CCCC3)OC1CC1C3CCC4=CC(=O)C=CC4(C)C3(F)C(O)CC21C	Negative	0	0	0	3.9167	13.4091	-0.389579	0.258578	11.9	18.9984	0	0	0	0	0	0	0	0	3.32536		0	0			3	3	0	1	0	0	0	0		22.5195	12.2029	6.92803		17.509	12.1571	3.67539	6.16993	9.03907	6.88475	12.2659	10.6912	5.20463	3.99275	0
484	CC1(C)SC2C(N=CN3CCCCCC3)C(=O)N2C1C(O)=O	Positive	0	1	0	4.77324	12.0694	-0.330362	0.278233	11.9943	31.9721	0	0	0	0	0	0	0	0	0		0	0			2	0	0	0	0	0	0	0		7.9537	4.39348	3.41768		6.62788	5.44393	2	5.45943	5.05246	3.56805	8.52859	6.23523	2.34338	1.05255	0
485	NCCCNCCSP(O)(O)=O	Negative	0	1	0	3.61309	8.35548	-0.3305	0.4334	11.999	31.9721	0	0	0	0	1	0	0	0	0		0	0			1	0	0	0	0	0	0	0		0.78033	0.75	0.328486		0.149695	0.279732	0	4.58496	1.30946	0.726658	4.03593	2.2088	0.451325	0.269004	0
486	NCCCCCC(O)=O	Negative	0	0	0	3.67603	7.07047	-0.339785	0.332557	11.9887	16.006	0	0	0	0	0	0	0	0	0		0	0			1	0	0	0	0	0	0	0		0.204124	0.288675	0.0456435		0.0228218	0.0322749	0	4.16993	0.59734	0.297383	1.99307	1.09477	0.126644	0.0436551	0
487	CC(=O)NC1=CC=C(C=NNC(N)=S)C=C1	Positive	0	0	1	4.23127	9.04788	-0.285865	0.200999	11.85	31.9721	0	0	0	0	0	0	0	0	0		0	0			1	0	0	0	0	0	0	0		1.78347	1.36392	0.422124		0.401373	0.446086	0	5	1.07892	0.658964	3.47727	1.7107	0.323197	0.17946	0
488	CN(C)CCC=C1C2=CC=CC=C2CCC2=CC=CC=C12	Positive	0	0	0	5.74439	11.9939	-0.308649	0.123651	11.85	14.0031	0	0	0	0	0	0	0	0	0		0	0			0	0	0	0	0	0	0	0		4.35086	2.56098	1.33647		2.35589	1.88535	0	5.39232	3.10355	2.26541	6.02404	4.20352	1.48827	0.985923	0
489	CC(C)C1=CC=C2OC3=C(C=C(C(O)=O)C(N)=N3)C(=O)C2=C1	Negative	0	0	0	4.33964	10.0546	-0.327727	0.293883	11.9883	15.9979	0	0	0	0	0	0	0	0	0		0	0			2	1	0	0	0	0	0	0		7.10955	4.76924	1.62008		2.07224	1.75201	0	5.45943	2.34403	1.63843	5.42052	3.61361	1.01866	0.596409	0
490	CCN(CC)CC1=CC(NC2=CC=NC3=CC(Cl)=CC=C23)=CC=C1O	Positive	0	0	0	5.46843	10.4479	-0.360157	0.19908	11.85	34.9689	0	0	0	0	0	0	0	0	0		0	0			0	0	0	0	0	0	0	0		5.36469	3.59133	1.5397		2.08289	1.89132	0	5.64386	3.03012	2.031	6.3863	4.58675	1.17334	0.634887	0
491	CN(C)CCN1C(=O)C2=CC(N)=CC3=CC=CC(C1=O)=C23	Positive	0	0	0	5.59723	10.8845	-0.307867	0.242332	11.85	15.9959	0	0	0	0	0	0	0	0	0		0	0			2	0	0	0	0	0	0	0		6.78086	3.90377	1.4534		2.63143	1.99202	0	5.39232	2.68411	1.96451	5.53737	3.72114	1.234	0.737306	0
492	CC1(C)SC2C(NC(=O)C(N)C3=CC=C(O)C=C3)C(=O)N2C1C(O)=O	Positive	0	1	0	4.78119	12.1014	-0.36053	0.278259	11.85	31.9721	0	0	0	0	0	0	0	0	0		0	0			3	0	0	0	0	0	0	0		9.78313	5.95822	3.78092		7.13293	5.7887	2	5.64386	4.77235	3.37767	8.42449	6.0789	2.0505	1.06987	0
493	COC1=C(NC2=C3C=CC=CC3=NC3=CC=CC=C23)C=CC(NS(C)(=O)=O)=C1	Positive	0	0	0	5.27923	11.6908	-0.347073	0.213475	11.85	31.9721	0	0	0	0	0	0	0	0	0		0	0			2	1	0	0	0	0	0	0		7.42606	4.13639	1.4116		2.48179	2.07366	0	5.80735	3.31984	2.34416	6.87169	4.50346	1.35175	0.892061	0
494	CC(C)(C#N)C1=CC(=CC(CN2C=NC=N2)=C1)C(C)(C)C#N	Positive	0	0	0	4.78883	10.9242	-0.317456	0.132168	11.999	14.1531	0	0	0	0	0	0	0	0	0.25		0	0			0	0	0	0	0	1	0	0		6.2128	5.36969	2.48028		2.70487	2.34379	3.57771	5.45943	2.13551	1.57354	6.48528	3.80634	0.989846	0.586787	0
495	CCOC(=O)C1(CCN(CCC2=CC=C(N)C=C2)CC1)C1=CC=CC=C1	Negative	0	0	0	5.07859	12.1299	-0.315409	0.272289	11.85	15.9959	0	0	0	0	0	0	0	0	0		0	0			1	1	0	0	0	0	0	0		6.33298	4.07786	2.10432		3.16655	2.87022	0.25	5.70044	3.76696	2.82507	7.00182	5.39859	1.70729	1.03826	0
496	COC1=CC=C(C=C1)C(=O)N1CCCC1=O	Negative	0	0	0	4.69246	9.27929	-0.348717	0.240477	11.9944	15.9969	0	0	0	0	0	0	0	0	0		0	0			2	1	0	0	0	0	0	0		3.69424	2.52335	0.761367		0.856964	0.95292	0	5	1.75229	0.920114	3.68258	2.65554	0.483704	0.264589	0
497	COC1=CC=C(C=C1)C1C(=O)C2=CC=CC=C2C1=O	Negative	0	0	0	4.77406	10.5845	-0.349101	0.18172	11.85	15.9969	0	0	0	0	0	0	0	0	0		0	0			2	1	0	0	0	0	0	0		5.9178	3.33878	1.19429		1.91914	1.6906	0	5.24793	2.44203	1.62739	4.48026	3.4315	0.913428	0.563275	0
498	CCCC(CCC)C(=O)OC1CC2CCC(C1)[N+]2(C)C	Negative	0	0	0	5.107	10.4394	-0.370254	0.264907	11.9943	15.9959	0	0	0	0	0	0	0	0	0		0	0			1	1	0	0	0	0	1	0		6.01529	4.2173	4.67741		7.48956	6.44994	0	5.32193	5.3633	3.74902	8.68978	7.04211	2.23863	1.27336	0
499	CC1(C)OC2CC3C4CCC5=CC(=O)C=CC5(C)C4C(O)CC3(C)C2(O1)C(=O)CO	Negative	0	0	0	4.70028	13.1595	-0.392736	0.193184	11.9	16	0	0	0	0	0	0	0	0	1.95331		0	0			2	2	0	0	0	0	0	0		18.8864	9.58991	6.21257		16.6385	11.2906	5.09852	5.90689	8.03898	6.41503	10.8727	9.04644	4.65975	3.44464	0
500	CN1CCC2=CC=CC3=C2C1CC1=C3C(O)=C(O)C=C1	Negative	0	0	0	5.25787	11.3082	-0.358051	0.111085	11.9	15.9959	0	0	0	0	0	0	0	0	0		0	0			0	0	0	0	0	0	0	0		7.16949	4.18949	1.96696		4.36754	3.01906	0	5.32193	3.67435	2.95941	5.79632	4.72108	1.93011	1.29289	0
501	NC1=CC(Cl)=C(N=C2NCCN2)C(Cl)=C1	Negative	0	0	0	6.04608	10.7341	-0.302431	0.176193	11.9944	34.9699	0	0	0	0	0	0	0	0	0		0	0			0	0	0	0	0	0	0	0		3.58925	2.16071	0.896218		1.30043	1.34946	0	4.90689	1.89555	0.831983	3.96152	2.54895	0.526679	0.214148	0
502	CCOC1=C(OC)C=CC(=C1)C(CS(C)(=O)=O)N1C(=O)C2=CC=CC(NC(C)=O)=C2C1=O	Negative	0	0	0	4.41999	13.0696	-0.346681	0.244136	11.85	31.9721	0	0	0	0	0	0	0	0	0		0	0			5	2	0	0	0	0	0	0		9.93733	5.4206	1.94617		3.70983	2.921	0	6	3.88408	2.74134	7.88634	5.1315	1.70218	1.0399	0
503	CC(OC1OCCN(CC2=NC(=O)NN2)C1C1=CC=C(F)C=C1)C1=CC(=CC(=C1)C(F)(F)F)C(F)(F)F	Negative	0	0	0	3.69049	11.6348	-0.348935	0.417862	11.9943	19.0044	0	0	0	0	0	0	0	0	0.25		0	0			1	2	0	7	0	0	0	0		9.88106	7.46692	2.15268		3.42888	2.75392	0.4	6.20945	4.07227	2.92723	8.43722	5.84408	1.72535	1.02978	0
504	CCN(CC)CCCN(C1CC2=CC=CC=C2C1)C1=CC=CC=C1	Positive	0	0	0	5.57282	11.4502	-0.303424	0.107459	11.85	14.0041	0	0	0	0	0	0	0	0	0		0	0			0	0	0	0	0	0	0	0		4.45414	2.78957	1.69172		2.50209	2.42246	0	5.58496	3.90248	2.50413	6.74016	5.32586	1.52175	1.08604	0
505	OC(CNCCCCC1=CC=C(O)C=C1)C1=CC=C(O)C(O)=C1	Negative	0	0	0	4.75129	9.15221	-0.386657	0.131	11.85	15.9979	0	0	0	0	0	0	0	0	0		0	0			0	0	0	0	0	0	0	0		3.26115	2.94734	0.873091		0.953692	0.894233	0	5.52356	2.3461	1.60207	5.59163	3.72728	0.859707	0.482038	0
506	ClC1=CC=CC(N2CCN(CCCCOC3=CC=C4CCC(=O)NC4=C3)CC2)=C1Cl	Negative	0	0	0	4.48835	10.9063	-0.345484	0.204835	11.85	34.9699	0	0	0	0	0	0	0	0	0		0	0			1	1	0	0	0	0	0	0		6.12782	4.17717	2.21211		3.31229	2.77044	0	5.90689	4.4322	3.18005	8.6095	6.56735	1.80108	1.14122	0
507	NC(=O)CS(=O)C(C1=CC=CC=C1)C1=CC=CC=C1	Negative	0	0	0	4.84108	13.5905	-0.280442	0.209646	11.85	31.9721	0	0	0	0	0	0	0	0	0		0	0			2	0	0	0	0	0	0	0		3.85731	2.0042	1.20299		2.1721	1.87544	0	5.24793	2.74429	1.7903	5.0479	3.67324	0.976279	0.557925	0
508	CCCNC(C)C(=O)NC1=C(SC=C1C)C(=O)OC	Negative	0	0	0	4.97919	11.3988	-0.31487	0.301358	11.85	31.9721	0	0	0	0	0	0	0	0	0		0	0			2	1	0	0	0	0	0	0		4.03787	3.10435	1.38977		1.80102	1.81252	0	5.24793	2.44937	1.45094	5.15914	3.76565	0.744012	0.356344	0
509	OCC(O)C1OC(O)=C(O)C1=O	Negative	0	0	0	4.17033	8.17783	-0.393189	0.29553	11.9	15.9999	0	0	0	0	0	0	0	0	0		0	0			1	1	0	0	0	0	0	0		3.75596	2.75469	0.603636		0.563477	0.639151	0	4.58496	0.818756	0.390285	2.30638	1.46951	0.141901	0.0294782	0
510	CC(=O)OC1=CC=CC=C1C(O)=O	Positive	0	0	0	3.9854	8.75951	-0.327686	0.293319	11.85	15.9979	0	0	0	0	0	0	0	0	0		0	0			2	1	0	0	0	0	0	0		2.54123	1.65285	0.392341		0.457103	0.474384	0	4.70044	0.887171	0.521438	2.39496	1.37115	0.198315	0.0705733	0
511	COC1=CC=C(CCN2CCC(CC2)NC2=NC3=CC=CC=C3N2CC2=CC=C(F)C=C2)C=C1	Negative	0	0	0	4.04605	11.1136	-0.348777	0.21886	11.85	18.9984	0	0	0	0	0	0	0	0	0		0	0			0	1	0	1	0	1	0	0		6.44478	4.32408	1.87006		2.773	2.38957	0	6.08746	4.68103	3.49325	8.99506	6.70506	2.03492	1.30949	0
512	COC1=CN=C(OC2CC(N(C2)C(=O)C(NC(=O)OC(C)(C)C)C(C)(C)C)C(=O)NC2(CC2C=C)C(=O)NS(=O)(=O)C2CC2)C2=C1C=CC(Cl)=C2	Positive	0	0	0	4.92645	11.7932	-0.346674	0.338687	11.85	34.9689	0	0	0	0	0	0	0	0	0.425695		0	0			6	3	0	0	0	0	0	0		17.6244	11.0307	4.8204		6.40476	5.93398	4.96268	6.67243	6.45338	3.96993	16.3571	9.34229	2.51668	1.71894	0
513	CCNC1=NC(Cl)=NC(NC(C)C)=N1	Positive	0	0	0	5.24423	8.8378	-0.257025	0.261331	11.9885	34.9689	0	0	0	0	0	0	0	0	0		0	0			0	0	0	0	0	0	0	0		2.45554	1.30263	0.42195		0.515732	0.57358	0	4.80735	1.07011	0.563475	3.41908	1.52982	0.388978	0.121372	0
514	ClC1=CC=C2SC3=CC=CC=C3N(C(=O)CCN3CCN4CCCC4C3)C2=C1	Positive	0	1	0	5.92422	12.1923	-0.326137	0.212936	11.9943	34.9689	0	0	0	0	0	0	0	0	0		0	0			1	0	0	0	0	0	0	0		7.40907	4.34271	2.68266		5.31656	4.00539	0	5.80735	5.82547	4.52972	9.31382	7.41609	2.90668	1.94494	0
515	NC1=NC(=O)N(C=N1)C1OC(CO)C(O)C1O	Positive	0	0	0	4.30426	9.28919	-0.393269	0.33229	11.9	15.9989	0	0	0	0	0	0	0	0	0		0	0			1	1	0	0	0	0	0	0		5.33154	3.43322	1.00653		1.27847	1.2383	0	5.08746	1.63972	0.953127	3.63327	2.53679	0.482759	0.219556	0
516	OC(=O)CCCCCCCC(O)=O	Negative	0	0	0	3.69513	7.42674	-0.339794	0.332592	11.9886	16.0063	0	0	0	0	0	0	0	0	0		0	0			2	0	0	0	0	0	0	0		0.408248	0.57735	0.0912871		0.0456435	0.0645497	0	4.70044	1.08278	0.640642	3.05524	1.78128	0.364614	0.195321	0
517	CN1CCCC(CC1)N1N=C(CC2=CC=C(Cl)C=C2)C2=CC=CC=C2C1=O	Negative	0	0	0	5.72429	11.1138	-0.305912	0.25415	11.85	34.9689	0	0	0	0	0	0	0	0	0		0	0			1	0	0	0	0	0	0	0		6.33335	4.00852	1.83714		2.97949	2.37365	0	5.75489	4.04059	3.04859	7.86968	5.7088	1.96968	1.14461	0
518	CCC1OC(=O)C(C)C(OC2CC(C)(OC)C(O)C(C)O2)C(C)C(OC2OC(C)CC(C2O)N(C)C)C(C)(O)CC(C)CN(C)C(C)C(O)C1(C)O	Positive	0	0	0	5.27921	12.1741	-0.388659	0.267782	11.9	16.006	0	0	0	0	0	0	0	0	0.394132		0	0			1	6	0	0	0	0	0	0		21.5007	14.1994	7.22371		11.7033	10.1204	6.901	6.70044	8.73662	5.14006	17.1651	12.2076	3.14704	1.98623	0
519	ClCCNC(=O)N(CCCl)N=O	Positive	0	0	0	3.43952	8.05657	-0.272147	0.297236	11.999	34.9699	0	0	0	0	0	0	0	0	0		0	0			2	0	0	0	0	0	0	0		1.44281	1.06904	0.228053		0.246633	0.264971	0	4.58496	0.759538	0.401174	2.57061	1.35804	0.156147	0.0749593	0
520	CC1CC2C3CCC4=CC(=O)C=CC4(C)C3(Cl)C(O)CC2(C)C1(O)C(=O)CO	Negative	0	0	0	4.63175	14.5759	-0.39084	0.190318	11.9	34.9689	0	0	0	0	0	0	0	0	2.40685		0	0			2	0	0	0	0	0	0	0		20.0055	11.3972	8.01422		19.8941	13.5199	4.06966	5.80735	7.78374	6.04508	10.3746	9.71602	4.2922	3.07918	0
521	OC(=O)COC1=NN(CC2=CC=CC=C2)C2=CC=CC=C12	Positive	0	0	0	3.68394	10.0675	-0.329856	0.285632	11.85	15.9969	0	0	0	0	0	0	0	0	0		0	0			1	1	0	0	0	1	0	0		4.04468	2.45682	0.822559		1.29428	1.1544	0	5.39232	2.21054	1.50913	4.64796	3.1316	0.809443	0.505259	0
522	NS(=O)(=O)C1=CC2=C(NC(CC3=CC=CC=C3)NS2(=O)=O)C=C1C(F)(F)F	Negative	0	0	0	4.24449	12.8541	-0.270496	0.418028	11.85	31.9731	0	0	0	0	0	0	0	0	0		0	0			4	0	0	3	0	0	0	0		10.0277	6.37912	1.87093		3.13906	2.54048	0	5.75489	3.28513	2.338	6.69679	4.50747	1.45363	0.881455	0
523	CCCCOC1=CC(=CC=C1N)C(=O)OCCN(CC)CC	Negative	0	0	0	4.83706	9.10335	-0.343919	0.293432	11.85	15.9969	0	0	0	0	0	0	0	0	0		0	0			1	2	0	0	0	0	0	0		3.14071	2.54977	0.932844		0.745758	0.994853	0	5.45943	2.00341	1.05309	5.11742	3.53982	0.594805	0.342462	0
524	O=C1CNC(=C2C3=C(CCCC3)SC2=N1)C1=CC=CC=C1	Positive	0	0	0	5.0011	12.7335	-0.278381	0.261069	11.9	31.9721	0	0	0	0	0	0	0	0	0		0	0			1	0	0	0	0	0	0	0		5.47062	2.96781	1.78361		4.14186	3.08308	0	5.39232	4.42634	3.43518	6.57479	5.2935	2.265	1.58262	0
525	OC(=O)C1=CC=C(NC(=O)C(CC2=CC=C(O)C=C2)NC(=O)C2=CC=CC=C2)C=C1	Negative	0	0	0	4.12963	10.829	-0.360526	0.290742	11.85	15.9989	0	0	0	0	0	0	0	0	0		0	0			3	0	0	0	0	0	0	0		5.25295	4.19776	1.20395		1.44473	1.32806	0	5.90689	2.83363	1.93432	6.6344	4.43335	0.959453	0.560946	0
526	CCC1=C(C(=O)C2=CC=C(O)C=C2)C2=CC=CC=C2O1	Positive	0	0	0	4.8052	10.7734	-0.360475	0.208872	11.85	15.9969	0	0	0	0	0	0	0	0	0		0	0			1	0	1	0	0	0	0	0		5.3639	3.20565	1.0541		1.81676	1.50027	0	5.32193	2.35117	1.63897	4.62595	3.34606	0.870032	0.476015	0
527	CC(=O)C(N=NC1=CC=C(C=C1Cl)C1=CC=C(N=NC(C(C)=O)C(=O)NC2=CC=CC=C2)C(Cl)=C1)C(=O)NC1=CC=CC=C1	Positive	0	0	0	4.75148	10.5577	-0.297452	0.239798	11.85	34.9699	0	0	0	0	0	0	0	0	0		0	0			4	0	0	0	0	0	0	0		9.75681	6.62725	2.25062		2.59404	2.51914	0	6.45943	4.31259	2.69322	10.3146	6.74553	1.47766	0.878906	0
528	O=C(OOC(=O)C1=CC=CC=C1)C1=CC=CC=C1	Negative	0	0	0	4.53354	8.40997	-0.258292	0.32385	11.85	15.9979	0	0	0	0	0	0	0	0	0		0	0			2	2	0	0	0	0	0	0		2.60666	2.04044	0.458779		0.398248	0.463429	0	5.16993	1.32038	0.791186	3.47363	2.21202	0.258423	0.126052	0
529	NS(=O)(=O)C1=CC2=C(NC(CSCC3=CC=CC=C3)=NS2(=O)=O)C=C1Cl	Negative	0	1	0	6.69282	12.9721	-0.244201	0.285344	11.85	34.9689	0	0	0	0	0	0	0	0	0		0	0			4	0	0	0	0	0	0	0		8.73223	5.23539	1.93339		3.09495	2.68379	0	5.70044	3.97659	2.74682	7.60718	5.39608	1.864	1.10346	0
530	CN(C)CCCOC1=NN(CC2=CC=CC=C2)C2=CC=CC=C12	Negative	0	0	0	5.5778	10.1285	-0.327471	0.198764	11.85	15.9949	0	0	0	0	0	0	0	0	0		0	0			0	1	0	0	0	1	0	0		4.09743	2.45682	1.01981		1.36318	1.30602	0	5.52356	2.63006	1.70247	5.97084	3.78769	0.932125	0.61173	0
531	CC1(C)SC(NC1C(O)=O)C(NC(=O)CC1=CC=CC=C1)C(=O)NCCCCCC(O)=O	Negative	0	1	0	3.72888	12.619	-0.332102	0.277698	11.85	31.9721	0	0	0	0	0	0	0	0	0		0	0			4	0	0	0	0	0	0	0		7.75035	4.75505	3.25509		5.22609	4.81702	2	6	5.00243	3.26454	10.0786	6.68503	1.84586	1.1417	0
532	CNC(NCC1=CC=CC=C1)=NC	Negative	0	0	0	5.25612	8.81427	-0.267491	0.147104	11.85	14.0051	0	0	0	0	0	0	0	0	0		0	0			0	0	0	0	0	0	0	0		1.16978	0.985599	0.34634		0.254284	0.370078	0	4.70044	1.0609	0.578382	2.66137	1.76319	0.271155	0.130362	0
533	CCNC(=O)CCCC=CCC1C(O)CC(O)C1C=CC(O)CCC1=CC=CC=C1	Positive	0	0	0	4.52453	10.6056	-0.393261	0.199834	11.85	15.9979	0	0	0	0	0	0	0	0	0		0	0			1	0	0	0	0	0	0	0		4.6422	3.13382	1.56361		2.09599	2.12335	0	5.90689	4.05565	2.54264	8.14097	5.76647	1.47649	0.920183	0
534	CC(C)NCC(O)COC1=CC=C(COCCOC(C)C)C=C1	Negative	0	0	0	5.06819	8.53775	-0.389004	0.181646	11.85	15.9979	0	0	0	0	0	0	0	0	0		0	0			0	3	0	0	0	0	0	0		1.88193	1.85162	0.79892		0.680025	0.667874	0	5.52356	1.83775	1.2316	6.14386	3.07505	0.583367	0.317904	0
535	OC1=C(Cl)C=C(Cl)C=C1SC1=CC(Cl)=CC(Cl)=C1O	Positive	0	1	0	6.42641	12.356	-0.358327	0.23203	11.85	34.9719	0	0	0	0	0	0	0	0	0		0	0			0	0	0	0	0	0	0	0		5.44833	3.79448	1.93292		3.63403	3.15579	0	5.24793	3.60906	2.06875	6.34182	4.28122	1.51834	0.735847	0
536	CC1=CC=C(C=C1)C(=O)OC1=C(OC(=O)C2=CC=C(C)C=C2)C=C(C=C1)C(O)CNC(C)(C)C	Negative	0	0	0	5.03848	9.92281	-0.386617	0.299555	11.85	15.999	0	0	0	0	0	0	0	0	0		0	0			2	2	0	0	0	0	0	0		6.75138	5.42229	1.98601		2.10909	1.98091	1.76586	6.08746	3.11359	2.21972	9.36396	5.15813	1.1791	0.572755	0
537	COC1=CC=CC=C1OC1=C(NS(=O)(=O)C2=CC=C(C=C2)C(C)(C)C)N=C(N=C1OCCO)C1=NC=CC=N1	Positive	0	0	0	3.98238	11.9755	-0.393488	0.246503	11.85	31.9721	0	0	0	0	0	0	0	0	0		0	0			2	3	0	0	0	0	0	0		10.2601	7.03698	2.55216		2.77715	2.83563	2.10656	6.2854	3.72996	2.4137	9.72717	5.81116	1.47915	0.968529	0
538	CC[N+](C)(C)CC1=CC=CC=C1Br	Negative	0	0	0	5.94617	10.9805	-0.344887	0.175648	11.85	78.9183	0	0	0	0	0	0	0	0	0		0	0			0	0	0	0	0	0	1	0		2.66536	2.33205	2.7289		3.53351	2.71329	0	4.70044	2.09007	1.80934	6.25641	4.03112	0.726816	0.270157	0
539	O=C1NC2=C(C=C1)C=CC(OCCCCN1CCN(CC1)C1=CC=CC3=C1C=CS3)=C2	Negative	0	0	0	4.57273	11.2771	-0.345485	0.228218	11.9979	31.9732	0	0	0	0	0	0	0	0	0		0	0			1	1	0	0	0	0	0	0		6.38284	3.93638	1.97872		3.23861	2.83063	0	5.9542	5.11978	3.54972	9.01314	6.9022	2.17255	1.4091	0
540	CCCC1CN(C(CC)C(N)=O)C(=O)C1	Negative	0	0	0	4.68307	9.72358	-0.280856	0.21517	11.9	15.9959	0	0	0	0	0	0	0	0	0		0	0			2	0	0	0	0	0	0	0		3.76185	2.31573	1.09258		1.58165	1.63271	0	4.90689	2.28656	1.20398	4.23134	3.02681	0.7511	0.420726	0
541	NC1=NC(=O)C(Br)=C(N1)C1=CC=CC=C1	Positive	0	0	0	5.43195	11.4795	-0.276848	0.294443	11.85	78.9183	0	0	0	0	0	0	0	0	0		0	0			1	0	0	0	0	0	0	0		3.62507	2.35237	1.09232		1.64951	1.34376	0	4.90689	1.69672	1.1411	3.7752	2.68048	0.458401	0.235239	0
542	OCC1OC(CC1O)N1C=C(Br)C(=O)NC1=O	Positive	0	0	0	4.30581	10.4687	-0.393289	0.308364	11.9944	78.9183	0	0	0	0	0	0	0	0	0		0	0			2	1	0	0	0	0	0	0		4.74855	3.44241	1.35752		1.7569	1.51394	0	5.08746	2.04459	1.3287	4.61273	3.18355	0.702733	0.39267	0
543	CCOC1=CC=C(NC(=O)CC(C)O)C=C1	Positive	0	0	0	4.64664	8.7989	-0.392325	0.206972	11.85	15.9969	0	0	0	0	0	0	0	0	0		0	0			1	1	0	0	0	0	0	0		2.3214	1.40857	0.43361		0.450009	0.54182	0	5	1.28149	0.699812	3.55871	1.92988	0.357243	0.205838	0
544	CC(C)(C)C1=CC=C(CN2CCN(CC2)C(C2=CC=CC=C2)C2=CC=C(Cl)C=C2)C=C1	Negative	0	0	0	6.16412	12.2699	-0.296368	0.110785	11.85	34.9689	0	0	0	0	0	0	0	0	0		0	0			0	0	0	0	0	0	0	0		6.98266	4.83904	2.87846		3.93763	3.50273	3	5.9542	4.56848	3.3828	10.0602	6.5512	2.05842	1.36856	0
545	CCCC1OC2CC3C4CCC5=CC(=O)C=CC5(C)C4C(O)CC3(C)C2(O1)C(=O)CO	Negative	0	0	0	4.69045	13.1202	-0.392738	0.19317	11.9	16	0	0	0	0	0	0	0	0	1.10521		0	0			2	2	0	0	0	0	0	0		17.77	9.07066	5.95403		15.4807	10.7596	2.53379	5.9542	8.12291	6.34432	10.7252	9.37135	4.81101	3.59843	0
546	CCCCNC1=CC(=CC(=C1OC1=CC=CC=C1)S(N)(=O)=O)C(O)=O	Negative	0	0	0	4.51825	12.5698	-0.327828	0.290819	11.85	31.9721	0	0	0	0	0	0	0	0	0		0	0			3	1	0	0	0	0	0	0		5.55956	3.95249	1.07163		1.69039	1.33224	0	5.64386	2.35484	1.64268	5.77842	3.64587	0.930873	0.546726	0
547	COC12CCC3(CC1C(C)(O)C(C)(C)C)C1CC4=CC=C(O)C5=C4C3(CCN1CC1CC1)C2O5	Negative	0	0	0	5.60454	14.6727	-0.388781	0.131946	11.9966	15.999	0	0	0	0	0	0	0	0	4.0397		0	0			0	2	0	0	0	0	0	0		20.9961	12.6103	8.71581		22.2688	13.9487	8.1851	6.08746	9.46241	8.70199	13.7949	11.5681	7.19471	5.81129	0
548	CCCC[N+]1(C)C2CC(CC1C1OC21)OC(=O)C(CO)C1=CC=CC=C1	Negative	0	0	0	4.75902	11.491	-0.394666	0.271647	11.9	15.9979	0	0	0	0	0	0	0	0	0		0	0			1	2	0	0	0	0	1	0		8.71196	4.89324	4.6517		10.4928	7.64521	0	5.70044	6.71269	5.4206	9.59827	8.19894	3.34022	2.15487	0
549	O=C1CC2(CCCC2)CC(=O)N1CCCCN1CCN(CC1)C1=NC=CC=N1	Negative	0	0	0	5.24246	10.5763	-0.300508	0.211342	11.9	15.9959	0	0	0	0	0	0	0	0	0		0	0			2	0	0	0	0	0	0	0		7.12612	4.14024	2.44138		3.47761	3.62529	0	5.80735	4.99332	3.33401	8.58436	6.63211	2.01119	1.27257	0
550	CN(CC1=CC=C(C=C1)C(C)(C)C)CC1=CC=CC2=C1C=CC=C2	Negative	0	0	0	6.75054	10.4049	-0.297066	0.115631	11.85	14.0031	0	0	0	0	0	0	0	0	0		0	0			0	0	0	0	0	0	0	0		5.7135	3.9608	2.24287		2.68757	2.65676	2.45915	5.58496	3.19889	2.11555	7.75749	4.59265	1.28888	0.744716	0
551	OC1=CC2=C(CC3N(CC4CCC4)CCC22CCCCC32O)C=C1	Negative	0	0	0	5.25834	13.1406	-0.386829	0.09114	11.9	15.9959	0	0	0	0	0	0	0	0	1		0	0			0	0	0	0	0	0	0	0		10.9236	6.05062	3.88925		9.76897	6.58069	0	5.58496	6.1145	5.1302	8.81671	7.79773	3.71165	2.76838	0
552	CC1=CC(=C(O)C(=C1)C(C)(C)C)C(C)(C)C	Positive	0	0	0	6.24464	10.7237	-0.35984	0.0988938	11.85	15.9949	0	0	0	0	0	0	0	0	0.25		0	0			0	0	0	0	0	0	0	0		6.63111	4.23767	2.54504		4.01235	3.0419	5.76184	5	1.92224	1.46376	6.70865	2.87028	0.662971	0.30507	0
553	[H]C12C(OC(=O)C3=CC=CC=C3)C3(O)CC(OC(=O)C(O)C(NC(=O)OC(C)(C)C)C4=CC=CC=C4)C(C)=C(C(OC)C(=O)C1(C)C(CC1OCC21OC(C)=O)OC)C3(C)C	Negative	0	0	0	4.45482	14.3731	-0.386287	0.338315	11.85	16.0081	0	0	0	0	0	0	0	0	2.12389		0	0			5	7	0	0	0	0	0	0		27.2015	15.6001	8.15217		18.4215	12.816	9.03819	6.90689	9.98628	7.49923	17.9956	13.0334	5.26235	3.47429	0
554	CCNC(=O)N(CCCN(C)C)C(=O)C1CC2C(CC3=CNC4=CC=CC2=C34)N(CC=C)C1	Negative	0	0	0	5.26801	12.0291	-0.309043	0.281448	11.85	15.9959	0	0	0	0	0	0	0	0	0		0	0			2	0	0	0	0	0	0	0		9.20585	5.29791	2.72686		5.8809	4.26343	0	6.04439	5.67642	4.32435	9.61907	7.11414	3.02936	2.20196	0
555	CC(C=CC(O)C1CC1)C1CCC2C(CCCC12C)=CC=C1CC(O)CC(O)C1=C	Negative	0	0	0	5.24852	12.5894	-0.392426	0.0845662	11.9	15.9969	0	0	0	0	0	0	0	0	0		0	0			0	0	0	0	0	0	0	0		9.98071	6.29171	4.34342		8.44382	6.93359	1.08738	5.90689	6.53009	4.30401	10.736	8.36494	2.80328	1.92006	0
556	CCOC1=NC2=CC=CC(C(=O)OC(C)OC(=O)OC3CCCCC3)=C2N1CC1=CC=C(C=C1)C1=CC=CC=C1C1=NNN=N1	Positive	0	0	0	4.25385	11.2025	-0.319641	0.408436	11.9	16	0	0	0	0	0	0	0	0	0		0	0			2	4	0	0	0	1	0	0		10.7288	5.93611	2.06218		3.51435	2.99925	0	6.49185	5.6136	3.85795	10.7834	7.69421	2.00994	1.26404	0
557	CSCCNC1=C2N=CN(C3OC(COP(O)(=O)OP(O)(=O)C(Cl)(Cl)P(O)(O)=O)C(O)C3O)C2=NC(SCCC(F)(F)F)=N1	Negative	0	2	0	3.03421	11.16	-0.387779	0.4596	11.9	34.9699	0	0	0	0	3	0	0	0	0.0625		0	0			3	3	0	3	0	1	0	0		17.1916	12.5884	5.39488		5.06431	5.2002	0.146254	6.45943	5.28662	3.33055	13.6411	9.2227	2.18924	1.40936	0
558	CCCCCOC(=O)NC1=NC(=O)N(C=C1F)C1OC(C)C(O)C1O	Positive	0	0	0	4.47984	9.62119	-0.387592	0.343138	11.9	18.9984	0	0	0	0	0	0	0	0	0		0	0			2	2	0	1	0	0	0	0		6.36437	4.4004	1.22996		1.60055	1.49226	0	5.64386	2.4223	1.39396	5.80827	3.85975	0.72106	0.392419	0
559	CC1NC(=O)C(N)CNC(=O)C(NC(=O)C(NC(=O)C(CNC(=O)CC(N)CCCN)NC1=O)=CNC(N)=O)C1CCN=C(N)N1	Negative	0	0	0	4.19253	11.3066	-0.330801	0.273143	11.9943	16.001	0	0	0	0	0	0	0	0	0		0	0			7	0	0	0	0	0	0	0		8.69707	6.92235	2.11287		2.62833	2.34165	0	6.52356	4.28471	2.78896	10.6557	6.83621	1.53386	0.890846	0
560	O=C1CCCCCN1	Positive	0	0	0	4.2975	6.99382	-0.281358	0.220592	11.9945	15.9949	0	0	0	0	0	0	0	0	0		0	0			1	0	0	0	0	0	0	0		0.433013	0.408248	0.102062		0.102062	0.108253	0	4	0.90353	0.576392	2.16061	1.40278	0.370959	0.0360844	0
561	ClC(Cl)C(Cl)(Cl)SN1C(=O)C2CC=CCC2C1=O	Positive	0	1	0	6.02031	14.495	-0.279619	0.269687	11.9	34.9719	0	0	0	0	0	0	0	0	0		0	0			2	0	0	0	0	0	0	0		5.97719	5.0726	5.94473		5.51774	5.07513	0	5.16993	3.44831	2.69018	8.20241	6.16645	1.7059	1.16394	0
562	C[N+](C)(C)CCOC(N)=O	Negative	0	0	0	3.65522	8.65982	-0.348957	0.402602	11.9887	16.006	0	0	0	0	0	0	0	0	0		0	0			1	1	0	0	0	0	1	0		0.984454	1.03868	1.09468		0.377854	0.810622	0	4.32193	0.605774	0.287636	4.64237	1.44932	0.213388	0	0
563	COC(=O)NC1=NC2=CC=CC=C2N1	Positive	0	0	0	4.11826	8.83089	-0.305908	0.343469	11.85	15.9959	0	0	0	0	0	0	0	0	0		0	0			1	1	0	0	0	0	0	0		2.59359	1.70845	0.43713		0.52287	0.549466	0	4.80735	1.15971	0.713772	2.71914	1.79523	0.339386	0.190544	0
564	CC1(C)SC2C(NC(=O)C(C(=O)OC3=CC4=C(CCC4)C=C3)C3=CC=CC=C3)C(=O)N2C1C(O)=O	Negative	0	1	0	4.78669	12.1232	-0.330414	0.283297	11.9	31.9721	0	0	0	0	0	0	0	0	0		0	0			4	1	0	0	0	0	0	0		12.9055	7.02518	4.41473		8.17747	6.89919	2	6.12928	6.75962	4.53788	11.4042	8.46342	2.74974	1.56959	0
565	CC1(C)C(CCC2(C)C1CCC1(C)C2C(=O)C=C2C3CC(C)(CCC3(C)CCC12C)C(O)=O)OC(=O)CCC(O)=O	Negative	0	0	0	3.75225	14.3398	-0.332454	0.265434	11.9	16.001	0	0	0	0	0	0	0	0	3.93444		0	0			4	1	0	0	0	0	0	0		23.7425	14.5559	11.2531		28.2573	18.565	10.8178	6.35755	10.9866	9.21847	16.2905	13.8464	7.12606	4.80594	0
566	CCN(CC)CCOCCOC(=O)C1(CCCC1)C1=CC=CC=C1	Negative	0	0	0	5.35993	11.5841	-0.377064	0.272276	11.85	15.9969	0	0	0	0	0	0	0	0	0		0	0			1	2	0	0	0	0	0	0		5.49008	3.35617	1.86641		2.25696	2.68001	0.2	5.58496	3.51337	1.85189	6.43041	5.08133	1.0557	0.574278	0
567	CCOC(=O)N1C=CN(C)C1=S	Positive	0	0	1	4.89688	10.7285	-0.302439	0.349785	11.9945	31.9721	0	0	0	0	0	0	0	0	0		0	0			1	1	0	0	0	0	0	0		2.99147	2.12678	0.879917		0.779227	0.919947	0	4.58496	0.992348	0.451616	2.62569	1.89634	0.223539	0.0683013	0
568	CCCCNC(=O)NS(=O)(=O)C1=CC=C(N)C=C1	Positive	0	0	0	5.15577	11.3489	-0.302539	0.285821	11.85	31.9721	0	0	0	0	0	0	0	0	0		0	0			3	0	0	0	0	0	0	0		3.98759	2.777	0.721581		0.742993	0.761274	0	5.16993	1.47441	0.883637	4.2038	2.56944	0.481858	0.200132	0
569	NC(=O)NC(CCC(O)=O)C(O)=O	Negative	0	0	0	3.79739	8.63719	-0.336315	0.348582	11.9887	16.0064	0	0	0	0	0	0	0	0	0		0	0			3	0	0	0	0	0	0	0		1.52885	1.54319	0.353794		0.276969	0.334805	0	4.70044	0.696916	0.353275	2.33183	1.26146	0.119248	0.0304243	0
570	CCCC(C)(COC(N)=O)COC(=O)NC(C)C	Negative	0	0	0	3.83074	10.1946	-0.303244	0.337931	11.89	15.9979	0	0	0	0	0	0	0	0	0		0	0			2	2	0	0	0	0	0	0		3.14626	2.33083	1.26302		1.08441	1.55643	1.24081	5.16993	1.55206	0.692306	5.04354	2.37469	0.282342	0.205089	0
571	CC(C(O)=O)C1=CC2=C(C=C1)C1=C(N2)C=CC(Cl)=C1	Positive	0	0	0	4.294	10.4097	-0.331147	0.266184	11.9883	34.9689	0	0	0	0	0	0	0	0	0		0	0			1	0	0	0	0	0	0	0		5.42871	3.77456	1.51498		2.20207	1.85125	0	5.24793	2.47757	1.77936	5.11629	3.69027	1.09741	0.71467	0
572	CC(C)(C)NCC(O)COC1=C2CCC(=O)NC2=CC=C1	Negative	0	0	0	4.48973	9.82423	-0.388899	0.204789	11.85	15.9969	0	0	0	0	0	0	0	0	0		0	0			1	1	0	0	0	0	0	0		3.92351	2.8881	1.29122		1.70109	1.48939	3	5.39232	2.19599	1.63184	6.42617	3.30843	0.78259	0.439652	0
573	NC1=NC(=CS1)C(=NO)C(=O)NC1C2SCC(C=C)=C(N2C1=O)C(O)=O	Positive	0	1	0	4.62696	11.9443	-0.327055	0.302553	11.9944	31.9731	0	0	0	0	0	0	0	0	0		0	0			3	0	0	0	0	0	0	0		8.30697	4.98	2.17518		3.76462	3.1838	0	5.70044	4.43193	3.025	7.25833	5.78907	1.84811	1.16826	0
574	CON=C(C(=O)NC1C2SCC(C=CC3=C(C)N=CS3)=C(N2C1=O)C(O)=O)C1=CSC(N)=N1	Positive	0	1	0	4.678	12.0839	-0.327075	0.302588	11.9979	31.9746	0	0	0	0	0	0	0	0	0		0	0			3	1	0	0	0	0	0	0		9.45926	5.91155	2.88575		4.39724	4.00527	0	6.04439	5.80612	3.80013	9.74976	7.74	2.41857	1.6499	0
575	CON=C(C(=O)NC1C2SCC(C=CC3=C(C)N=CS3)=C(N2C1=O)C(=O)OCOC(=O)C(C)(C)C)C1=CSC(N)=N1	Positive	0	1	0	4.6522	12.2242	-0.287443	0.307368	11.9979	31.9746	0	0	0	0	0	0	0	0	0		0	0			4	3	0	0	0	0	0	0		11.0106	8.16804	3.6761		4.78876	4.56953	1.76976	6.35755	6.21654	4.03854	12.6761	8.72318	2.61867	1.81129	0
576	CON=C(C(=O)NC1C2SCC(CSC3=NN=NN3C)=C(N2C1=O)C(O)=O)C1=CSC(N)=N1	Positive	0	2	0	4.67837	12.3214	-0.327078	0.302319	11.9883	31.9741	0	0	0	0	0	0	0	0	0		0	0			3	1	0	0	0	1	0	0		9.45926	5.91155	2.84154		4.83067	4.10016	0	6.04439	5.99948	4.25559	9.62262	7.76579	2.93009	2.11561	0
577	CON=C(C(=O)NC1C2SCC(CSC3=NC(C)=C(CC(O)=O)S3)=C(N2C1=O)C(O)=O)C1=CSC(N)=N1	Positive	0	2	0	4.28885	13.1255	-0.331575	0.302352	11.9979	31.9754	0	0	0	0	0	0	0	0	0		0	0			4	1	0	0	0	0	0	0		10.4657	6.45345	3.71759		6.83698	5.55482	0	6.20945	7.79245	5.7954	11.96	9.6535	3.95939	2.84575	0
578	NCC1=CC=CC=C1CC(=O)NC1C2SCC(CSC3=NN=NN3CC(O)=O)=C(N2C1=O)C(O)=O	Positive	0	2	0	4.01706	12.3611	-0.330897	0.302349	11.9883	31.9731	0	0	0	0	0	0	0	0	0		0	0			4	0	0	0	0	1	0	0		9.25326	5.59278	2.82408		5.04895	4.16263	0	6.12928	6.08685	4.48777	9.71093	7.79821	2.99706	2.15115	0
579	CN(C)CCN1N=NN=C1SCC1=C(N2C(SC1)C(NC(=O)CC1=CSC(N)=N1)C2=O)C(O)=O	Positive	0	2	0	4.98321	12.3841	-0.32711	0.302293	11.9943	31.9741	0	0	0	0	0	0	0	0	0		0	0			3	0	0	0	0	1	0	0		8.69288	5.44821	2.91691		4.92029	4.16526	0	6.08746	6.35035	4.5944	10.7799	8.21678	3.16263	2.28325	0
580	CON=C(C(=O)NC1C2SCC(C[N+]3=CC=CC4=C3CCC4)=C(N2C1=O)C(O)=O)C1=CSC(N)=N1	Positive	0	1	0	4.67795	12.0781	-0.346781	0.302332	11.9	31.9731	0	0	0	0	0	0	0	0	0		0	0			3	1	0	0	0	1	0	0		10.5683	6.22876	3.26097		6.26285	5.09197	0	6.12928	7.23772	5.21622	10.8763	8.92825	3.54104	2.53517	0
581	COCC1=C(N2C(SC1)C(NC(=O)C(=NOC)C1=CSC(N)=N1)C2=O)C(=O)OC(C)OC(=O)OC(C)C	Negative	0	1	0	4.09143	12.0903	-0.379588	0.408404	11.9943	31.9731	0	0	0	0	0	0	0	0	0		0	0			4	5	0	0	0	0	0	0		10.1189	5.7845	2.48041		4.33117	3.62124	0	6.20945	5.24564	3.57219	9.94163	6.88861	2.31303	1.51299	0
582	NC(=O)C1=CC=[N+](CC2=C(N3C(SC2)C(NC(=O)C(C2=CC=CC=C2)S(O)(=O)=O)C3=O)C(O)=O)C=C1	Positive	0	1	0	4.45353	12.755	-0.349815	0.302402	11.9943	31.9731	0	0	0	0	0	0	0	0	0		0	0			6	0	0	0	0	1	0	0		11.8897	6.95221	3.01641		5.44501	4.38642	0	6.16993	6.08375	4.56154	10.1261	7.87079	2.97339	2.10136	0
583	CC(C)(CN=C(C(=O)NC1C2SCC(C[N+]3=CC=CC=C3)=C(N2C1=O)C(O)=O)C1=CSC(N)=N1)C(O)=O	Negative	0	1	0	4.43491	12.099	-0.404732	0.302367	11.9883	31.9731	0	0	0	0	0	0	0	0	0		0	0			4	0	0	0	0	1	0	0		10.3286	7.99022	3.4949		5.1482	4.37394	2	6.20945	6.12039	4.53498	11.6496	8.43133	2.97596	2.08938	0
584	CON=C(C(=O)NC1C2SCC=C(N2C1=O)C(O)=O)C1=CSC(=N)N1	Positive	0	2	0	4.54308	11.7195	-0.327067	0.301949	11.9944	31.9731	0	0	0	0	0	0	0	0	0		0	0			3	1	0	0	0	0	0	0		7.15585	4.53871	1.89614		3.19904	2.75462	0	5.64386	4.16132	2.82772	7.03306	5.42258	1.61249	1.00509	0
585	CON=C(C(=O)NC1C2SCC(COC(N)=O)=C(N2C1=O)C(=O)OC(C)OC(C)=O)C1=CC=CO1	Negative	0	1	0	3.85734	12.0697	-0.315321	0.335067	11.9943	31.9721	0	0	0	0	0	0	0	0	0		0	0			5	4	1	0	0	0	0	0		9.11064	5.39068	2.18427		3.93713	3.21103	0	6.12928	4.5706	3.13673	8.20794	6.01262	2.08393	1.39568	0
586	CON=C(C(=O)NC1C2SCC(COC(N)=O)=C(N2C1=O)C(=O)OC(C)OC(=O)C(C)(C)OC)C1=CC=CO1	Negative	0	1	0	3.91175	12.0841	-0.367905	0.335102	11.9943	31.9721	0	0	0	0	0	0	0	0	0		0	0			5	5	1	0	0	0	0	0		10.8235	7.77693	3.0396		4.36033	3.68714	1.91926	6.2854	4.71286	3.3486	9.71825	6.95559	2.13585	1.42121	0
587	CC1=CC=C(C=C1)C1=CC(=NN1C1=CC=C(C=C1)S(N)(=O)=O)C(F)(F)F	Positive	0	0	0	3.65307	11.0174	-0.224993	0.434889	11.85	31.9721	0	0	0	0	0	0	0	0	0		0	0			2	0	0	3	0	1	0	0		7.45385	5.88573	1.56479		1.89065	1.70776	0.125	5.70044	2.55204	1.77029	6.11894	3.98882	1.08053	0.606441	0
588	[O-]C(=O)C1=C(C[N+]2=CC=CC=C2)CSC2C(NC(=O)CC3=CC=CS3)C(=O)N12	Positive	0	1	0	4.78931	11.9442	-0.349786	0.397464	11.9979	31.9738	0	0	0	0	0	0	0	0	0		0	0			3	0	0	0	0	1	0	0		7.18083	4.25733	2.39379		4.17588	3.53702	0	5.80735	5.71965	3.98938	9.0144	7.28165	2.55626	1.86118	0
589	CC1OC2(CS1)CN1CCC2CC1	Negative	0	1	0	6.72199	11.2587	-0.358339	0.156125	11.9	31.9721	0	0	0	0	0	0	0	0	0		0	0			0	1	0	0	0	0	0	0		4.84645	2.72846	2.26458		5.26381	3.98757	0.333333	4.70044	4.25028	3.49903	5.89754	5.00683	2.07509	1.34214	0
590	NC1=NC(Cl)=NC2=C1N=CN2C1OC(CO)C(O)C1F	Positive	0	0	0	4.29391	10.1148	-0.393187	0.258491	11.9884	34.9689	0	0	0	0	0	0	0	0	0		0	0			0	1	0	1	0	1	0	0		7.1231	4.26973	1.32483		1.93896	1.77978	0	5.32193	2.34648	1.40835	4.72268	3.33805	0.825787	0.437203	0
591	OC(=O)CCCC1=CC=C(C=C1)N(CCCl)CCCl	Positive	0	0	0	3.77535	10.3082	-0.3316	0.258933	11.85	34.9699	0	0	0	0	0	0	0	0	0		0	0			1	0	0	0	0	0	0	0		2.31749	1.6645	0.743749		1.15452	1.05118	0	5.24793	2.29929	1.5101	5.03468	3.20451	0.877378	0.436116	0
592	OCC(NC(=O)C(Cl)Cl)C(O)C1=CC=C(C=C1)[N+]([O-])=O	Positive	0	0	0	3.69187	9.81589	-0.394172	0.245876	11.85	34.9699	0	0	0	0	0	0	0	0	0		0	0			2	0	0	0	1	0	0	0		3.92524	3.78567	1.29795		1.28609	1.1134	0	5.32193	1.63948	1.11362	5.02537	2.98798	0.594053	0.285327	0
593	ClC1=CC=C(CSC2=CC=C(Cl)C=C2)C=C1	Positive	0	1	0	6.10994	10.954	-0.171729	0.133401	11.85	34.9699	0	0	0	0	0	0	0	0	0		0	0			0	0	0	0	0	0	0	0		1.87245	1.68252	1.0969		1.38819	1.11509	0	5	2.38441	1.96855	5.29069	3.71952	1.20498	0.606114	0
594	ClC12C(=O)C3(Cl)C4(Cl)C1(Cl)C1(Cl)C2(Cl)C3(Cl)C4(Cl)C1(Cl)Cl	Positive	0	0	0	7.08481	16.762	-0.293302	0.270914	11.9	34.9779	0	0	0	0	0	0	0	0	21.1967		0	0			1	0	0	0	0	0	0	0		39.6188	18.0511	20.1084		89.2619	44.4493	0	5.39232	13.9175	11.7747	12.0342	15.3059	8.83083	5.95127	0
595	CC(=O)OC1(CCC2C3C=C(Cl)C4=CC(=O)CCC4(C)C3CCC12C)C(C)=O	Negative	0	0	0	4.42558	13.1269	-0.30121	0.259064	11.9	34.9689	0	0	0	0	0	0	0	0	1.10521		0	0			3	1	0	0	0	0	0	0		15.9855	8.8085	6.20868		14.8692	10.8201	3.73503	5.80735	7.55081	5.77844	10.1256	8.8943	4.28152	3.0181	0
596	CC1=C(CCCl)SC=N1	Positive	0	0	0	5.66312	10.6813	-0.314941	0.11027	11.9886	34.9689	0	0	0	0	0	0	0	0	0		0	0			0	0	0	0	0	0	0	0		1.35948	1.02022	0.871961		0.818237	1.11496	0	4.16993	1.73422	0.786818	3.11721	2.35026	0.261197	0.129171	0
597	CN1C(C2=CC=C(Cl)C=C2)S(=O)(=O)CCC1=O	Positive	0	0	0	5.15517	12.8929	-0.280336	0.204884	11.85	34.9689	0	0	0	0	0	0	0	0	0		0	0			3	0	0	0	0	0	0	0		6.05259	3.7896	1.64063		2.83759	2.31656	0	5.08746	2.53611	1.73462	5.00608	3.60241	0.908081	0.520818	0
598	CCN(CC)CCCC(C)NC1=C2C=CC(Cl)=CC2=NC=C1	Negative	0	0	0	5.54113	10.3176	-0.303494	0.198904	11.85	34.9689	0	0	0	0	0	0	0	0	0		0	0			0	0	0	0	0	0	0	0		3.98804	2.6316	1.37156		1.67285	1.70722	0	5.45943	2.912	1.78139	6.17092	4.34768	1.10546	0.64267	0
599	ClCC1=CC=CC=C1	Positive	0	0	0	5.56559	8.49866	-0.192877	0.10874	11.85	34.9689	0	0	0	0	0	0	0	0	0		0	0			0	0	0	0	0	0	0	0		0.594861	0.492799	0.269713		0.179809	0.272154	0	4	0.745272	0.425321	1.88649	1.30573	0.134448	0.0514344	0
600	COC1=CC=C(C=C1)C(Cl)=C(C1=CC=C(OC)C=C1)C1=CC=C(OC)C=C1	Negative	0	0	0	4.80614	12.9652	-0.349655	0.118219	11.85	34.9689	0	0	0	0	0	0	0	0	0		0	0			0	3	0	0	0	0	0	0		5.78528	3.81722	1.58318		2.44534	2.13339	0	5.75489	3.16137	2.08597	6.25245	4.72754	1.19181	0.770049	0
601	OC1=C(Cl)C=C(Cl)C2=CC=CN=C12	Negative	0	0	0	5.77765	10.1022	-0.356603	0.220923	11.85	34.9699	0	0	0	0	0	0	0	0	0		0	0			0	0	0	0	0	0	0	0		3.88291	2.51142	1.0226		1.67651	1.37473	0	4.70044	1.67327	1.03006	3.40279	2.36981	0.515305	0.218316	0
602	OCC(O)COC1=CC=C(Cl)C=C1	Negative	0	0	0	4.01996	8.40677	-0.393215	0.182129	11.85	34.9689	0	0	0	0	0	0	0	0	0		0	0			0	1	0	0	0	0	0	0		1.2582	1.33406	0.455337		0.394568	0.367323	0	4.70044	0.901933	0.633306	3.03776	1.71875	0.290343	0.113205	0
603	CCCNC(=O)NS(=O)(=O)C1=CC=C(Cl)C=C1	Positive	0	0	0	5.1854	11.4478	-0.26065	0.28582	11.85	34.9689	0	0	0	0	0	0	0	0	0		0	0			3	0	0	0	0	0	0	0		3.98759	2.777	0.828688		0.877853	0.845747	0	5.08746	1.427	0.938821	4.17157	2.47463	0.518435	0.202026	0
604	CN(C)CCC=C1C2=CC=CC=C2SC2=CC=C(Cl)C=C12	Positive	0	1	0	5.75436	12.4677	-0.308649	0.159812	11.85	34.9689	0	0	0	0	0	0	0	0	0		0	0			0	0	0	0	0	0	0	0		4.75438	2.87086	1.8889		3.89799	2.71378	0	5.39232	3.7889	3.09818	6.96867	4.94062	2.02017	1.37859	0
605	CN(C)C1C2CC3C(=C(O)C4=C(O)C=CC(Cl)=C4C3(C)O)C(=O)C2(O)C(=O)C(=C(N)O)C1=O	Positive	0	0	0	5.54683	12.5347	-0.384678	0.210178	11.85	34.9689	0	0	0	0	0	0	0	0	0.25		0	0			3	0	0	0	0	0	0	0		19.7135	10.5911	4.43866		10.1654	7.07292	1.59069	6.04439	5.91476	4.42798	9.48587	7.37144	2.98882	2.02683	0
606	NS(=O)(=O)C1=CC(=CC=C1Cl)C1(O)NC(=O)C2=CC=CC=C12	Negative	0	0	0	5.10585	12.5113	-0.366756	0.240572	11.85	34.9689	0	0	0	0	0	0	0	0	0		0	0			3	0	0	0	0	0	0	0		9.73074	5.74123	1.99385		3.10194	2.7509	0	5.45943	2.90593	1.87857	5.68927	4.09321	1.1036	0.632214	0
607	CC(C)(OC1=CC=C(C=C1)C(=O)C1=CC=C(Cl)C=C1)C(=O)NCCS(O)(=O)=O	Negative	0	0	0	5.28982	9.95697	-0.330568	0.266639	11.85	34.9689	0	0	0	0	0	0	0	0	0		0	0			4	1	0	0	0	0	0	0		6.47614	5.41698	1.73078		1.81397	1.77698	2	5.80735	2.50548	1.64264	7.34343	4.21996	0.863238	0.520608	0
608	C[N+](C)(C)CCO	Negative	0	0	0	4.11002	8.41438	-0.419931	0.0807741	11.9964	15.9979	0	0	0	0	0	0	0	0	0		0	0			0	0	0	0	0	0	1	0		1	0.75	1.06066		0.158114	0.827895	0	3.80735	0.474342	0	4.19848	1.21877	0	0	0
609	CC(C)C(=O)OCC(=O)C12OC(OC1CC1C3CCC4=CC(=O)C=CC4(C)C3C(O)CC21C)C1CCCCC1	Negative	0	0	0	4.54288	13.4159	-0.392587	0.264287	11.9	16.001	0	0	0	0	0	0	0	0	1.10521		0	0			3	3	0	0	0	0	0	0		19.0083	10.7404	6.70595		16.3143	11.4485	2.68317	6.2854	9.62159	7.57841	13.8777	11.5221	5.48681	4.17198	0
610	CC1=CC(=O)N(O)C(=C1)C1CCCCC1	Negative	0	0	0	4.92704	10.3786	-0.301107	0.253999	11.9	15.9959	0	0	0	0	0	0	0	0	0		0	0			1	0	0	0	0	0	0	0		3.62507	2.35237	0.915242		1.6744	1.30824	0	4.90689	2.40836	1.78763	4.44253	3.20347	0.783075	0.466884	0
611	NC1=NC(=O)N(CC(CO)OCP(O)(O)=O)C=C1	Negative	0	0	0	2.68704	9.08742	-0.393438	0.336806	11.9	30.9738	0	0	0	0	1	0	0	0	0		0	0			2	1	0	0	0	0	0	0		3.09516	2.55511	0.634891		0.754955	0.668712	0	5.16993	1.26742	0.86506	3.94986	2.0996	0.390981	0.186801	0
612	CCOC(=O)C(CCC1=CC=CC=C1)NC1CCCN2CCCC(N2C1=O)C(O)=O	Positive	0	0	0	4.50783	10.8014	-0.330434	0.279706	11.999	15.999	0	0	0	0	0	0	0	0	0		0	0			3	1	0	0	0	0	0	0		6.59906	4.25991	1.60932		3.01065	2.36812	0	5.90689	4.26119	3.10438	7.82312	5.74971	1.94255	1.24593	0
613	CC(NCCCC1=CC(=CC=C1)C(F)(F)F)C1=CC=CC2=CC=CC=C12	Negative	0	0	0	3.58746	10.639	-0.309934	0.416713	11.85	19.0004	0	0	0	0	0	0	0	0	0		0	0			0	0	0	3	0	0	0	0		5.81396	4.13567	1.43308		2.20103	1.88873	0.111111	5.70044	3.25225	2.23703	6.54588	4.63693	1.19682	0.755908	0
614	OC(=O)C1=CC(=NC2=CC=CC=C12)C1=CC=CC=C1	Positive	0	0	0	4.54655	10.1351	-0.32774	0.29142	11.85	15.9959	0	0	0	0	0	0	0	0	0		0	0			1	0	0	0	0	0	0	0		4.38757	2.74485	0.877882		1.40188	1.18392	0	5.24793	2.10914	1.47236	4.24338	3.01614	0.758165	0.467812	0
615	C[N+](C)(C)CCOP([O-])(=O)OP(O)(=O)OCC1OC(C(O)C1O)N1C=CC(N)=NC1=O	Negative	0	0	0	2.67387	9.56405	-0.387771	0.54956	11.9944	30.9748	0	0	0	0	2	0	0	0	0		0	0			3	4	0	0	0	0	1	0		10.0688	6.19507	2.35501		2.11653	2.38837	0	5.9542	2.90548	1.79759	9.54435	4.86658	1.08784	0.559302	0
616	CN1CCCC1CCOC(C)(C1=CC=CC=C1)C1=CC=C(Cl)C=C1	Negative	0	0	0	6.15182	12.1275	-0.365141	0.119785	11.85	34.9689	0	0	0	0	0	0	0	0	0		0	0			0	1	0	0	0	0	0	0		6.29418	4.25028	2.34162		2.82805	2.97894	0.816497	5.58496	3.72653	2.22861	7.2564	5.48504	1.28247	0.765974	0
617	C[N+]12CCC(CC1)C(C2)OC(=O)C(O)(C1=CC=CC=C1)C1=CC=CC=C1	Negative	0	0	0	5.73647	11.9964	-0.371286	0.303348	11.9943	15.9969	0	0	0	0	0	0	0	0	0		0	0			1	1	0	0	0	0	1	0		9.28168	5.77072	3.64283		6.76961	5.21656	0.166667	5.70044	5.55313	4.75584	9.28009	7.30111	2.57858	1.17501	0
618	CN1C2=CC=C(Cl)C=C2N(C2=CC=CC=C2)C(=O)CC1=O	Negative	0	0	0	5.17649	11.5432	-0.28025	0.2206	11.85	34.9689	0	0	0	0	0	0	0	0	0		0	0			2	0	0	0	0	0	0	0		6.17058	3.67648	1.38559		2.41949	1.8828	0	5.39232	2.5815	1.82529	5.2637	3.71516	1.14566	0.615536	0
619	CCC(=O)OC1(C(C)CC2C3CCC4=CC(=O)C=CC4(C)C3(F)C(O)CC12C)C(=O)CCl	Negative	0	0	0	4.87657	13.589	-0.389547	0.261968	11.9	34.9689	0	0	0	0	0	0	0	0	2.40685		0	0			3	1	0	1	0	0	0	0		20.691	11.2685	6.71155		17.7415	11.9569	4.51341	6	7.94831	6.32033	10.7888	9.52293	4.37335	3.13499	0
620	CC1CC2C3CC(F)C4=CC(=O)C=CC4(C)C3(Cl)C(O)CC2(C)C1C(=O)CO	Negative	0	0	0	4.57258	14.5351	-0.390825	0.178432	11.9	34.9689	0	0	0	0	0	0	0	0	1.31037		0	0			2	0	0	1	0	0	0	0		17.9044	9.56662	7.38691		19.1364	12.8592	3.02994	5.80735	7.84554	6.10031	10.3882	9.39589	4.25229	3.01697	0
621	CC(C)N=C1C=C2N(C3=CC=C(Cl)C=C3)C3=CC=CC=C3N=C2C=C1NC1=CC=C(Cl)C=C1	Negative	0	0	0	6.09633	12.7507	-0.280385	0.218784	11.85	34.9699	0	0	0	0	0	0	0	0	0		0	0			0	0	0	0	0	0	0	0		8.05435	4.89439	1.9315		3.4116	2.59207	0	6.04439	4.13591	3.15005	8.99803	5.80661	1.8326	1.23487	0
622	CN(C)CCC(O)(C1=CC=CC=C1)C1=CC=CC=C1Cl	Negative	0	0	0	5.88455	12.357	-0.379799	0.199663	11.85	34.9689	0	0	0	0	0	0	0	0	0		0	0			0	0	0	0	0	0	0	0		5.73966	3.51815	1.68589		2.85861	2.30992	0.5	5.32193	2.62246	1.83349	5.66662	3.82119	0.949537	0.564498	0
623	ClC1=CC=CC(Cl)=C1NC1=NCCN1	Negative	0	0	0	6.59774	10.743	-0.284335	0.17538	11.9944	34.9699	0	0	0	0	0	0	0	0	0		0	0			0	0	0	0	0	0	0	0		2.84187	1.88854	0.868472		1.14717	1.17256	0	4.80735	1.70921	0.839156	3.69316	2.51027	0.488969	0.219257	0
624	COC(=O)C(N1CCC2=C(C1)C=CS2)C1=CC=CC=C1Cl	Positive	0	0	0	4.99378	11.6815	-0.317562	0.283361	11.998	34.9689	0	0	0	0	0	0	0	0	0		0	0			1	1	0	0	0	0	0	0		5.48807	3.28019	2.0032		3.36	2.85089	0	5.39232	3.90066	2.68856	6.44457	5.1938	1.66118	1.0982	0
625	CCC1=CC2=C(S1)N(C)C(=O)CN=C2C1=CC=CC=C1Cl	Positive	0	0	0	5.34151	12.7876	-0.278147	0.22879	11.9	34.9689	0	0	0	0	0	0	0	0	0		0	0			1	0	0	0	0	0	0	0		6.03924	3.86872	2.25403		3.85472	3.0728	0	5.39232	3.65806	2.59868	6.40493	5.23266	1.77733	1.00915	0
626	CC1=C(C(=O)NC2C3SC(C)(C)C(N3C2=O)C(O)=O)C(=NO1)C1=CC=CC=C1Cl	Positive	0	1	0	4.78542	12.1181	-0.330382	0.278288	11.9943	34.9689	0	0	0	0	0	0	0	0	0		0	0			3	0	1	0	0	0	0	0		12.283	6.71286	4.28613		8.06327	6.63209	1.5	5.85798	5.61156	3.84079	9.66958	7.08141	2.34121	1.24356	0
627	COC(=O)C1C2CCC(CC1OC(=O)C1=CC=CC=C1)N2C	Positive	0	0	0	4.85649	10.5833	-0.327523	0.293608	11.9943	15.9979	0	0	0	0	0	0	0	0	0		0	0			2	2	0	0	0	0	0	0		6.23603	3.83627	1.97052		3.68842	2.98033	0	5.45943	3.76687	2.65451	6.05842	4.95546	1.65829	0.93575	0
628	BrC1=CC2=C(NC(=O)CN=C2C2=CC=CC=N2)C=C1	Negative	0	0	0	4.77577	11.4639	-0.310401	0.225929	11.9884	78.9183	0	0	0	0	0	0	0	0	0		0	0			1	0	0	0	0	0	0	0		4.16584	2.52879	1.05141		1.88193	1.41899	0	5.24793	2.33005	1.74799	5.03357	3.29237	1.02635	0.582459	0
629	CC12CC(=O)C3C(CCC4=CC(=O)CCC34C)C1CCC2(O)C(=O)CO	Negative	0	0	0	4.53489	12.5963	-0.388414	0.189973	11.9	15.9989	0	0	0	0	0	0	0	0	1.10521		0	0			3	0	0	0	0	0	0	0		15.5308	8.85082	5.83966		13.4023	9.80973	2.31898	5.70044	6.97636	5.31332	9.38085	8.41149	3.87042	2.79716	0
630	CC1=CC=C(O)C=C1	Positive	0	0	0	4.67278	7.59676	-0.360418	0.0965824	11.85	15.9949	0	0	0	0	0	0	0	0	0		0	0			0	0	0	0	0	0	0	0		0.76008	0.816497	0.278516		0.246868	0.219659	0	4	0.544763	0.38046	1.83555	1.03397	0.0804008	0	0
631	CCN(C(=O)C=CC)C1=CC=CC=C1C	Negative	0	0	0	5.29788	10.2282	-0.27502	0.230488	11.85	15.9949	0	0	0	0	0	0	0	0	0		0	0			1	0	0	0	0	0	0	0		3.27515	1.98534	0.784417		1.20809	1.1016	0	4.90689	1.54372	0.897499	3.36898	2.29775	0.367388	0.153241	0
632	CN(C)CCC=C1C2=CC=CC=C2C=CC2=CC=CC=C12	Positive	0	0	0	5.74614	12.0502	-0.30865	0.136181	11.85	14.0031	0	0	0	0	0	0	0	0	0		0	0			0	0	0	0	0	0	0	0		4.35086	2.56098	1.20765		2.00965	1.64882	0	5.39232	2.78689	1.98202	5.71758	3.86915	1.24452	0.816711	0
633	CN(C)CCOC(=O)C(C1=CC=CC=C1)C1(O)CCCC1	Negative	0	0	0	5.32087	11.3225	-0.388162	0.271978	11.9	15.9969	0	0	0	0	0	0	0	0	0		0	0			1	1	0	0	0	0	0	0		5.77713	3.14162	1.60792		2.33239	2.31882	0.285714	5.39232	2.99924	1.69105	6.12515	4.15817	0.96634	0.575838	0
634	NS(=O)(=O)C1=CC2=C(NC(NS2(=O)=O)C2CC3CC2C=C3)C=C1Cl	Negative	0	0	0	7.29558	13.04	-0.270461	0.244124	11.9	34.9689	0	0	0	0	0	0	0	0	0		0	0			4	0	0	0	0	0	0	0		10.3302	6.10342	2.72533		4.68769	4.02741	0	5.58496	4.73808	3.19671	7.71995	5.91614	2.13606	1.2456	0
635	CN1CCC(CC1)=C1C2=CC=CC=C2C=CC2=CC=CC=C12	Positive	0	0	0	5.99045	12.8542	-0.305312	0.136342	11.85	14.0031	0	0	0	0	0	0	0	0	0		0	0			0	0	0	0	0	0	0	0		5.3444	3.07015	1.60741		3.18766	2.33807	0	5.45943	3.58401	2.81414	6.28966	4.84686	1.68844	1.0734	0
636	CC(C)C1N(C)C(=O)CN(C)C(=O)C2CCCN2C(=O)C(C)NC(=O)C(NC(=O)C2=C(N)C(=O)C(C)=C3OC4=C(C)C=CC=C4N=C23)C(C)OC1=O	Positive	0	0	0	5.47999	11.9325	-0.309629	0.280312	11.85	16.003	0	0	0	0	0	0	0	0	0		0	0			7	2	0	0	0	0	0	0		19.2247	11.8773	4.45631		6.84197	5.98383	0	6.70044	6.88974	4.09253	13.9584	9.82451	2.59871	1.50249	0
637	CC1=CC=CC=C1N1CCN(CCC2=NN=C3CCCCN23)CC1	Negative	0	0	0	6.57063	10.082	-0.300035	0.171469	11.9883	14.0148	0	0	0	0	0	0	0	0	0		0	0			0	0	0	0	0	1	0	0		5.25222	3.25387	1.64794		2.61295	2.31948	0	5.58496	3.94216	2.8145	7.00638	5.41618	1.5469	1.03313	0
638	NC1=CC=C(C=C1)S(=O)(=O)C1=CC=C(N)C=C1	Positive	0	0	0	5.74298	11.7772	-0.303442	0.20677	11.85	31.9721	0	0	0	0	0	0	0	0	0		0	0			2	0	0	0	0	0	0	0		4.81011	3.72807	1.13261		1.35155	1.24894	0	5.08746	1.74469	1.18412	4.12802	2.82635	0.628033	0.293517	0
639	NC(=O)C(C1CCN(CCC2=CC3=C(OCC3)C=C2)C1)(C1=CC=CC=C1)C1=CC=CC=C1	Negative	0	0	0	5.8176	14.2349	-0.344929	0.212797	11.9	15.9959	0	0	0	0	0	0	0	0	0		0	0			1	1	0	0	0	0	0	0		10.2259	5.37997	2.81948		5.26686	4.58746	0	6	5.59768	3.73921	8.98106	7.20224	2.34807	1.57487	0
640	CC(C)CN(CC(O)C(CC1=CC=CC=C1)NC(=O)OC1COC2OCCC12)S(=O)(=O)C1=CC=C(N)C=C1	Positive	0	0	0	4.93387	13.119	-0.389669	0.338134	11.9	31.9721	0	0	0	0	0	0	0	0	0		0	0			3	3	0	0	0	0	0	0		9.53402	6.56336	2.68951		3.96729	3.56055	0	6.24793	5.22911	3.35989	10.7452	7.2477	1.92584	1.13253	0
641	CC1=NC(NC2=NC=C(S2)C(=O)NC2=C(C)C=CC=C2Cl)=CC(=N1)N1CCN(CCO)CC1	Positive	0	0	0	4.13893	11.3407	-0.394511	0.243878	11.85	34.9689	0	0	0	0	0	0	0	0	0		0	0			1	0	0	0	0	0	0	0		7.52127	4.84952	2.32836		3.0574	2.98733	0	6.04439	4.61926	2.85721	9.18926	6.58841	1.7558	0.976877	0
642	ClC1=CC=C(Cl)C=C1	Positive	0	0	0	6.00744	8.47342	-0.140713	0.17821	11.85	34.9699	0	0	0	0	0	0	0	0	0		0	0			0	0	0	0	0	0	0	0		0.76008	0.816497	0.436436		0.499412	0.344206	0	4	0.681526	0.59917	2.30931	1.3075	0.125988	0	0
643	NC1=NC(=O)N(C=N1)C1CC(O)C(CO)O1	Positive	0	0	0	4.27486	9.17155	-0.393292	0.332186	11.9968	15.999	0	0	0	0	0	0	0	0	0		0	0			1	1	0	0	0	0	0	0		4.25961	2.75396	0.86444		1.00015	1.04396	0	5	1.6031	0.911486	3.51922	2.43984	0.4955	0.221727	0
644	CN1C=CC(=O)C(O)=C1C	Positive	0	0	0	4.71009	8.78112	-0.355901	0.210455	11.9945	15.9959	0	0	0	0	0	0	0	0	0		0	0			1	0	0	0	0	0	0	0		2.75576	2.34109	0.776274		0.69824	0.697505	0	4.32193	0.715579	0.375255	2.22491	1.55467	0.138298	0.0303693	0
645	CC12CCC3C(CC=C4CC(O)CCC34C)C1CCC2=O	Positive	0	0	0	5.23309	12.4624	-0.392542	0.138927	11.9	15.9959	0	0	0	0	0	0	0	0	0.25		0	0			1	0	0	0	0	0	0	0		10.4766	6.4537	4.98863		11.1684	8.20142	1.78885	5.39232	6.41275	5.09541	8.57399	7.7869	3.68566	2.63753	0
646	CCOC(=O)C(CCC1=CC=CC=C1)NC(C)C(=O)N(CC(O)=O)C1CC2=CC=CC=C2C1	Positive	0	0	0	4.18569	10.8971	-0.330704	0.279054	11.85	15.999	0	0	0	0	0	0	0	0	0		0	0			3	1	0	0	0	0	0	0		6.68832	4.54265	1.95591		3.18588	2.72432	0	6.04439	4.37827	2.95454	8.40792	6.01615	1.69906	1.07769	0
647	CC(C)NC1=CC=CN=C1N1CCN(CC1)C(=O)C1=CC2=CC(NS(C)(=O)=O)=CC=C2N1	Positive	0	0	0	5.58482	10.32	-0.283507	0.24497	11.85	31.9721	0	0	0	0	0	0	0	0	0		0	0			3	0	0	0	0	0	0	0		8.22152	4.94758	1.84237		2.89669	2.60804	0	6	4.02826	2.73235	8.74842	5.40301	1.61367	1.05037	0
648	CN(C)C1C2CC3C(O)C4=C(Cl)C=CC(O)=C4C(O)=C3C(=O)C2(O)C(=O)C(=C(N)O)C1=O	Positive	0	0	0	5.54191	12.3171	-0.387613	0.210158	11.85	34.9689	0	0	0	0	0	0	0	0	0		0	0			3	0	0	0	0	0	0	0		17.643	9.49107	3.80898		8.45091	5.90877	0.5	6	5.49863	4.1723	8.87576	6.95666	2.82039	1.86951	0
649	COC1C(CC2CN3CCC4=C(NC5=CC=CC=C45)C3CC2C1C(=O)OC)OC(=O)C1=CC(OC)=C(OC)C(OC)=C1	Negative	0	0	0	4.96158	11.7477	-0.377347	0.293952	11.85	16.002	0	0	0	0	0	0	0	0	0		0	0			2	6	0	0	0	0	0	0		13.7278	7.7707	3.72771		8.35225	5.99041	0	6.39232	7.60036	6.05937	11.3259	9.46066	4.18333	3.01196	0
650	ClC1=CC=C2C(CCC3=CC=CN=C3C2=C2CCNCC2)=C1	Positive	0	0	0	6.42666	12.6748	-0.315818	0.18417	11.85	34.9689	0	0	0	0	0	0	0	0	0		0	0			0	0	0	0	0	0	0	0		5.45762	3.01106	1.54774		3.34117	2.42169	0	5.45943	3.80651	2.95328	6.47759	4.92414	1.83053	1.2272	0
651	CC1CC2C3CCC4=CC(=O)C=CC4(C)C3(F)C(O)CC2(C)C1C(=O)CO	Negative	0	0	0	4.55695	12.7809	-0.390044	0.178338	11.9	18.9984	0	0	0	0	0	0	0	0	1.31037		0	0			2	0	0	1	0	0	0	0		17.0526	9.1944	5.90595		15.2485	10.6047	3.02994	5.75489	7.36188	5.59357	9.66816	8.48358	3.87942	2.82728	0
652	CN(C)CCC(C1=CC=C(Br)C=C1)C1=CC=CC=N1	Negative	0	0	0	5.82632	11.4253	-0.320965	0.109453	11.9883	78.9183	0	0	0	0	0	0	0	0	0		0	0			0	0	0	0	0	0	0	0		2.93251	2.07761	1.29946		1.7349	1.44379	0	5.24793	2.41412	1.81899	5.86637	3.71082	1.15686	0.64953	0
653	CC(C)(CO)C(O)C(=O)NCCCO	Negative	0	0	0	3.95384	9.37669	-0.42165	0.229363	11.9963	15.9993	0	0	0	0	0	0	0	0	0		0	0			1	0	0	0	0	0	0	0		3.51523	3.11702	1.33168		0.808202	1.1247	2	4.80735	0.828674	0.374605	3.91742	2.03021	0.201118	0.102101	0
654	CC(N)CC1=CC=CC=C1	Negative	0	0	0	5.55504	8.73444	-0.327223	0.0980317	11.85	14.0031	0	0	0	0	0	0	0	0	0		0	0			0	0	0	0	0	0	0	0		1.04189	0.642229	0.321975		0.377862	0.439826	0	4.32193	0.985878	0.564235	2.66701	1.4005	0.21465	0.0977392	0
655	COC1=CC2=C(CC3C4CCCCC24CCN3C)C=C1	Negative	0	0	0	4.98007	12.8243	-0.348716	0.0937417	11.9	15.9949	0	0	0	0	0	0	0	0	0		0	0			0	1	0	0	0	0	0	0		7.8345	4.31617	3.13753		8.19088	5.48936	0.447214	5.32193	5.30282	4.6129	7.03357	6.32152	3.2142	2.25824	0
656	CC12CCCCCC(CC3=CC=C(O)C=C13)C2N	Negative	0	0	0	5.20485	12.2846	-0.360461	0.111361	11.85	15.9949	0	0	0	0	0	0	0	0	0		0	0			0	0	0	0	0	0	0	0		6.80591	4.14091	2.6486		5.75719	4.19504	1	5.16993	4.0418	3.13673	6.34824	5.20544	2.21108	1.53446	0
657	NCCCC(N)(C(F)F)C(O)=O	Negative	0	0	0	3.79291	8.85913	-0.335339	0.35579	11.9887	18.9994	0	0	0	0	0	0	0	0	0		0	0			1	0	0	2	0	0	0	0		3.82188	3.64551	0.861382		0.424132	0.739521	0	4.58496	0.703955	0.321647	2.53844	1.58215	0.0881986	0	0
658	CC(=O)OC1=CC=CC2=C1C(=O)C1=C(OC(C)=O)C=C(C=C1C2=O)C(O)=O	Positive	0	0	0	4.11946	10.9447	-0.327842	0.290942	11.9	16.002	0	0	0	0	0	0	0	0	0		0	0			5	2	0	0	0	0	0	0		8.70045	5.06744	1.46752		2.77505	2.13788	0	5.75489	2.85211	2.03396	5.72634	3.8261	1.2708	0.766951	0
659	CN1C2=CC=C(Cl)C=C2C(=NCC1=O)C1=CC=CC=C1	Negative	0	0	0	5.08249	11.6018	-0.278164	0.228395	11.85	34.9689	0	0	0	0	0	0	0	0	0		0	0			1	0	0	0	0	0	0	0		5.16271	3.31204	1.29593		2.16299	1.7127	0	5.32193	2.4776	1.7592	5.08152	3.60393	1.10571	0.601967	0
660	CCOC(=O)NC1=C(N2CC2)C(=O)C(NC(=O)OCC)=C(N2CC2)C1=O	Positive	0	0	0	4.61103	10.9847	-0.303831	0.343003	11.9943	16	0	0	0	0	0	0	0	0	0		0	0			4	2	0	0	0	0	0	0		7.03842	3.91625	1.18883		2.19339	1.74877	0	5.70044	2.50001	1.59742	5.7705	3.44254	0.942265	0.56736	0
661	CC1=C(C(=O)NC2C3SC(C)(C)C(N3C2=O)C(O)=O)C(=NO1)C1=C(Cl)C=CC=C1Cl	Positive	0	1	0	4.78638	12.122	-0.330384	0.278295	11.9943	34.9699	0	0	0	0	0	0	0	0	0		0	0			3	0	1	0	0	0	0	0		13.2888	7.1222	4.56688		8.7082	7.24239	1.5	5.90689	6.02037	3.97084	10.1936	7.45235	2.52015	1.27602	0
662	OC1=C(CC2=C(O)OC3=CC=CC=C3C2=O)C(=O)C2=CC=CC=C2O1	Negative	0	0	0	5.59748	10.3725	-0.341244	0.226395	11.85	15.9999	0	0	0	0	0	0	0	0	0		0	0			2	2	0	0	0	0	0	0		8.13694	4.78045	1.39978		2.24219	1.84627	0	5.64386	2.82588	1.95967	5.59888	4.09468	1.06957	0.62361	0
663	OCC1CCC(O1)N1C=NC2=C1NC=NC2=O	Positive	0	0	0	4.23447	9.70248	-0.393154	0.351536	11.9	15.9969	0	0	0	0	0	0	0	0	0		0	0			1	1	0	0	0	1	0	0		4.61373	2.77648	0.92353		1.28313	1.28688	0	5.08746	2.11771	1.23157	4.02941	2.97841	0.717541	0.400973	0
664	CC=C(C(=CC)C1=CC=C(O)C=C1)C1=CC=C(O)C=C1	Negative	0	0	0	4.86622	11.7025	-0.361399	0.116582	11.85	15.9959	0	0	0	0	0	0	0	0	0		0	0			0	0	0	0	0	0	0	0		4.20302	2.7227	1.01065		1.6358	1.4455	0	5.32193	2.23732	1.47506	4.49845	3.22414	0.667669	0.374429	0
665	CCN(CC)C(C)C(=O)C1=CC=CC=C1	Negative	0	0	0	5.49427	9.84235	-0.294312	0.179436	11.85	15.9949	0	0	0	0	0	0	0	0	0		0	0			1	0	0	0	0	0	0	0		3.25528	2.24627	1.08335		1.19958	1.42078	0	4.90689	1.78077	0.753335	3.62746	2.79783	0.333499	0.174027	0
666	CCC(=C(CC)C1=CC=C(O)C=C1)C1=CC=C(O)C=C1	Positive	0	0	0	4.86094	11.5338	-0.361399	0.114235	11.85	15.9959	0	0	0	0	0	0	0	0	0		0	0			0	0	0	0	0	0	0	0		4.20302	2.7227	1.16006		2.00143	1.74711	0	5.32193	2.50872	1.64069	4.75796	3.50292	0.743892	0.425687	0
667	CCCCC(F)F	Positive	0	0	0	3.06675	6.33901	-0.235464	0.264292	11.9976	19.0006	0	0	0	0	0	0	0	0	0		0	0			0	0	0	2	0	0	0	0		0.204124	0.288675	0.0412393		0.0291606	0.0291606	0	3.80735	0.358427	0.154303	1.53331	0.775895	0	0	0
668	CCCC(=O)OC1(CCC2C3CC(F)C4=CC(=O)C=CC4(C)C3(F)C(O)CC12C)C(=O)COC(C)=O	Negative	0	0	0	3.90705	13.2505	-0.389567	0.262586	11.9	18.9994	0	0	0	0	0	0	0	0	2.40685		0	0			4	2	0	2	0	0	0	0		20.3254	11.3455	6.36674		15.3102	10.8883	3.66384	6.16993	7.60757	5.68319	11.1526	9.3478	4.23225	2.99173	0
669	CC1OC(CC(O)C1O)OC1C(O)CC(OC2C(O)CC(OC3CCC4(C)C(CCC5C4CCC4(C)C(CCC54O)C4=CC(=O)OC4)C3)OC2C)OC1C	Negative	0	0	0	4.25294	12.8372	-0.390561	0.28651	11.9	16.007	0	0	0	0	0	0	0	0	1.31037		0	0			1	7	0	0	0	0	0	0		23.6273	14.2115	8.98897		20.0413	14.6666	2.10483	6.75489	12.7828	9.62713	18.7376	15.8583	7.00233	5.16477	0
670	NNC1=C2C=CC=CC2=C(NN)N=N1	Positive	0	0	0	5.17192	9.99189	-0.26585	0.174948	11.85	14.0081	0	0	0	0	0	0	0	0	0		0	0			0	0	0	0	0	0	0	0		3.35322	1.92412	0.610555		0.89596	0.825897	0	4.80735	1.31708	0.84229	2.73147	1.96074	0.389512	0.188376	0
671	CCCCCC(O)C=CC1C(O)CC(O)C1CC=CCCCC(O)=O	Negative	0	0	0	3.74316	10.6394	-0.392931	0.258952	11.9	15.9989	0	0	0	0	0	0	0	0	0		0	0			1	0	0	0	0	0	0	0		3.78637	2.58124	1.28777		1.78421	1.78567	0	5.64386	3.40501	2.06429	7.05271	4.91117	1.27168	0.765021	0
672	CCCCCOC(=O)C1=CC=CC=C1C(=O)OCCCCC	Positive	0	0	0	4.9333	9.78767	-0.312769	0.295166	11.85	15.9979	0	0	0	0	0	0	0	0	0		0	0			2	2	0	0	0	0	0	0		3.09814	1.94548	0.505391		0.714704	0.659422	0	5.45943	2.02847	1.13171	5.23164	3.32899	0.583007	0.355533	0
673	C1COCCO1	Positive	0	0	0	5.1401	5.41628	-0.397369	0.092187	11.9969	15.9978	0	0	0	0	0	0	0	0	0		0	0			0	2	0	0	0	0	0	0		0	0	0		0	0	0	3.58496	0.439826	0.25	1.22474	0.744017	0	0	0
674	OC(CCCN1CCCCC1)(C1=CC=CC=C1)C1=CC=CC=C1	Negative	0	0	0	6.78768	11.9781	-0.379922	0.118822	11.85	15.9949	0	0	0	0	0	0	0	0	0		0	0			0	0	0	0	0	0	0	0		5.22804	3.25482	1.49368		2.36939	2.14505	0	5.52356	3.62459	2.55253	6.59818	4.96431	1.29626	0.868254	0
675	CCOC(=O)C1(CCN(CCC(C#N)(C2=CC=CC=C2)C2=CC=CC=C2)CC1)C1=CC=CC=C1	Negative	0	0	0	5.08231	13.0954	-0.315586	0.272016	11.85	15.9959	0	0	0	0	0	0	0	0	0.166667		0	0			1	1	0	0	0	0	0	0		10.4613	5.98866	3.09785		4.94317	4.51136	0.316228	6.08746	5.20694	3.77579	9.00943	7.22923	2.28785	1.48026	0
676	S(C1=CC=CC=C1)C1=CC=CC=C1	Positive	0	1	0	6.81545	10.8379	-0.170669	0.135539	11.85	31.9721	0	0	0	0	0	0	0	0	0		0	0			0	0	0	0	0	0	0	0		1.27904	0.813053	0.675529		0.892621	0.879653	0	4.70044	1.97176	1.36417	3.8751	2.73785	0.701466	0.392837	0
677	CNCC(O)C1=CC=C(OC(=O)C(C)(C)C)C(OC(=O)C(C)(C)C)=C1	Negative	0	0	0	4.98785	9.82972	-0.386598	0.273165	11.85	15.9989	0	0	0	0	0	0	0	0	0.142857		0	0			2	2	0	0	0	0	0	0		5.49375	6.29377	2.12077		1.60423	1.61004	4.1639	5.64386	1.71313	1.19873	8.05869	3.38007	0.696809	0.404639	0
678	C1C[N+]2=CC=CC=C2C2=CC=CC=[N+]12	Positive	0	0	0	6.99343	10.023	-0.393265	0.114458	11.9884	14.0144	0	0	0	0	0	0	0	0	0		0	0			0	0	0	0	0	2	0	0		3.26908	1.82649	1.32402		2.968	2.17061	0	4.80735	3.33843	2.66986	4.81772	4.061	1.55089	1.00107	0
679	CC(C)NCCC(C(N)=O)(C1=CC=CC=C1)C1=CC=CC=N1	Positive	0	0	0	5.55742	13.1943	-0.31869	0.214032	11.9883	15.9949	0	0	0	0	0	0	0	0	0		0	0			1	0	0	0	0	0	0	0		6.3875	3.62453	1.67271		2.35562	2.36831	0.4	5.45943	2.6982	1.68983	5.70941	3.84196	0.973437	0.634311	0
680	OS(=O)(=O)OCCOC1=CC=C(Cl)C=C1Cl	Positive	0	0	0	5.6752	9.60418	-0.341359	0.397478	11.85	34.9699	0	0	0	0	0	0	0	0	0		0	0			2	2	0	0	0	0	0	0		2.6445	2.11043	0.717215		0.848909	0.882647	0	5	1.4158	0.750339	3.78883	2.11347	0.400117	0.157336	0
681	CC(CCC1=CC=C(O)C=C1)NCCC1=CC(O)=C(O)C=C1	Negative	0	0	0	4.76058	8.99955	-0.3609	0.104494	11.85	15.9969	0	0	0	0	0	0	0	0	0		0	0			0	0	0	0	0	0	0	0		3.00235	2.76352	1.00627		1.06637	1.02263	0	5.45943	2.33527	1.61025	5.63336	3.74867	0.881883	0.469434	0
682	CCC=CCC=CCC=CCC=CCC=CCC=CCCC(O)=O	Negative	0	0	0	3.72296	8.024	-0.339727	0.332897	11.9884	16.006	0	0	0	0	0	0	0	0	0		0	0			1	0	0	0	0	0	0	0		0.204124	0.288675	0.0456435		0.0152145	0.0263523	0	5.58496	1.84641	1.07226	5.3476	3.1214	0.632287	0.371325	0
683	CCCCC(CC)COC(=O)CC(C(=O)OCC(CC)CCCC)S(O)(=O)=O	Negative	0	0	0	4.94446	11.4671	-0.315909	0.357763	11.999	31.9748	0	0	0	0	0	0	0	0	0		0	0			4	2	0	0	0	0	0	0		4.99152	3.54273	1.58591		1.4171	1.58616	0	5.80735	2.98466	1.88652	7.75279	5.27142	1.00039	0.431274	0
684	ClC1=CC2=C(C=C1)N(C1CCN(CCCN3C(=O)NC4=CC=CC=C34)CC1)C(=O)N2	Negative	0	0	0	4.92717	10.6722	-0.302821	0.284884	11.85	34.9689	0	0	0	0	0	0	0	0	0		0	0			2	0	0	0	0	0	0	0		8.43129	4.81585	2.09182		3.55614	3.05678	0	5.90689	4.82027	3.44164	8.42337	6.37355	2.05328	1.39701	0
685	CC(O)C1C2C(C)C(SC3CNC(CNS(N)(=O)=O)C3)=C(N2C1=O)C(O)=O	Positive	0	1	0	4.9899	13.1451	-0.392343	0.302778	11.9	31.9731	0	0	0	0	0	0	0	0	0		0	0			4	0	0	0	0	0	0	0		9.02938	5.55333	3.32089		6.88665	5.11048	0	5.75489	5.6546	4.34655	8.93233	6.97077	2.88116	2.07198	0
686	CN(C)CCC=C1C2=CC=CC=C2OCC2=C1C=CC=C2	Positive	0	0	0	5.73824	11.7972	-0.340219	0.116966	11.85	15.9949	0	0	0	0	0	0	0	0	0		0	0			0	1	0	0	0	0	0	0		4.35086	2.56098	1.18252		1.93371	1.5981	0	5.39232	2.71153	1.91279	5.65173	3.79272	1.18315	0.772955	0
687	CC(C)C(C)C=CC(C)C1CCC2C(CCCC12C)=CC=C1CC(O)CC(O)C1=C	Negative	0	0	0	5.24865	12.6196	-0.392296	0.0840588	11.9	15.9959	0	0	0	0	0	0	0	0	0		0	0			0	0	0	0	0	0	0	0		9.92597	6.7143	5.02304		8.69159	7.09049	1.40085	5.90689	6.31508	4.32736	11.0111	8.70657	2.84121	1.9033	0
688	CCC(=C(C1=CC=C(OCCN(C)C)C=C1)C1=CC=CC(O)=C1)C1=CC=CC=C1	Positive	0	0	0	5.2148	12.9241	-0.360517	0.11344	11.85	15.9959	0	0	0	0	0	0	0	0	0		0	0			0	1	0	0	0	0	0	0		5.54811	3.31959	1.4787		2.48552	2.05454	0	5.85798	3.40502	2.32801	7.29958	4.86263	1.27858	0.786477	0
689	CCCCCC1=CC(O)=C2C3C=C(C)CCC3C(C)(C)OC2=C1	Negative	0	0	0	5.19667	11.7157	-0.360096	0.10658	11.9	15.9959	0	0	0	0	0	0	0	0	0		0	0			0	1	0	0	0	0	0	0		7.76488	4.30933	2.56406		5.08961	3.86217	1.54439	5.52356	4.30269	3.13567	7.87335	5.59556	2.36666	1.19668	0
690	FC1=CC=C(C=C1)C(=O)CCCN1CCC(=CC1)N1C(=O)NC2=CC=CC=C12	Negative	0	0	0	4.0096	10.7263	-0.299284	0.287576	11.85	18.9984	0	0	0	0	0	0	0	0	0		0	0			2	0	0	1	0	0	0	0		6.42327	4.06137	1.50588		2.26567	2.03797	0	5.80735	3.68999	2.55583	7.0624	5.19052	1.43586	0.936047	0
691	CC12CCC3C(CCC4NC(=O)C=CC34C)C1CCC2C(=O)NC1=C(C=CC(=C1)C(F)(F)F)C(F)(F)F	Negative	0	0	0	3.6407	12.4869	-0.280182	0.418806	11.9	19.0034	0	0	0	0	0	0	0	0	0.892358		0	0			2	0	0	6	0	0	0	0		17.1115	10.5636	6.00946		13.0648	9.78636	1.75692	6.20945	8.05514	6.14336	11.6343	9.91253	4.56562	3.34756	0
692	CCCCOC1=CC=C(C=C1)C(=O)CCN1CCCCC1	Negative	0	0	0	5.0794	9.1938	-0.345887	0.163949	11.9943	15.9959	0	0	0	0	0	0	0	0	0		0	0			1	1	0	0	0	0	0	0		2.44131	1.88625	0.785626		0.978459	0.957469	0	5.39232	2.65841	1.84655	5.80187	4.04669	0.933797	0.566389	0
693	CCOP(=O)(OCC)SCC[N+](C)(C)C	Negative	0	1	0	4.62703	9.28274	-0.383921	0.373015	11.9935	31.9721	0	0	0	0	1	0	0	0	0		0	0			1	2	0	0	0	0	1	0		3.09099	2.18566	1.80335		2.20765	2.79414	0	4.90689	3.2755	1.91252	7.47564	3.795	1.52881	0.671156	0
694	CCC(CC1=NC2=C(N)N=C(N)N=C2N=C1)C1=CC=C(C=C1)C(=O)NC(CCC(O)=O)C(O)=O	Positive	0	0	0	3.83324	10.7239	-0.332109	0.316079	11.85	15.999	0	0	0	0	0	0	0	0	0		0	0			3	0	0	0	0	0	0	0		7.53373	5.35081	1.73722		2.2684	2.12223	0	6.08746	3.5049	2.29681	7.7286	5.34406	1.29107	0.792111	0
695	CC[N+](C)(C)C1=CC(O)=CC=C1	Negative	0	0	0	5.0297	10.2543	-0.360398	0.134068	11.85	15.9949	0	0	0	0	0	0	0	0	0		0	0			0	0	0	0	0	0	1	0		3.0438	2.69432	2.5119		1.96122	2.3019	0	4.58496	1.44048	0.900518	4.83412	3.26574	0.385593	0.195645	0
696	CCC=CCC=CCC=CCC=CCC=CCCCC(O)=O	Negative	0	0	0	3.71076	8.01866	-0.339768	0.332625	11.9884	16.006	0	0	0	0	0	0	0	0	0		0	0			1	0	0	0	0	0	0	0		0.204124	0.288675	0.0456435		0.0186339	0.0322749	0	5.45943	1.73973	1.00495	4.99405	2.91913	0.584612	0.346178	0
697	CN1CCCC1CC1=CNC2=CC=C(CCS(=O)(=O)C3=CC=CC=C3)C=C12	Negative	0	0	0	6.28091	11.4232	-0.302712	0.179265	11.85	31.9721	0	0	0	0	0	0	0	0	0		0	0			2	0	0	0	0	0	0	0		6.87239	4.86565	2.27334		2.90066	2.86654	0	5.75489	4.36624	2.8622	8.08286	6.15286	1.71843	1.14508	0
698	CCCCCCCC(=O)NC(CN1CCCC1)C(O)C1=CC2=C(OCCO2)C=C1	Negative	0	0	0	5.06878	10.8972	-0.386563	0.200245	11.9966	15.999	0	0	0	0	0	0	0	0	0		0	0			1	2	0	0	0	0	0	0		4.81011	3.17514	1.27212		1.8839	1.75928	0	5.85798	4.11208	2.55197	8.19387	5.79624	1.58719	1.02599	0
699	CCOC(=O)C(CCC1=CC=CC=C1)NC(C)C(=O)N1CCCC1C(O)=O	Positive	0	0	0	4.33228	10.212	-0.33047	0.279282	11.9943	15.9989	0	0	0	0	0	0	0	0	0		0	0			3	1	0	0	0	0	0	0		5.5684	3.9722	1.45789		2.1026	1.99051	0	5.75489	3.37679	2.01088	6.74516	4.77818	1.0842	0.619554	0
700	CSC1=CC=C(C=C1)C(=O)C1=C(C)NC(=O)N1	Positive	0	1	0	4.45921	10.2724	-0.286618	0.280688	11.9944	31.9721	0	0	0	0	0	0	0	0	0		0	0			2	0	0	0	0	0	0	0		4.2773	2.80844	1.14199		1.20992	1.29485	0	5.08746	1.99337	1.17965	4.5164	3.2374	0.683539	0.37166	0
701	CC(C=C1SC(=S)N(CC(O)=O)C1=O)=CC1=CC=CC=C1	Positive	0	1	1	4.2581	12.7895	-0.330586	0.274134	11.85	31.9731	0	0	0	0	0	0	0	0	0		0	0			2	0	0	0	0	0	0	0		4.67468	2.91462	1.69767		2.71624	2.44475	0	5.39232	3.13706	1.92565	6.1364	4.09742	0.97796	0.529281	0
702	OC(=O)C(CC(=O)CNC(=O)C1=CC=CC=C1)CC1=CC=CC=C1	Negative	0	0	0	4.45305	9.70602	-0.331528	0.262512	11.85	15.9979	0	0	0	0	0	0	0	0	0		0	0			3	0	0	0	0	0	0	0		3.39031	2.79473	0.923352		1.09251	1.05924	0	5.58496	2.36284	1.53397	5.51639	3.63033	0.720477	0.412686	0
703	CCCCCC(O)C=CC1C(O)CC2OC(CC12)=CCCCC(O)=O	Negative	0	0	0	3.75393	10.4758	-0.392091	0.258958	11.9	15.9989	0	0	0	0	0	0	0	0	0		0	0			1	1	0	0	0	0	0	0		4.407	2.87146	1.45811		2.32578	2.16996	0	5.64386	3.85605	2.47853	7.30912	5.25536	1.66362	1.08545	0
704	CCCCC1=NC=C(C=C(CC2=CC=CS2)C(O)=O)N1CC1=CC=C(C=C1)C(O)=O	Negative	0	0	0	4.14671	11.2886	-0.328811	0.29101	11.9979	31.9732	0	0	0	0	0	0	0	0	0		0	0			2	0	0	0	0	1	0	0		5.5377	4.19208	1.62951		2.15417	2.06339	0	5.90689	3.89215	2.43216	8.05418	5.68258	1.49528	0.928524	0
705	NC(N)=NCCCCC1NC(=O)CCSSCC(NC(=O)C2CCCN2C(=O)C(CC2=CNC3=CC=CC=C23)NC(=O)C(CC(O)=O)NC(=O)CNC1=O)C(N)=O	Negative	0	2	0	4.09697	11.5806	-0.33188	0.261047	11.85	31.9731	0	0	0	0	0	0	0	0	0		0	0			8	0	0	0	0	0	0	0		11.5091	7.99133	2.76918		4.25678	3.82356	0	6.83289	7.982	5.29058	15.438	11.0197	3.39941	2.2455	0
706	CCC(C)(C)C1N2C(=O)C(NC(=O)C3CC4C(CC5=CNC6=CC=CC4=C56)N(C)C3)(OC2(O)C2CCCN2C1=O)C(C)C	Negative	0	0	0	5.91178	12.4964	-0.351499	0.256478	11.85	15.999	0	0	0	0	0	0	0	0	1.04004		0	0			3	1	0	0	0	0	0	0		21.7921	12.3234	6.51578		12.8686	9.37455	4.74422	6.42626	8.75607	6.71318	14.5837	11.5248	4.72039	3.36489	0
707	COCCOC1=C(OCCOC)C=C2C(NC3=CC=CC(=C3)C#C)=NC=NC2=C1	Positive	0	0	0	4.32841	10.4988	-0.382501	0.149566	11.85	15.9979	0	0	0	0	0	0	0	0	0		0	0			0	4	0	0	0	0	0	0		5.07789	3.06568	0.965672		1.51316	1.3072	0	5.85798	2.68261	1.81572	6.07103	4.08284	1.06255	0.653079	0
708	CC(O)C1C2C(C)C(SC3CNC(C3)C(=O)NC3=CC=CC(=C3)C(O)=O)=C(N2C1=O)C(O)=O	Positive	0	1	0	4.21119	13.1401	-0.392043	0.303135	11.85	31.9721	0	0	0	0	0	0	0	0	0		0	0			4	0	0	0	0	0	0	0		10.7372	6.76366	3.59487		7.20631	5.3928	0	6.04439	6.21456	4.67024	9.9257	7.90032	3.02271	2.07659	0
709	O=N(=O)OCC(ON(=O)=O)C(CON(=O)=O)ON(=O)=O	Positive	0	0	0	2.95656	8.17101	-0.214933	0.286679	11.999	16.0179	0	0	0	0	0	0	0	0	0		0	0			4	4	0	0	4	0	0	0		2.50415	1.94831	0.4293		0.45643	0.517189	0	5.32193	1.02885	0.552687	2.62322	1.70981	0.241448	0.0779713	0
710	CCC1OC(=O)C(C)C(OC2CC(C)(OC)C(O)C(C)O2)C(C)C(OC2OC(C)CC(C2OC(C)=O)N(C)C)C(C)(O)CC(C)C(=O)C(C)C(O)C1(C)O	Positive	0	0	0	4.2013	12.294	-0.389679	0.268259	11.9	16.0081	0	0	0	0	0	0	0	0	0.414913		0	0			3	7	0	0	0	0	0	0		21.9056	14.5507	7.08034		11.6049	10.014	6.75736	6.75489	8.71303	5.20212	17.0553	12.098	3.32208	2.01731	0
711	CCC1OC(=O)C(C)C(OC2CC(C)(OC)C(O)C(C)O2)C(C)C(OC2OC(C)CC(C2OC(=O)CC)N(C)C)C(C)(O)CC(C)C(=O)C(C)C(O)C1(C)O	Positive	0	0	0	4.51567	12.3136	-0.389679	0.268417	11.9	16.0081	0	0	0	0	0	0	0	0	0.414913		0	0			3	7	0	0	0	0	0	0		21.9696	14.7704	7.12517		11.619	10.0202	6.71123	6.78136	8.7565	5.25907	17.2893	12.3522	3.38155	2.07812	0
712	COC(=O)CCC1=CC=C(OCC(O)CNC(C)C)C=C1	Negative	0	0	0	4.13014	8.86645	-0.388905	0.261592	11.85	15.9979	0	0	0	0	0	0	0	0	0		0	0			1	2	0	0	0	0	0	0		1.98105	2.05575	0.768067		0.71593	0.660838	0	5.39232	1.72389	1.20796	5.24786	2.97293	0.585509	0.318028	0
713	COC1=CC=C2N=C(NC2=C1)S(=O)CC1=NC=C(C)C(OC)=C1C	Positive	0	0	0	4.86206	11.4121	-0.349709	0.218056	11.85	31.9721	0	0	0	0	0	0	0	0	0		0	0			1	2	0	0	0	0	0	0		6.55997	4.33941	1.70706		2.55001	2.3017	0	5.58496	3.22748	2.06474	6.22896	4.55263	1.25919	0.753052	0
714	ClC1=CC2=C(C=C1)N1C=NN=C1CN=C2C1=CC=CC=C1	Negative	0	0	0	6.35175	11.7244	-0.27601	0.151731	11.9	34.9689	0	0	0	0	0	0	0	0	0		0	0			0	0	0	0	0	1	0	0		5.43863	3.07125	1.21015		2.14875	1.73205	0	5.39232	2.72583	1.91628	5.24594	3.75253	1.18617	0.720656	0
715	CC12CCC3C(CCC4=CC(OC(=O)C5=CC=CC=C5)=CC=C34)C1CCC2O	Negative	0	0	0	4.94223	11.4685	-0.391985	0.298337	11.85	15.9969	0	0	0	0	0	0	0	0	0		0	0			1	1	0	0	0	0	0	0		9.85183	6.09079	3.97093		8.37248	6.41972	1	5.80735	6.33485	4.85405	9.16932	7.86803	3.31402	2.43257	0
716	CC12CCC3C(CCC4=CC(O)=CC=C34)C1CCC2OC(=O)CCC1CCCCC1	Negative	0	0	0	4.87111	11.8928	-0.360489	0.261855	11.85	15.9969	0	0	0	0	0	0	0	0	0		0	0			1	1	0	0	0	0	0	0		9.53167	5.65706	4.21823		9.27544	6.99322	1	5.90689	7.72967	6.06626	10.9417	9.37832	3.94397	2.88326	0
717	CCC(=O)OC1CCC2C3CCC4=CC(OC(=O)CC)=CC=C4C3CCC12C	Negative	0	0	0	4.30783	11.8011	-0.311842	0.266549	11.85	15.9979	0	0	0	0	0	0	0	0	0		0	0			2	2	0	0	0	0	0	0		9.46399	5.77319	3.91789		8.80662	6.52508	0.788861	5.80735	6.21335	4.92723	9.05766	7.69378	3.53074	2.6338	0
718	CC12CCC3C(CCC4=C3C=CC(OC(=O)C3=CC=C(C=C3)N(CCCl)CCCl)=C4)C1CCC2OC(=O)C1=CC=C(C=C1)N(CCCl)CCCl	Negative	0	0	0	5.05126	11.9899	-0.308104	0.298696	11.85	34.9719	0	0	0	0	0	0	0	0	0		0	0			2	2	0	0	0	0	0	0		14.3372	8.7274	5.16358		10.8737	8.38973	1	6.64386	9.71184	7.24139	15.5171	12.1011	4.83408	3.28075	0
719	CCCCCCCCCCC(=O)OC1CCC2C3CCC4=CC(O)=CC=C4C3CCC12C	Negative	0	0	0	4.78071	11.8702	-0.360495	0.261853	11.85	15.9969	0	0	0	0	0	0	0	0	0		0	0			1	1	0	0	0	0	0	0		8.96451	5.22405	3.78522		8.67137	6.41615	0.5547	6	7.3351	5.6095	11.1239	9.13132	3.95079	2.91117	0
720	CCCC(=O)OC1CCC2C3CCC4=CC(O)=CC=C4C3CCC12C	Negative	0	0	0	4.62475	11.8312	-0.360476	0.261816	11.85	15.9969	0	0	0	0	0	0	0	0	0		0	0			1	1	0	0	0	0	0	0		9.0243	5.22405	3.78522		8.65759	6.42836	0.816497	5.64386	6.136	4.75954	8.64898	7.35099	3.41733	2.5745	0
721	CC12CCC3C(CCC4=C3C=CC(OC(=O)N(CCCl)CCCl)=C4)C1CCC2O	Positive	0	0	0	5.09675	11.4709	-0.391989	0.345299	11.85	34.9699	0	0	0	0	0	0	0	0	0		0	0			1	1	0	0	0	0	0	0		9.92087	6.09079	4.05846		8.59961	6.63537	1	5.85798	6.66651	5.00281	9.90269	8.15827	3.42659	2.43961	0
722	CC12CCC3C(CCC4=C3C=CC(OS(O)(=O)=O)=C4)C1CCC2=O	Positive	0	0	0	5.21622	11.4658	-0.298656	0.402326	11.85	31.9721	0	0	0	0	0	0	0	0	0		0	0			3	1	0	0	0	0	0	0		9.68098	5.69773	3.57395		7.72505	5.89837	1	5.58496	5.58974	4.30943	7.96025	6.70914	3.03729	2.23875	0
723	OCCNC(=O)CN1C=CN=C1N(=O)=O	Positive	0	0	0	3.69745	8.69991	-0.394451	0.313199	11.9885	15.9979	0	0	0	0	0	0	0	0	0		0	0			2	0	0	0	1	1	0	0		2.68656	1.78794	0.447546		0.394928	0.526827	0	4.90689	1.03012	0.496976	2.68927	1.67873	0.231319	0.115199	0
724	CCC(O)(C=CCl)C#C	Positive	0	0	0	4.94197	9.141	-0.402679	0.219353	11.69	34.9689	0	0	0	0	0	0	0	0	0		0	0			0	0	0	0	0	0	0	0		1.98744	1.83211	0.563141		0.219431	0.538919	1	4.16993	0.580663	0.188185	1.96678	1.25366	0	0	0
725	CCC1=CC(=CC=N1)C(N)=S	Positive	0	0	1	5.58225	10.1201	-0.322476	0.103207	11.9885	31.9721	0	0	0	0	0	0	0	0	0		0	0			0	0	0	0	0	0	0	0		1.61732	1.48513	0.633713		0.571638	0.56972	0	4.45943	0.951765	0.606687	2.69348	1.69902	0.284618	0.106125	0
726	OC(=O)CN(CCN(CC(O)=O)CC(O)=O)CC(O)=O	Negative	0	0	0	3.9403	9.10061	-0.337019	0.345543	11.9886	16.0072	0	0	0	0	0	0	0	0	0		0	0			4	0	0	0	0	0	0	0		2.91223	1.70289	0.655305		0.724264	0.836484	0	5.32193	1.47602	0.803229	3.99626	2.16792	0.4028	0.221092	0
727	CCCN(CC)C(CC)C(=O)NC1=C(C)C=CC=C1C	Negative	0	0	0	5.46345	10.5414	-0.292492	0.221667	11.85	15.9949	0	0	0	0	0	0	0	0	0		0	0			1	0	0	0	0	0	0	0		4.79318	2.98028	1.46076		2.09755	2.09249	0	5.32193	2.6491	1.46386	5.3087	3.77645	0.650467	0.295149	0
728	COC1=CC(=CC(OC)=C1O)C1C2C(COC2=O)C(OC2OC3COC(C)OC3C(O)C2O)C2=C1C=C1OCOC1=C2	Negative	0	0	0	5.03665	12.7343	-0.387604	0.265919	11.9	16.007	0	0	0	0	0	0	0	0	0		0	0			1	9	0	0	0	0	0	0		14.8804	8.76942	3.47339		7.16173	5.2723	0	6.39232	6.7354	5.07377	10.9882	8.74595	3.41413	2.38348	0
729	CCOC(=O)C=C(C)C=CC=C(C)C=CC1=C(C)C=C(OC)C(C)=C1C	Positive	0	0	0	4.47848	10.8918	-0.348465	0.28626	11.85	15.9969	0	0	0	0	0	0	0	0	0		0	0			1	2	0	0	0	0	0	0		5.59341	3.78411	1.73116		2.3537	2.10788	0	5.70044	2.57361	1.45274	6.30294	4.1917	0.871108	0.36755	0
730	CC1=C(CC(O)=O)C2=CC(F)=CC=C2C1=CC1=CC=C(C=C1)S(C)(=O)=O	Positive	0	0	0	4.24155	11.8086	-0.33136	0.263402	11.85	31.9721	0	0	0	0	0	0	0	0	0		0	0			3	0	0	1	0	0	0	0		7.67729	5.17927	2.08757		3.23278	2.69536	0	5.70044	3.26785	2.2944	6.76618	4.68242	1.36671	0.79737	0
731	OC(CCC1C(N(C1=O)C1=CC=C(F)C=C1)C1=CC=C(O)C=C1)C1=CC=C(F)C=C1	Positive	0	0	0	4.02197	11.466	-0.387925	0.212762	11.85	18.9994	0	0	0	0	0	0	0	0	0		0	0			1	0	0	2	0	0	0	0		7.00327	4.92754	1.87829		3.02059	2.46363	0	5.90689	3.88684	2.84229	7.47222	5.55922	1.6981	1.09964	0
732	CC(=O)OCC(CCN1C=NC2=CN=C(N)N=C12)COC(C)=O	Negative	0	0	0	3.85946	9.52155	-0.316453	0.283102	11.85	15.9979	0	0	0	0	0	0	0	0	0		0	0			2	2	0	0	0	1	0	0		3.67093	2.74418	0.947221		1.1626	1.05331	0	5.52356	2.03915	1.43197	5.13488	3.19976	0.791491	0.434966	0
733	FC(F)(F)OC1=CC=C(NN=C(C#N)C#N)C=C1	Positive	0	0	0	2.90784	8.61526	-0.255161	0.527587	11.85	19.0004	0	0	0	0	0	0	0	0	0		0	0			0	1	0	3	0	0	0	0		2.92172	1.98871	0.367773		0.344794	0.383555	0	5.16993	0.926595	0.563341	2.868	1.5965	0.247187	0.126596	0
734	OC(=O)CCC(=O)C1=CC=C(C=C1)C1=CC=CC=C1	Positive	0	0	0	3.79427	9.72062	-0.331722	0.259011	11.85	15.9969	0	0	0	0	0	0	0	0	0		0	0			2	0	0	0	0	0	0	0		2.90883	2.2517	0.754079		0.892874	0.872814	0	5.24793	1.84397	1.21658	4.26029	2.87993	0.620361	0.384089	0
735	OC1=CC=C(C=C1)C1CNCCC2=C(Cl)C(O)=C(O)C=C12	Negative	0	0	0	4.85476	11.621	-0.360847	0.129167	11.85	34.9689	0	0	0	0	0	0	0	0	0		0	0			0	0	0	0	0	0	0	0		5.94199	3.92603	1.69138		3.13313	2.41053	0	5.39232	3.12404	2.25253	5.60227	4.3344	1.47701	0.825989	0
736	CC(C=CC1=C(C)CCCC1(C)C)=CC=CC(C)=CC(=O)NC1=CC=C(O)C=C1	Positive	0	0	0	4.75486	11.4058	-0.360487	0.228424	11.85	15.9959	0	0	0	0	0	0	0	0	0		0	0			1	0	0	0	0	0	0	0		6.61423	4.41573	2.48082		3.4858	3.45315	1.87458	5.85798	3.61036	2.01917	8.45906	5.2672	1.34054	0.47315	0
737	CCC(=O)N(C1CCN(CCC2=CC=CC=C2)CC1)C1=CC=CC=C1	Negative	0	0	0	5.34982	11.1435	-0.302524	0.207116	11.85	15.9949	0	0	0	0	0	0	0	0	0		0	0			1	0	0	0	0	0	0	0		4.48084	2.73415	1.40478		2.45725	2.02161	0	5.64386	3.65042	2.71359	6.76126	5.08729	1.46596	0.965355	0
738	OC(=O)CC1=C(N=C(S1)C1=CC=CC=C1)C1=CC=C(Cl)C=C1	Positive	0	0	0	4.36481	12.1899	-0.33133	0.263954	11.85	34.9689	0	0	0	0	0	0	0	0	0		0	0			1	0	0	0	0	0	0	0		4.52301	2.86328	1.57833		2.63894	2.22077	0	5.45943	3.35247	2.3508	6.25429	4.50393	1.43549	0.926693	0
739	CC(C)(C(O)=O)C1=CC=C(C=C1)C(O)CCCN1CCC(CC1)C(O)(C1=CC=CC=C1)C1=CC=CC=C1	Negative	0	0	0	4.55457	12.7647	-0.38802	0.269103	11.85	15.9979	0	0	0	0	0	0	0	0	0.0769231		0	0			1	0	0	0	0	0	0	0		11.0455	8.2649	3.74033		5.11902	4.61384	1.06904	6.20945	5.51723	3.89917	10.8245	8.1099	2.40421	1.70286	0
740	CC(C)(C)NC(=O)C1CCC2C3CCC4NC(=O)C=CC4(C)C3CCC12C	Negative	0	0	0	4.72692	12.4329	-0.280495	0.223892	11.9	15.9959	0	0	0	0	0	0	0	0	0.595275		0	0			2	0	0	0	0	0	0	0		13.0438	7.20501	5.60987		12.7397	9.48061	4.3857	5.75489	7.22082	5.58188	11.1284	8.50057	4.31584	3.12751	0
741	ClC1=CC=C(OCC(=O)N2CCN(CC3=CC4=C(OCO4)C=C3)CC2)C=C1	Positive	0	0	0	4.99598	9.38672	-0.338217	0.229266	11.9967	34.9689	0	0	0	0	0	0	0	0	0		0	0			1	3	0	0	0	0	0	0		4.92341	3.56923	1.49066		1.83216	1.74808	0	5.75489	3.34605	2.33167	7.02358	4.99608	1.29342	0.766934	0
742	CN1CCN(CC1)C1=C(F)C=C2C(=O)C(=CN(CCF)C2=C1F)C(O)=O	Positive	0	0	0	3.61693	10.833	-0.327712	0.295593	11.85	19.0004	0	0	0	0	0	0	0	0	0		0	0			2	0	0	3	0	0	0	0		8.77346	5.03108	1.80741		3.0559	2.42609	0	5.70044	3.21632	2.33239	6.2669	4.60494	1.37337	0.81631	0
743	COC1(NC(=O)CSC(F)F)C2OCC(CSC3=NN=NN3CCO)=C(N2C1=O)C(O)=O	Positive	0	2	0	4.08156	11.1567	-0.39478	0.302234	11.9883	31.9731	0	0	0	0	0	0	0	0	0		0	0			3	2	0	2	0	1	0	0		10.1619	6.03708	2.27264		3.52549	3.14213	0.5	6	4.30219	2.91953	8.27318	6.21068	1.88192	1.28928	0
744	CC1=C(C(=O)NC2C3SC(C)(C)C(N3C2=O)C(O)=O)C(=NO1)C1=C(F)C=CC=C1Cl	Positive	0	1	0	4.78537	12.118	-0.330386	0.278298	11.9943	34.9689	0	0	0	0	0	0	0	0	0		0	0			3	0	1	1	0	0	0	0		13.2888	7.1222	4.34753		8.21154	6.78941	1.5	5.90689	5.69643	3.83848	9.78639	7.13738	2.37919	1.24286	0
745	OCC1OC(CC1O)N1C=C(F)C(=O)NC1=O	Positive	0	0	0	4.28077	9.36767	-0.393289	0.308499	11.9944	18.9984	0	0	0	0	0	0	0	0	0		0	0			2	1	0	1	0	0	0	0		4.74855	3.44241	0.966295		1.16859	1.15386	0	5.08746	1.72488	1.01907	3.75839	2.61868	0.549828	0.26844	0
746	CC1CCC2=C3N1C=C(C(O)=O)C(=O)C3=CC(F)=C2	Positive	0	0	0	4.51311	10.9055	-0.327648	0.295554	11.85	18.9984	0	0	0	0	0	0	0	0	0		0	0			2	0	0	1	0	0	0	0		6.79073	4.05813	1.53297		3.09733	2.19941	0	5.24793	2.73505	2.1297	4.9331	3.70599	1.32587	0.808877	0
747	CC1CC2C3CC(F)C4=CC(=O)C=CC4(C)C3(F)C(O)CC2(C)C1(O)C(=O)CO	Negative	0	0	0	4.6154	12.8072	-0.390034	0.190375	11.9	18.9994	0	0	0	0	0	0	0	0	2.40685		0	0			2	0	0	2	0	0	0	0		20.8574	11.7695	6.60935		16.332	11.3879	4.06966	5.85798	7.25428	5.48392	9.84382	8.77879	3.87219	2.70437	0
748	FC1=CC=C(C=C1)C(N1CCN(CC=CC2=CC=CC=C2)CC1)C1=CC=C(F)C=C1	Negative	0	0	0	4.11547	12.1204	-0.296935	0.124871	11.85	18.9994	0	0	0	0	0	0	0	0	0		0	0			0	0	0	2	0	0	0	0		5.23861	3.43838	1.58358		2.68571	2.21918	0	5.90689	4.01035	2.93655	7.65527	5.617	1.61984	1.10717	0
749	CC1(C)OC2CC3C4CC(F)C5=CC(=O)C=CC5(C)C4C(O)CC3(C)C2(O1)C(=O)CO	Negative	0	0	0	4.69992	13.1538	-0.392738	0.193213	11.9	18.9984	0	0	0	0	0	0	0	0	1.95331		0	0			2	2	0	1	0	0	0	0		19.8836	9.95277	6.24284		16.7933	11.4233	5.09852	5.9542	8.04834	6.34167	10.9674	9.02737	4.67026	3.34448	0
750	CC1(C)OC2CC3C4CC(F)C5=CC(=O)C=CC5(C)C4(F)C(O)CC3(C)C2(O1)C(=O)CO	Negative	0	0	0	4.69921	13.1424	-0.390023	0.19327	11.9	18.9994	0	0	0	0	0	0	0	0	3.32536		0	0			2	2	0	2	0	0	0	0		22.6745	11.9445	6.7005		17.6088	11.9079	5.94326	6	7.91942	6.25675	11.0204	9.17928	4.5171	3.21149	0
751	CC(=O)OCC(=O)C12OC(C)(C)OC1CC1C3CC(F)C4=CC(=O)C=CC4(C)C3(F)C(O)CC21C	Negative	0	0	0	3.9083	13.2704	-0.389579	0.258578	11.9	18.9994	0	0	0	0	0	0	0	0	3.32536		0	0			3	3	0	2	0	0	0	0		22.755	12.1734	6.75661		17.6758	11.9429	6.38672	6.12928	8.07636	6.38896	11.6426	9.4422	4.65463	3.3563	0
752	OC1=CC2=C(C=C1)C1(OC(=O)C3=CC=CC=C13)C1=C(O2)C=C(O)C=C1	Negative	0	0	0	5.05322	13.2641	-0.361308	0.295209	11.85	15.9989	0	0	0	0	0	0	0	0	0		0	0			1	1	1	0	0	0	0	0		10.4328	5.31837	1.90781		4.18685	3.1235	0	5.64386	3.65343	2.72898	6.07928	4.68096	1.71387	1.09826	0
753	CC1(O)CCC2C3CCC4=CC(=O)CCC4(C)C3(F)C(O)CC12C	Positive	0	0	0	4.81618	12.5596	-0.390379	0.155773	11.9	18.9984	0	0	0	0	0	0	0	0	2.40685		0	0			1	0	0	1	0	0	0	0		16.351	10.1588	6.73837		14.8611	10.6347	4.45982	5.58496	6.79106	5.31459	9.43763	8.60425	3.85454	2.71979	0
754	CCC(=O)OC1(C(C)CC2C3CC(F)C4=CC(=O)C=CC4(C)C3(F)C(O)CC12C)C(=O)SCF	Negative	0	1	0	4.47749	14.1879	-0.389554	0.262033	11.9	31.9721	0	0	0	0	0	0	0	0	2.40685		0	0			3	1	0	3	0	0	0	0		21.5177	11.5809	6.92891		18.81	12.7006	4.51341	6.08746	8.41584	6.56386	11.478	9.89556	4.68987	3.25031	0
755	CC(C)N1C(C=CC(O)CC(O)CC(O)=O)=C(C2=CC=CC=C12)C1=CC=C(F)C=C1	Positive	0	0	0	3.81808	12.2799	-0.392148	0.261528	11.85	18.9984	0	0	0	0	0	0	0	0	0		0	0			1	0	0	1	0	1	0	0		7.96338	4.37815	1.81578		3.4881	2.78172	0	5.90689	3.76768	2.56396	7.66189	4.99795	1.59027	1.01688	0
756	COC1=CC=C(CC(C)NCC(O)C2=CC=C(O)C(NC=O)=C2)C=C1	Negative	0	0	0	3.66823	9.58409	-0.38693	0.191274	11.85	15.9979	0	0	0	0	0	0	0	0	0		0	0			1	1	0	0	0	0	0	0		4.22413	3.2673	1.22143		1.45153	1.37431	0	5.64386	2.55803	1.69814	5.91607	3.98042	0.923866	0.518384	0
757	CC(OC1OCCN(CC2=NC(=O)N(N2)P(O)(O)=O)C1C1=CC=C(F)C=C1)C1=CC(=CC(=C1)C(F)(F)F)C(F)(F)F	Positive	0	0	0	3.1242	11.6567	-0.349261	0.417739	11.9943	30.9738	0	0	0	0	1	0	0	0	0.25		0	0			2	2	0	7	0	0	0	0		12.86	9.2254	2.54017		3.84998	3.17775	0.4	6.35755	4.42698	3.147	9.4587	6.39948	1.86635	1.12118	0
758	OP(O)(=O)OCN1C(=O)NC(C1=O)(C1=CC=CC=C1)C1=CC=CC=C1	Positive	0	0	0	2.53407	12.9106	-0.300158	0.450108	11.85	30.9738	0	0	0	0	1	0	0	0	0		0	0			3	1	0	0	0	0	0	0		8.5902	4.83986	1.61647		2.87103	2.38759	0	5.64386	2.82704	1.95232	5.70447	3.98727	1.06865	0.634792	0
759	CC(C)C1=CC=CC(C(C)C)=C1OCOP(O)(O)=O	Negative	0	0	0	2.39528	10.2016	-0.317813	0.450935	11.85	30.9738	0	0	0	0	1	0	0	0	0		0	0			1	2	0	0	0	0	0	0		4.40341	3.13848	1.46637		1.91266	1.61563	0	5.24793	1.85095	1.21673	5.26716	2.85471	0.677884	0.330168	0
760	CCOP(=O)(OCC)C(C)NC(=O)N(CCCl)N=O	Positive	0	0	0	3.46054	8.13979	-0.30574	0.333368	11.999	34.9689	0	0	0	0	1	0	0	0	0		0	0			3	2	0	0	0	0	0	0		4.70597	3.43878	1.09416		1.26429	1.28978	0	5.24793	1.75073	0.934875	4.36614	2.80249	0.33118	0.174093	0
761	CC12CCC3C(C1CCC2O)C(CCCCCCCCCS(=O)CCCC(F)(F)C(F)(F)F)CC1=CC(O)=CC=C31	Negative	0	0	0	3.1321	12.6813	-0.392372	0.453083	11.9	31.9721	0	0	0	0	0	0	0	0	0.445192		0	0			1	0	0	5	0	0	0	0		12.3809	10.1918	4.79042		10.1805	7.44182	0.428989	6.35755	8.95599	7.03524	14.1459	11.3958	5.23982	3.89985	0
762	[O-][N+](=O)C1=CC=C(O1)C=NN1CCOC1=O	Positive	0	0	0	3.47155	7.93834	-0.300083	0.380536	11.9945	15.9989	0	0	0	0	0	0	0	0	0		0	0			2	1	1	0	1	0	0	0		2.8995	2.44556	0.445464		0.305442	0.503822	0	5	1.15815	0.505345	2.9305	1.88843	0.239842	0.11877	0
763	NCCCC(O)=O	Negative	0	0	0	3.60839	6.49889	-0.339777	0.332589	11.9888	16.006	0	0	0	0	0	0	0	0	0		0	0			1	0	0	0	0	0	0	0		0.204124	0.288675	0.0456435		0.0186339	0.0322749	0	3.80735	0.253288	0.0873102	1.28597	0.594766	0	0	0
764	CCOC(=O)C1=CC=C(OC(=O)CCCCCN=C(N)N)C=C1	Positive	0	0	0	4.53799	8.62047	-0.312417	0.293024	11.85	15.9979	0	0	0	0	0	0	0	0	0		0	0			2	2	0	0	0	0	0	0		2.68178	2.08621	0.478264		0.520631	0.530553	0	5.52356	1.82204	1.10919	4.83616	2.93053	0.581264	0.32281	0
765	CNC(=O)CN(CCN(CCN(CC(O)=O)CC(=O)NC)CC(O)=O)CC(O)=O	Negative	0	0	0	3.98973	9.7731	-0.337007	0.345584	11.9885	16.0072	0	0	0	0	0	0	0	0	0		0	0			5	0	0	0	0	0	0	0		3.98569	2.7844	1.13799		1.31498	1.31833	0	5.85798	2.40179	1.54706	6.22503	3.83362	0.870812	0.529051	0
766	COCCNC(=O)CN(CCN(CCN(CC(O)=O)CC(=O)NCCOC)CC(O)=O)CC(O)=O	Negative	0	0	0	4.00419	9.80134	-0.383546	0.345618	11.9884	16.008	0	0	0	0	0	0	0	0	0		0	0			5	2	0	0	0	0	0	0		4.17674	2.61529	1.09571		1.32683	1.3716	0	6.12928	2.9405	1.77652	7.56418	4.53265	1.0892	0.650086	0
767	CC[N+](CC)(CC)CCOC1=CC=CC(OCC[N+](CC)(CC)CC)=C1OCC[N+](CC)(CC)CC	Negative	0	0	0	6.07557	10.8157	-0.343029	0.272887	11.85	15.9969	0	0	0	0	0	0	0	0	0		0	0			0	3	0	0	0	0	3	0		10.0465	7.27865	8.73608		2.46304	10.8831	0	6.16993	7.7543	2.34023	14.5534	13.9333	1.46653	1.15691	0
768	NC1=NC(=O)C2=C(N1)N(COC(CO)CO)C=N2	Negative	0	0	0	4.18783	9.51267	-0.393993	0.300454	11.9885	15.9979	0	0	0	0	0	0	0	0	0		0	0			1	1	0	0	0	1	0	0		4.33687	2.72367	0.774481		0.870597	0.898189	0	5.16993	1.42819	0.827028	3.62169	2.36537	0.454323	0.233268	0
769	CON=C1CN(CC1CN)C1=C(F)C=C2C(=O)C(=CN(C3CC3)C2=N1)C(O)=O	Positive	0	0	0	4.50598	10.7798	-0.330005	0.295588	11.9	18.9984	0	0	0	0	0	0	0	0	0		0	0			2	1	0	1	0	0	0	0		8.73558	5.34103	1.94143		3.05208	2.58655	0	5.80735	3.52142	2.34363	7.05881	4.87886	1.50391	0.900253	0
770	CNC(C)C1CCC(N)C(OC2C(N)CC(N)C(OC3OCC(C)(O)C(NC)C3O)C2O)O1	Negative	0	0	0	5.44727	10.1931	-0.387721	0.259811	11.9	16.001	0	0	0	0	0	0	0	0	0		0	0			0	4	0	0	0	0	0	0		11.5062	7.50576	3.28728		4.82375	4.33677	0.827488	6.04439	5.03505	3.28895	9.91039	7.24126	2.01549	1.12273	0
771	CN(C)C1=CC=C(C=C1)C(C1=CC=C(C=C1)N(C)C)=C1C=CC(C=C1)=[N+](C)C	Negative	0	0	0	6.0602	12.8327	-0.377258	0.0678676	11.9	14.0051	0	0	0	0	0	0	0	0	0		0	0			0	0	0	0	0	0	0	0		6.3637	4.87718	2.52189		2.63576	2.57338	0	5.80735	3.4953	2.2931	8.36874	5.40386	1.48059	1.01564	0
772	OCC(O)COC(=O)C1=CC=CC=C1NC1=C2C=CC(Cl)=CC2=NC=C1	Positive	0	0	0	4.02582	10.5426	-0.393238	0.294975	11.85	34.9689	0	0	0	0	0	0	0	0	0		0	0			1	1	0	0	0	0	0	0		5.50493	3.61957	1.21018		1.74726	1.50342	0	5.70044	2.61413	1.8075	6.06186	3.97375	1.0141	0.562208	0
773	COC1=CC=C(Cl)C=C1C(=O)NCCC1=CC=C(C=C1)S(=O)(=O)NC(=O)NC1CCCCC1	Positive	0	0	0	5.05319	11.5783	-0.347993	0.286147	11.9	34.9689	0	0	0	0	0	0	0	0	0		0	0			4	1	0	0	0	0	0	0		7.70175	5.01296	1.72341		2.1973	2.09161	0	6.04439	4.15174	2.82591	8.7646	6.07768	1.41462	0.761635	0
774	C[N+]1(C)CCC(C1)OC(=O)C(O)(C1CCCC1)C1=CC=CC=C1	Negative	0	0	0	5.60338	11.7814	-0.374328	0.29884	11.85	15.9969	0	0	0	0	0	0	0	0	0		0	0			1	1	0	0	0	0	1	0		8.16316	4.99681	3.16426		4.24054	4.59448	0.333333	5.52356	4.85567	2.70237	9.13267	6.33145	1.32556	0.858783	0
775	CC1CN(CCN1)C1=C(F)C(C)=C2C(=O)C(=CN(C3CC3)C2=C1)C(O)=O	Positive	0	0	0	4.5548	11.3978	-0.327721	0.295572	11.9	18.9984	0	0	0	0	0	0	0	0	0		0	0			2	0	0	1	0	0	0	0		8.92501	5.38772	2.09665		3.89584	2.95002	0	5.70044	3.76501	2.68224	7.34548	5.0682	1.68549	1.05279	0
776	COC1=CC=CC=C1OCC(O)CO	Negative	0	0	0	4.02949	8.51724	-0.393227	0.255524	11.85	15.9979	0	0	0	0	0	0	0	0	0		0	0			0	2	0	0	0	0	0	0		1.86142	1.48442	0.395227		0.386663	0.417895	0	4.80735	0.976723	0.604743	2.79826	1.71105	0.272406	0.136576	0
777	NC(N)=NCC1COC2(CCCCC2)O1	Negative	0	0	0	5.30831	9.14738	-0.347108	0.215778	11.9	15.9959	0	0	0	0	0	0	0	0	0		0	0			0	2	0	0	0	0	0	0		3.2656	2.1106	0.866925		1.41787	1.34759	0	4.90689	2.26644	1.65435	4.28776	3.00657	0.774309	0.462635	0
778	NCCCNCCCCNC(=O)C(O)NC(=O)CCCCCCN=C(N)N	Negative	0	0	0	4.72513	8.09728	-0.369774	0.244087	11.9933	15.9969	0	0	0	0	0	0	0	0	0		0	0			2	0	0	0	0	0	0	0		1.81027	1.76695	0.333786		0.296722	0.314077	0	5.75489	2.2846	1.38899	6.33121	3.78962	0.827867	0.485425	0
779	CC1(C)OC2CC3C4CCC5=CC(=O)CCC5(C)C4(F)C(O)CC3(C)C2(O1)C(=O)CCl	Negative	0	0	0	4.82149	13.3232	-0.389573	0.188569	11.9	34.9689	0	0	0	0	0	0	0	0	3.32536		0	0			2	2	0	1	0	0	0	0		21.8226	11.5723	7.01876		18.9122	12.5672	5.94326	5.9542	8.46621	6.89928	11.5289	9.81283	4.94988	3.65583	0
780	CCC(=O)OC1(C(C)CC2C3CC(F)C4=CC(=O)C=CC4(C)C3(F)C(O)CC12C)C(=O)CCl	Negative	0	0	0	4.87621	13.5833	-0.389551	0.261978	11.9	34.9689	0	0	0	0	0	0	0	0	2.40685		0	0			3	1	0	2	0	0	0	0		21.5428	11.6407	6.74959		17.8911	12.055	4.51341	6.04439	7.94156	6.27048	10.8835	9.51047	4.36452	3.04445	0
781	ClC1=CC(Cl)=C(OCC#CI)C=C1Cl	Negative	0	0	0	6.71382	10.0401	-0.33075	0.249728	11.85	126.904	0	0	0	0	0	0	0	0	0		0	0			0	1	0	0	0	0	0	0		2.40433	2.04491	1.1389		1.48969	1.11997	0	4.80735	1.50313	0.975479	4.01766	2.74038	0.47585	0.222035	0
782	ClC1C=CC2C1C1(Cl)C(Cl)=C(Cl)C2(Cl)C1(Cl)Cl	Positive	0	0	0	7.45921	15.6445	-0.165147	0.230006	11.9	34.9749	0	0	0	0	0	0	0	0	2.3811		0	0			0	0	0	0	0	0	0	0		15.9073	8.76909	9.21095		26.1061	16.0754	0	5.08746	6.59654	4.82771	8.28639	8.6058	3.0537	1.55456	0
783	ClC1=C(Cl)C(Cl)=C(Cl)C(Cl)=C1Cl	Positive	0	0	0	7.47444	11.5279	-0.1266	0.275686	11.85	34.9739	0	0	0	0	0	0	0	0	0		0	0			0	0	0	0	0	0	0	0		4.97607	3.64273	2.77899		4.78165	3.65978	0	4.58496	2.00221	1.0011	4.15168	4.00441	0.453676	0.120536	0
784	C[N+](C)(CCCCCC[N+](C)(C)C1C2=CC=CC=C2C2=CC=CC=C12)C1C2=CC=CC=C2C2=CC=CC=C12	Negative	0	0	0	7.37871	12.5475	-0.340016	0.134661	11.85	14.0041	0	0	0	0	0	0	0	0	0		0	0			0	0	0	0	0	0	2	0		13.6822	7.15594	6.25215		13.9335	10.369	0	6.24793	9.30501	7.08951	15.2001	11.208	4.76652	3.19495	0
785	CN1C2CCC1CC(C2)OC(=O)C(O)C1=CC=CC=C1	Negative	0	0	0	4.88767	9.21123	-0.377565	0.295343	11.9	15.9969	0	0	0	0	0	0	0	0	0		0	0			1	1	0	0	0	0	0	0		5.04033	3.45898	1.75841		2.76301	2.45567	0	5.32193	3.45792	2.38413	5.89399	4.67637	1.39701	0.716284	0
786	NNC1=C2C=CC=CC2=CN=N1	Positive	0	0	0	5.12182	9.48227	-0.265318	0.164666	11.85	14.0061	0	0	0	0	0	0	0	0	0		0	0			0	0	0	0	0	0	0	0		2.47094	1.4295	0.486019		0.646447	0.6352	0	4.58496	1.13453	0.709664	2.42476	1.70718	0.29332	0.143265	0
787	NS(=O)(=O)C1=C(Cl)C=C2NCNS(=O)(=O)C2=C1	Positive	0	0	0	7.26833	12.8018	-0.273379	0.244006	11.85	34.9689	0	0	0	0	0	0	0	0	0		0	0			4	0	0	0	0	0	0	0		7.24983	4.5586	1.54778		2.33933	2.05268	0	5.08746	2.17302	1.41292	4.5471	3.0957	0.901505	0.41616	0
788	COC1=C2OC3C(=O)CCC4C5CC(C=C1)=C2C34CCN5C	Negative	0	0	0	5.08698	12.9384	-0.346456	0.162912	11.9943	15.9969	0	0	0	0	0	0	0	0	0		0	0			1	2	0	0	0	0	0	0		10.8754	5.57316	3.41875		9.33784	6.13958	0.447214	5.45943	5.67077	4.84731	7.28289	6.59048	3.57527	2.60733	0
789	CCC1CN2CCC1CC2C(O)C1=CC=NC2=CC=C(OC)C=C12	Positive	0	0	0	4.91792	10.9321	-0.386276	0.193271	11.85	15.9959	0	0	0	0	0	0	0	0	0		0	0			0	1	0	0	0	0	0	0		6.96861	4.20415	2.4365		4.88392	3.63412	0	5.58496	4.70947	3.73853	7.24316	6.12597	2.29949	1.50164	0
790	CCCCCN(C)CCC(O)(P(O)(O)=O)P(O)(O)=O	Negative	0	0	0	3.07088	8.37948	-0.367449	0.421157	11.999	30.977	0	0	0	0	2	0	0	0	0		0	0			2	0	0	0	0	0	0	0		8.31304	6.3724	2.22515		1.62416	2.20745	0.353553	5.24793	1.95381	0.974671	5.55135	3.6803	0.720066	0.252339	0
791	CC(C)CC1=CC=C(C=C1)C(C)C(O)=O	Positive	0	0	0	4.23571	9.27089	-0.33111	0.266166	11.85	15.9959	0	0	0	0	0	0	0	0	0		0	0			1	0	0	0	0	0	0	0		2.79703	2.32367	1.0329		1.03661	1.12236	0	4.90689	1.55638	0.925166	4.39948	2.4941	0.512563	0.33972	0
792	CC(O)C1(O)CC(OC2CC(N)C(O)C(C)O2)C2=C(O)C3=C(C(O)=C2C1)C(=O)C1=CC=CC=C1C3=O	Negative	0	0	0	5.22645	11.5194	-0.390406	0.25133	11.9	16.003	0	0	0	0	0	0	0	0	0		0	0			2	2	0	0	0	0	0	0		15.1336	9.58811	3.68392		6.32912	4.92669	0.534522	6.16993	5.50108	4.01928	9.98936	7.64824	2.68806	1.73849	0
793	COC1=CC(=CC=C1OCCCN1CCC(CC1)C1=NOC2=CC(F)=CC=C12)C(C)=O	Negative	0	0	0	4.11179	10.0965	-0.346636	0.232329	11.85	18.9984	0	0	0	0	0	0	0	0	0		0	0			1	2	1	1	0	0	0	0		6.78167	4.59748	1.84255		2.64704	2.36135	0	5.9542	4.13139	2.95157	7.94805	5.88263	1.72797	1.09563	0
794	CC#CCC(C)C(O)C=CC1C(O)CC2CC(CC12)=CCCCC(O)=O	Negative	0	0	0	3.76637	10.7516	-0.392148	0.258955	11.9	15.9979	0	0	0	0	0	0	0	0	0		0	0			1	0	0	0	0	0	0	0		5.01928	3.60128	2.19929		3.40155	3.04974	0	5.70044	4.31477	2.92429	7.8446	5.85281	1.97706	1.40215	0
795	CCOC(=O)C(CCC1=CC=CC=C1)NC(C)C(=O)N1C(CN(C)C1=O)C(O)=O	Positive	0	0	0	4.41006	10.2365	-0.330434	0.306628	11.9943	16	0	0	0	0	0	0	0	0	0		0	0			4	1	0	0	0	0	0	0		6.98562	4.97811	1.67661		2.49526	2.15044	0	5.85798	3.22222	2.09622	6.94263	4.77083	1.05746	0.58303	0
796	CC1CC2=CC=CC=C2N1NC(=O)C1=CC=C(Cl)C(=C1)S(N)(=O)=O	Negative	0	0	0	5.64051	12.2731	-0.273667	0.245247	11.85	34.9689	0	0	0	0	0	0	0	0	0		0	0			3	0	0	0	0	0	0	0		7.81806	4.97047	1.96317		2.91342	2.64485	0	5.58496	3.20867	2.06479	6.47194	4.51096	1.09915	0.583592	0
797	C1C=CC2=CC=CC=C12	Positive	0	0	0	6.85179	8.85812	-0.17935	0.121091	11.85	12.1501	0	0	0	0	0	0	0	0	0		0	0			0	0	0	0	0	0	0	0		1.5	0.942809	0.438965		0.449778	0.581158	0	4.16993	1.19554	0.647631	2.30531	1.69027	0.291807	0.14677	0
798	NC(N)=NCC1=CC=CC([131I])=C1	Positive	0	0	0	5.41857	12.2273	-0.278608	0.14213	11.85	126.904	0	0	0	0	0	0	0	0	0		0	0			0	0	0	0	0	0	0	0		1.31987	1.06599	0.68764		0.874722	0.900452	0	4.58496	1.42549	0.805775	3.61665	2.00423	0.439866	0.170957	0
799	CN(CC(O)CO)C(=O)C1=C(I)C(C(=O)N(C)CC(O)CO)=C(I)C(NC(=O)C(CO)CO)=C1I	Negative	0	0	0	4.27329	17.5309	-0.395849	0.237008	11.9989	126.907	0	0	0	0	0	0	0	0	0		0	0	503.334		3	0	0	0	0	0	0	6		10.9905	7.05791	4.49892		11.781	8.93822	0	6.12928	7.25214	3.55094	10.8987	8.1248	2.42256	1.24608	0
800	CC(CN(C(C)=O)C1=C(I)C=C(I)C(N)=C1I)C(O)=O	Negative	0	0	0	4.38167	16.6392	-0.331384	0.263109	11.85	126.906	0	0	0	0	0	0	0	0	0		0	0			2	0	0	0	0	0	0	0		5.9588	4.69419	3.30553		8.47013	6.86097	0	5.32193	5.52481	2.34062	7.68852	5.51619	1.82675	0.506904	0
801	CC(=O)NCC1=C(I)C(NC(C)=O)=C(I)C(C(O)=O)=C1I	Negative	0	0	0	4.55041	16.7686	-0.327834	0.292574	11.85	126.906	0	0	0	0	0	0	0	0	0		0	0			3	0	0	0	0	0	0	0		6.74676	3.94864	3.62609		9.81287	7.88876	0	5.39232	5.83614	2.41936	7.30283	5.89653	1.87741	0.516355	0
802	CC(=O)N(CC(O)CO)C1=C(I)C(C(=O)NCC(O)CO)=C(I)C(C(=O)NCC(O)CO)=C1I	Negative	0	0	0	4.19665	17.6286	-0.394041	0.234671	11.85	126.906	0	0	0	0	0	0	0	0	0		0	0			3	0	0	0	0	0	0	0		9.8125	6.1616	4.02788		11.4661	8.99736	0	6.08746	7.38754	3.45804	10.3357	7.59929	2.62996	1.20687	0
803	CCC(CC1=C(I)C=C(I)C(N)=C1I)C(O)=O	Negative	0	0	0	4.67039	16.3025	-0.331381	0.262364	11.85	126.906	0	0	0	0	0	0	0	0	0		0	0			1	0	0	0	0	0	0	0		4.94139	3.7227	3.37871		8.17075	6.73265	0	5.08746	5.29974	2.23751	7.09709	5.68019	1.98329	0.440409	0
804	CCOC(=O)CCCCCCCCC(C)C1=CC=CC=C1I	Negative	0	0	0	4.19648	13.2374	-0.315974	0.261525	11.85	126.904	0	0	0	0	0	0	0	0	0		0	0			1	1	0	0	0	0	0	0		2.7862	1.90792	1.53122		2.43562	2.36449	0	5.45943	3.60938	2.05627	7.04977	4.9919	1.22139	0.731964	0
805	COCC(=O)NC1=C(I)C(C(=O)NCC(O)CO)=C(I)C(C(=O)N(C)CC(O)CO)=C1I	Negative	0	0	0	4.19475	17.3442	-0.394041	0.236643	11.85	126.906	0	0	0	0	0	0	0	0	0		0	0			3	1	0	0	0	0	0	0		9.24671	5.77352	3.93025		10.7912	8.40119	0	6	6.86579	3.18254	9.85288	7.28502	2.20752	1.13183	0
806	CC(=O)N(CC(O)CO)C1=C(I)C(C(=O)NCCO)=C(I)C(C(=O)NCC(O)CO)=C1I	Negative	0	0	0	4.19718	17.6165	-0.395105	0.234638	11.85	126.906	0	0	0	0	0	0	0	0	0		0	0			3	0	0	0	0	0	0	0		9.51215	5.6688	3.9056		11.4173	8.9409	0	6	7.28191	3.381	9.76875	7.28766	2.6045	1.10235	0
807	CN(C)C=NC1=C(I)C=C(I)C(CCC(O)=O)=C1I	Negative	0	0	0	4.21567	16.5966	-0.331593	0.25929	11.85	126.906	0	0	0	0	0	0	0	0	0		0	0			1	0	0	0	0	0	0	0		4.45555	3.03577	2.98016		7.52944	6.6722	0	5.24793	5.56108	2.04716	7.48641	5.19424	2.07921	0.406345	0
808	CC(C)[N+]1(C)C2CCC1CC(C2)OC(=O)C(CO)C1=CC=CC=C1	Negative	0	0	0	4.76006	11.6757	-0.394636	0.271627	11.9	15.9969	0	0	0	0	0	0	0	0	0		0	0			1	1	0	0	0	0	1	0		8.74931	5.4919	5.97185		10.5413	8.85679	0	5.58496	6.29353	4.32717	9.31124	8.37481	2.7669	1.60977	0
809	CCC(NC(C)C)C(O)C1=CC=C(O)C(O)=C1	Negative	0	0	0	4.91055	9.96072	-0.386322	0.131034	11.85	15.9969	0	0	0	0	0	0	0	0	0		0	0			0	0	0	0	0	0	0	0		3.68006	2.89027	1.0443		1.53692	1.3285	0	5.08746	1.81715	1.17784	4.5291	2.70936	0.474884	0.2387	0
810	CC(C)OP(F)(=O)OC(C)C	Negative	0	0	0	2.64098	6.13251	-0.278201	0.491735	11.89	30.9738	0	0	0	0	1	0	0	0	0		0	0			1	2	0	1	0	0	0	0		3.53171	1.39385	0.466756		0.382064	0.727896	0	4.45943	0.793108	0.149146	3.06016	1.01068	0.149146	0	0
811	OC(=O)C1=CC=NC=C1	Negative	0	0	0	4.02149	7.83784	-0.327727	0.290746	11.85	15.9959	0	0	0	0	0	0	0	0	0		0	0			1	0	0	0	0	0	0	0		1.05474	1.04044	0.220218		0.11768	0.183557	0	4.16993	0.494491	0.255867	1.54104	0.927271	0.0616584	0.0212541	0
812	CC(C)[N+](C)(CCC(C(N)=O)(C1=CC=CC=C1)C1=CC=CC=C1)C(C)C	Negative	0	0	0	5.7291	13.8809	-0.34184	0.212483	11.85	15.9949	0	0	0	0	0	0	0	0	0		0	0			1	0	0	0	0	0	1	0		9.87643	6.98136	6.709		6.6528	7.73539	1.04564	5.70044	4.71377	2.61877	9.52243	7.99789	1.96932	1.34269	0
813	OC1COC2C(COC12)O[N+]([O-])=O	Negative	0	0	0	3.06656	8.03601	-0.387507	0.216605	11.9	15.9999	0	0	0	0	0	0	0	0	0		0	0			1	3	0	0	1	0	0	0		3.49332	2.10006	0.793394		0.97368	1.11608	0	4.70044	1.67426	0.882749	2.98622	2.26396	0.487517	0.223288	0
814	CN1C(=C(O)NC2=NOC(C)=C2)C(=O)C2=CC=CC=C2S1(=O)=O	Negative	0	0	0	5.50854	12.2377	-0.348987	0.248388	11.85	31.9721	0	0	0	0	0	0	0	0	0		0	0			3	0	1	0	0	0	0	0		9.18315	5.57577	1.75977		2.84915	2.36795	0	5.52356	2.62777	1.63474	5.42635	3.85186	0.886492	0.493727	0
815	CC(COC1=CC=CC=C1)NC(C)C(O)C1=CC=C(O)C=C1	Negative	0	0	0	4.7871	9.55865	-0.386338	0.115891	11.85	15.9969	0	0	0	0	0	0	0	0	0		0	0			0	1	0	0	0	0	0	0		3.60279	2.81921	1.07559		1.38518	1.33167	0	5.45943	2.28616	1.3779	5.51682	3.49883	0.633885	0.363232	0
816	COC(=O)C1=C(C)NC(C)=C(C1C1=CC=CC2=NON=C12)C(=O)OC(C)C	Negative	0	0	0	5.03521	13.1423	-0.315555	0.292734	11.85	15.9989	0	0	0	0	0	0	0	0	0		0	0			2	2	1	0	0	0	0	0		8.97423	4.72435	1.84826		3.61477	2.80713	0	5.75489	3.29365	2.18409	6.5602	4.35655	1.38461	0.739312	0
817	CC1CCCC2(C)OC2CC(NC(=O)CC(O)C(C)(C)C(=O)C(C)C1O)C(C)=CC1=CSC(C)=N1	Negative	0	0	0	5.36481	11.3938	-0.392593	0.203212	11.9	31.9721	0	0	0	0	0	0	0	0	0.125		0	0			2	1	0	0	0	0	0	0		10.7969	8.60501	4.77098		5.97573	5.53302	3.12259	6.12928	5.6115	3.45348	12.4716	8.74457	2.28711	1.46117	0
818	COC1C(CC(=O)OC(C)CC=CC=CC(O)C(C)CC(CC=O)C1OC1OC(C)C(OC2CC(C)(O)C(OC(=O)CC(C)C)C(C)O2)C(C1O)N(C)C)OC(C)=O	Positive	0	0	0	4.03157	11.9406	-0.38908	0.265363	11.9966	16.0093	0	0	0	0	0	0	0	0	0		0	0			4	8	0	0	0	0	0	0		16.6149	9.86346	4.8108		8.05094	6.80129	1.65618	6.85798	8.07844	5.21678	16.9639	10.9171	3.27915	2.12804	0
819	NCC1OC(OC2C(N)CC(N)C(OC3OC(CO)C(O)C(N)C3O)C2O)C(O)C(O)C1O	Negative	0	0	0	4.40739	10.1191	-0.393528	0.259939	11.9	16.005	0	0	0	0	0	0	0	0	0		0	0			0	4	0	0	0	0	0	0		11.8301	7.90251	2.8093		4.31027	3.54671	0	6.04439	4.40052	2.95541	8.78984	6.48218	1.73415	0.938144	0
820	CNC1(CCCCC1=O)C1=CC=CC=C1Cl	Positive	0	0	0	5.54085	12.0787	-0.304343	0.195813	11.85	34.9689	0	0	0	0	0	0	0	0	0		0	0			1	0	0	0	0	0	0	0		5.9534	3.35217	1.68485		3.13745	2.71895	0.5	5	2.81685	1.94127	4.67266	3.77163	0.896177	0.4803	0
821	CC(N)C(=O)C1=CC=CC=C1	Positive	0	0	0	5.02271	8.89437	-0.321438	0.178981	11.85	15.9949	0	0	0	0	0	0	0	0	0		0	0			1	0	0	0	0	0	0	0		1.82318	1.68144	0.490721		0.46746	0.496897	0	4.45943	0.865311	0.494626	2.51895	1.47187	0.174461	0.0822066	0
822	CCOC(=O)C1=C(C)NC(C)=C(C1C1=CC=CC=C1C=CC(=O)OC(C)(C)C)C(=O)OCC	Positive	0	0	0	4.82129	13.4619	-0.313258	0.292914	11.85	16	0	0	0	0	0	0	0	0	0		0	0			3	3	0	0	0	0	0	0		9.60942	4.96522	2.02197		3.84683	3.13793	1.78257	6.04439	3.68304	2.39603	8.57202	4.86382	1.53047	0.829711	0
823	COCC(NC(C)=O)C(=O)NCC1=CC=CC=C1	Negative	0	0	0	4.27706	9.20516	-0.382212	0.219955	11.85	15.9969	0	0	0	0	0	0	0	0	0		0	0			2	1	0	0	0	0	0	0		2.26952	1.66731	0.552125		0.604828	0.643997	0	5.16993	1.50317	0.883493	3.91185	2.33689	0.399433	0.181359	0
824	OCC1OC(OC2C(O)C(O)C(O)OC2CO)C(O)C(O)C1O	Negative	0	0	0	4.35808	9.41469	-0.393979	0.215987	11.9	16.0049	0	0	0	0	0	0	0	0	0		0	0			0	3	0	0	0	0	0	0		7.78549	5.39305	1.67646		2.3946	2.02635	0	5.52356	2.56969	1.67636	5.52683	3.97897	0.908687	0.442636	0
825	NC1=NC(N)=C(N=N1)C1=C(Cl)C(Cl)=CC=C1	Positive	0	0	0	5.36966	10.8834	-0.284999	0.220219	11.85	34.9699	0	0	0	0	0	0	0	0	0		0	0			0	0	0	0	0	0	0	0		4.35578	2.91279	1.27569		1.67835	1.44827	0	5	1.61974	0.986438	3.79039	2.7557	0.478102	0.235686	0
826	CS(=O)(=O)CCNCC1=CC=C(O1)C1=CC2=C(C=C1)N=CN=C2NC1=CC(Cl)=C(OCC2=CC(F)=CC=C2)C=C1	Positive	0	0	0	4.14551	10.6862	-0.338929	0.149545	11.85	34.9689	0	0	0	0	0	0	0	0	0		0	0			2	1	1	1	0	0	0	0		8.29549	5.54447	1.97269		2.46323	2.35663	0	6.32193	4.39058	2.88035	10.1867	6.5397	1.67457	1.02533	0
827	NC(CCCN=C(N)N)C(O)=O	Negative	0	0	0	3.96188	7.82295	-0.336754	0.347595	11.9887	16.006	0	0	0	0	0	0	0	0	0		0	0			1	0	0	0	0	0	0	0		0.821975	1.49578	0.304552		0.136962	0.193834	0	4.58496	0.642832	0.322589	2.39355	1.28482	0.140925	0.0763045	0
828	NCCNC(=O)C1=CC=C(Cl)C=N1	Positive	0	0	0	4.78153	8.67603	-0.329051	0.249468	11.9885	34.9689	0	0	0	0	0	0	0	0	0		0	0			1	0	0	0	0	0	0	0		1.67441	1.42847	0.415156		0.409469	0.387583	0	4.70044	0.898181	0.589171	2.84267	1.6135	0.285318	0.104109	0
829	NC1=CC=CC2=C1CN(C1CCC(=O)NC1=O)C2=O	Positive	0	0	0	4.37208	10.261	-0.302319	0.277263	11.9	15.9969	0	0	0	0	0	0	0	0	0		0	0			3	0	0	0	0	0	0	0		6.14411	3.7161	1.36484		2.231	1.90163	0	5.24793	2.60961	1.75903	4.77331	3.61831	1.02421	0.591945	0
830	CCC(N1CCCC1=O)C(N)=O	Positive	0	0	0	4.6143	9.42176	-0.280863	0.225433	11.9945	15.9959	0	0	0	0	0	0	0	0	0		0	0			2	0	0	0	0	0	0	0		3.08187	1.98393	0.77511		0.966015	1.13197	0	4.58496	1.57375	0.671632	3.0171	2.20135	0.315817	0.132029	0
831	CC(C)(C)NCC(O)COC1=CC=CC2=C1CCCC2=O	Negative	0	0	0	4.94708	9.90613	-0.389186	0.215225	11.9	15.9969	0	0	0	0	0	0	0	0	0		0	0			1	1	0	0	0	0	0	0		4.23087	3.04424	1.3773		1.97139	1.67338	3	5.39232	2.44927	1.82948	6.65472	3.5633	0.87773	0.519538	0
832	CC1CN(CCC1(C(O)=O)C1=CC=CC=C1)C1CCC(CC1)(C#N)C1=CC=C(F)C=C1	Negative	0	0	0	4.0996	12.39	-0.331068	0.269678	11.85	18.9984	0	0	0	0	0	0	0	0	0.142857		0	0			1	0	0	1	0	0	0	0		11.7127	7.03392	3.97654		6.4098	5.83345	0.534522	5.9542	5.79696	4.17464	9.22049	7.74943	2.71572	1.88706	0
833	NC(CC1=CC=C(O)C(O)=C1)C(O)=O	Negative	0	0	0	4.08542	9.01193	-0.358751	0.27624	11.85	15.9979	0	0	0	0	0	0	0	0	0		0	0			1	0	0	0	0	0	0	0		2.3101	2.66405	0.624261		0.615143	0.57904	0	4.80735	1.03723	0.660179	2.97192	1.81264	0.303734	0.137725	0
834	CC1COC2=C3N1C=C(C(O)=O)C(=O)C3=CC(F)=C2N1CCN(C)CC1	Positive	0	0	0	4.52527	11.2814	-0.340619	0.295589	11.85	18.9984	0	0	0	0	0	0	0	0	0		0	0			2	1	0	1	0	0	0	0		9.20144	5.44853	2.15559		3.92048	2.89311	0	5.70044	3.68877	2.8685	6.96696	5.19184	1.79902	1.15046	0
835	ClC1=CC=CC(=C1)C(N1C=CN=C1)C1=CC=C2N=CNC2=C1	Positive	0	0	0	6.42807	12.1687	-0.251153	0.215794	11.85	34.9689	0	0	0	0	0	0	0	0	0		0	0			0	0	0	0	0	1	0	0		5.32805	3.00458	1.28685		2.13631	1.89014	0	5.45943	2.95756	1.87875	5.583	3.98255	1.1711	0.703721	0
836	CCN(CC)CC(=O)NC1=C(C)C=CC=C1C	Negative	0	0	0	5.09304	10.0102	-0.29525	0.218506	11.85	15.9949	0	0	0	0	0	0	0	0	0		0	0			1	0	0	0	0	0	0	0		3.42133	2.34145	1.1474		1.23981	1.37924	0	5.08746	1.84088	0.932109	4.27637	3.00719	0.413077	0.22017	0
837	CC(=O)NCC1CN(C(=O)O1)C1=CC=C(N2CCOCC2)C(F)=C1	Positive	0	0	0	4.10063	9.64351	-0.378482	0.344603	11.9943	18.9984	0	0	0	0	0	0	0	0	0		0	0			2	2	0	1	0	0	0	0		5.45809	3.44862	1.23294		1.75828	1.63369	0	5.58496	2.82065	1.85719	5.78859	4.04747	0.949896	0.620889	0
838	CC(CC1=CC=CC=C1)NC(=O)C(N)CCCCN	Negative	0	0	0	4.80863	9.25823	-0.33039	0.217172	11.85	15.9949	0	0	0	0	0	0	0	0	0		0	0			1	0	0	0	0	0	0	0		2.34992	1.84735	0.708328		0.914659	0.867826	0	5.24793	2.00825	1.21886	4.99031	3.07939	0.594433	0.314806	0
839	CSCCC(N)C(O)=O	Negative	0	1	0	4.04459	8.81944	-0.336354	0.347953	11.9887	31.9721	0	0	0	0	0	0	0	0	0		0	0			1	0	0	0	0	0	0	0		0.617851	1.20711	0.251847		0.236862	0.199703	0	4.16993	0.85793	0.532127	2.7118	1.59413	0.151226	0	0
840	CN(CCCN1C2=CC=CC=C2CCC2=CC=CC=C12)CC(=O)C1=CC=C(Cl)C=C1	Positive	0	0	0	5.27223	11.685	-0.298897	0.176724	11.85	34.9689	0	0	0	0	0	0	0	0	0		0	0			1	0	0	0	0	0	0	0		6.40215	4.04098	1.88668		3.14579	2.56153	0	5.90689	4.28712	3.10003	8.3669	5.98175	1.95692	1.19976	0
841	OC(=O)C1=NN(CC2=CC=C(Cl)C=C2Cl)C2=CC=CC=C12	Positive	0	0	0	4.37662	10.4903	-0.326521	0.311247	11.85	34.9699	0	0	0	0	0	0	0	0	0		0	0			1	0	0	0	0	1	0	0		5.62235	3.60828	1.46333		2.23509	1.91955	0	5.39232	2.68543	1.78086	5.40792	3.78271	1.0071	0.55743	0
842	OC1N=C(C2=CC=CC=C2Cl)C2=CC(Cl)=CC=C2NC1=O	Negative	0	0	0	4.9163	11.7621	-0.364266	0.255898	11.85	34.9699	0	0	0	0	0	0	0	0	0		0	0			1	0	0	0	0	0	0	0		5.46752	3.72255	1.36183		2.29208	1.76796	0	5.39232	2.53435	1.84795	5.35401	3.67416	1.06997	0.611221	0
843	CC12CC(O)C3C(CCC4=CC(=O)C=CC34C)C1CCC2(O)C(=O)OCCl	Negative	0	0	0	4.90526	12.8033	-0.392588	0.29557	11.9	34.9689	0	0	0	0	0	0	0	0	1.10521		0	0			2	1	0	0	0	0	0	0		15.4499	8.79103	5.60288		13.1432	9.49435	2.31898	5.75489	6.93389	5.28572	9.36979	8.28026	3.90426	2.77044	0
844	CCC(C)C(=O)OC1CC(C)C=C2C=CC(C)C(CCC3CC(O)CC(=O)O3)C12	Positive	0	0	0	4.24397	12.2281	-0.391941	0.265632	11.9966	15.9998	0	0	0	0	0	0	0	0	0		0	0			2	2	0	0	0	0	0	0		7.66809	4.76006	2.73944		5.15106	3.91983	0	5.85798	5.0699	3.79963	9.35503	6.93497	2.5969	1.77381	0
845	CN1CCN(CC1)C1=NC2=CC=CC=C2OC2=CC=C(Cl)C=C12	Positive	0	0	0	5.92256	11.5577	-0.307273	0.220814	11.85	34.9689	0	0	0	0	0	0	0	0	0		0	0			0	1	0	0	0	0	0	0		5.44049	3.44815	1.48917		2.43867	1.88441	0	5.52356	3.12598	2.40018	6.37244	4.53195	1.39051	0.841645	0
846	O=C1C2C3CCC(C3)C2C(=O)N1CC1CCCCC1CN1CCN(CC1)C1=NSC2=CC=CC=C12	Negative	0	0	0	5.56246	11.1105	-0.300244	0.214712	11.9	31.9721	0	0	0	0	0	0	0	0	0		0	0			2	0	0	0	0	0	0	0		11.3578	6.31372	4.11058		8.38805	6.61773	0	6.12928	9.02036	6.7435	12.5714	10.8422	4.31876	2.94904	0
847	CCOC(=O)CC(SP(=S)(OC)OC)C(=O)OCC	Negative	0	1	1	4.69879	11.6161	-0.325675	0.275519	11.89	31.9731	0	0	0	0	1	0	0	0	0		0	0			2	4	0	0	0	0	0	0		3.79848	3.07916	4.7126		5.20303	5.73585	0	5.24793	4.95241	3.24008	9.78235	7.77814	1.84158	0.966003	0
848	CC1=NC=C(COP(O)(O)=O)C(CN(CCN(CC(O)=O)CC2=C(COP(O)(O)=O)C=NC(C)=C2O)CC(O)=O)=C1O	Positive	0	0	0	2.5555	10.5861	-0.359458	0.450282	11.85	30.9748	0	0	0	0	2	0	0	0	0		0	0			4	2	0	0	0	0	0	0		9.29357	6.83073	2.34881		3.43595	2.81071	0	6.39232	3.97191	2.83088	9.74944	6.08357	1.73085	1.00708	0
849	CNC(=O)C(NC(=O)C(CC(C)C)C(O)C(=O)NO)C(C)(C)C	Positive	0	0	0	4.10953	10.7783	-0.382582	0.252411	11.89	15.9989	0	0	0	0	0	0	0	0	0		0	0			3	0	0	0	0	0	0	0		6.67531	4.63865	2.17853		2.80848	2.53975	2.48948	5.52356	2.20502	1.36462	7.07881	3.48327	0.56995	0.307994	0
850	COC(=O)NC1=NC2=C(N1)C=C(C=C2)C(=O)C1=CC=CC=C1	Positive	0	0	0	4.14167	9.85955	-0.305973	0.343493	11.85	15.9969	0	0	0	0	0	0	0	0	0		0	0			2	1	0	0	0	0	0	0		4.80365	3.20672	0.886778		1.20373	1.12209	0	5.45943	2.11396	1.38368	4.62907	3.1859	0.725088	0.451729	0
851	CNC1(C)C2CCC(C2)C1(C)C	Negative	0	0	0	6.05375	11.2228	-0.313407	0.0670869	11.9	14.0031	0	0	0	0	0	0	0	0	1		0	0			0	0	0	0	0	0	0	0		7.88803	5.30805	4.68782		8.07613	6.83516	4.931	4.58496	3.63779	2.13393	5.38094	5.1276	1.38188	0.511591	0
852	CC1=CC(CN2CCN(CC2)C(C2=CC=CC=C2)C2=CC=C(Cl)C=C2)=CC=C1	Negative	0	0	0	6.13281	12.2687	-0.29636	0.110722	11.85	34.9689	0	0	0	0	0	0	0	0	0		0	0			0	0	0	0	0	0	0	0		5.50644	3.32147	1.83666		3.22329	2.61504	0	5.80735	4.26883	3.16173	8.10238	5.81373	1.836	1.23068	0
853	CC1CC2C3CCC(O)(C(C)=O)C3(C)CCC2C2(C)CCC(=O)C=C12	Positive	0	0	0	4.89181	12.8205	-0.381349	0.161916	11.9	15.9969	0	0	0	0	0	0	0	0	1.10521		0	0			2	0	0	0	0	0	0	0		15.0366	9.09631	6.40637		15.2782	11.0024	3.75517	5.64386	7.57908	5.85554	9.90833	9.01278	4.53782	3.20463	0
854	CC(=O)C1(O)CCC2C3C=C(C)C4=CC(=O)CCC4(C)C3CCC12C	Positive	0	0	0	4.9144	12.919	-0.381349	0.161924	11.9	15.9969	0	0	0	0	0	0	0	0	1.10521		0	0			2	0	0	0	0	0	0	0		15.0366	9.09631	6.10132		13.6995	10.1877	3.75517	5.64386	7.01003	5.30115	9.49309	8.56368	4.02313	2.80803	0
855	NC(CC1=CC=C(C=C1)N(CCCl)CCCl)C(O)=O	Positive	0	0	0	4.10146	10.3185	-0.330456	0.276256	11.85	34.9699	0	0	0	0	0	0	0	0	0		0	0			1	0	0	0	0	0	0	0		2.76044	2.52586	0.910253		1.2952	1.15271	0	5.24793	2.16621	1.44671	4.93624	3.12123	0.78806	0.385312	0
856	CC1=CC(=O)C2=CC=CC=C2C1=O	Negative	0	0	0	5.09952	9.66384	-0.289645	0.190159	11.85	15.9959	0	0	0	0	0	0	0	0	0		0	0			2	0	0	0	0	0	0	0		3.88291	2.51142	0.807194		1.23701	1.04037	0	4.70044	1.44834	0.946211	3.06631	2.14291	0.456373	0.210963	0
857	C[N+]1(C)CCCC(C1)OC(=O)C(O)(C1=CC=CC=C1)C1=CC=CC=C1	Negative	0	0	0	5.67602	11.9359	-0.371044	0.303339	11.85	15.9969	0	0	0	0	0	0	0	0	0		0	0			1	1	0	0	0	0	1	0		8.27137	4.99681	2.83893		4.20254	4.07235	0.333333	5.64386	4.32466	2.9075	8.8149	5.7889	1.54206	0.712467	0
858	CCC1(NC(=O)N(C)C1=O)C1=CC=CC=C1	Positive	0	0	0	4.83592	11.5381	-0.277456	0.282332	11.85	15.9959	0	0	0	0	0	0	0	0	0		0	0			2	0	0	0	0	0	0	0		6.69393	3.97139	1.54503		2.30262	2.20212	0.816497	5	2.06044	1.27031	3.91923	3.0916	0.561232	0.244077	0
859	CN1CCCCC1C(=O)NC1=C(C)C=CC=C1C	Negative	0	0	0	5.44973	10.1865	-0.295266	0.22166	11.85	15.9949	0	0	0	0	0	0	0	0	0		0	0			1	0	0	0	0	0	0	0		4.52667	2.9511	1.43403		2.00135	1.873	0	5.16993	2.62451	1.64202	5.24825	3.80242	0.798405	0.393395	0
860	SC1=NC=NC2=C1NC=N2	Positive	0	0	0	6.53886	9.81288	-0.273145	0.225845	11.9886	31.9721	0	0	0	0	0	0	0	0	0		0	0			0	0	0	0	0	0	0	0		2.34363	1.44018	0.548127		0.565891	0.657991	0	4.32193	0.968481	0.470299	2.22203	1.54205	0.213253	0.0790139	0
861	CC(O)C1C2C(C)C(SC3CNC(C3)C(=O)N(C)C)=C(N2C1=O)C(O)=O	Positive	0	1	0	4.98763	13.1269	-0.392016	0.303009	11.9	31.9721	0	0	0	0	0	0	0	0	0		0	0			3	0	0	0	0	0	0	0		9.53376	6.05662	3.53308		7.07525	5.2758	0	5.70044	5.55527	4.18611	8.78316	6.94564	2.86746	1.96363	0
862	COC1=CC=C2C3CCC4(C)C(CCC4(O)C#C)C3CCC2=C1	Positive	0	0	0	4.88387	12.028	-0.37661	0.187798	11.9	15.9959	0	0	0	0	0	0	0	0	1		0	0			0	1	0	0	0	0	0	0		10.9544	6.71084	4.35957		9.31872	7.08646	1.87318	5.52356	5.93884	4.60259	7.97969	7.32406	3.33203	2.47733	0
863	CC1=CC(OCC2CNC(=O)O2)=CC(C)=C1	Negative	0	0	0	3.83629	8.63436	-0.34278	0.337816	11.9967	15.9983	0	0	0	0	0	0	0	0	0		0	0			1	2	0	0	0	0	0	0		3.06128	1.82402	0.66897		0.806064	0.963372	0	5	1.73023	0.861153	4.04264	2.37887	0.465091	0.216202	0
864	CN1C=C2CC3C(CC(CNC(=O)OCC4=CC=CC=C4)CN3C)C3=C2C1=CC=C3	Positive	0	0	0	4.51716	11.6502	-0.302014	0.337715	11.85	15.9959	0	0	0	0	0	0	0	0	0		0	0			1	1	0	0	0	1	0	0		8.12972	4.75408	2.65404		5.9172	4.19637	0	5.90689	5.48083	4.25486	8.86851	6.8657	2.77753	1.98811	0
865	CN(C)C(=N)NC(N)=N	Negative	0	0	0	5.06554	8.06463	-0.364674	0.234507	11.9781	14.0251	0	0	0	0	0	0	0	0	0		0	0			0	0	0	0	0	0	0	0		1.0522	1.41223	0.399445		0.188746	0.176096	0	4.16993	0.239364	0.120451	1.78171	0.700284	0	0	0
866	CN(C)C1C2C(O)C3C(=C)C4=CC=CC(O)=C4C(O)=C3C(=O)C2(O)C(=O)C(=C(N)O)C1=O	Positive	0	0	0	5.55184	12.5408	-0.391533	0.210243	11.85	16.002	0	0	0	0	0	0	0	0	0		0	0			3	0	0	0	0	0	0	0		18.0653	9.42705	3.6091		8.17728	5.65198	0.696238	6	5.19854	3.88807	8.43884	6.59032	2.52885	1.6553	0
867	CC[N+](C)(CC)CCOC(=O)C1C2=CC=CC=C2OC2=CC=CC=C12	Negative	0	0	0	5.37318	11.2596	-0.344446	0.273769	11.85	15.9969	0	0	0	0	0	0	0	0	0		0	0			1	2	0	0	0	0	1	0		6.80681	4.49398	3.57776		2.50844	3.9199	0	5.64386	3.62196	2.12736	8.19244	6.57207	1.25308	0.818166	0
868	CN(C)CCN(CC1=CC=CS1)C1=CC=CC=N1	Positive	0	0	0	5.7982	11.0122	-0.307731	0.164183	11.9884	31.9721	0	0	0	0	0	0	0	0	0		0	0			0	0	0	0	0	0	0	0		2.26718	1.61638	1.02191		1.25268	1.19539	0	5.16993	2.44621	1.49072	5.52438	3.57835	0.856204	0.592932	0
869	CN1CCC(CN2C3=CC=CC=C3SC3=CC=CC=C23)C1	Positive	0	1	0	5.93302	12.0097	-0.305609	0.18374	11.85	31.9721	0	0	0	0	0	0	0	0	0		0	0			0	0	0	0	0	0	0	0		5.24619	2.96222	2.03627		4.00923	3.19841	0	5.39232	4.50712	3.30921	7.14884	5.592	2.10221	1.4615	0
870	CC(=O)OC1CCC2C3CCC4CC(=O)C=C(C)C4(C)C3CCC12C	Positive	0	0	0	4.16176	13.1082	-0.312244	0.258344	11.9	15.9969	0	0	0	0	0	0	0	0	0.25		0	0			2	1	0	0	0	0	0	0		12.3302	7.13881	5.88995		13.9191	9.93448	2.54276	5.64386	7.40395	5.84571	9.65151	8.7999	4.3184	3.30461	0
871	CCC#CC(C)C1(CC=C)C(=O)NC(=O)N(C)C1=O	Positive	0	0	0	4.75356	12.288	-0.279728	0.291309	11.9	15.9969	0	0	0	0	0	0	0	0	0		0	0			3	0	0	0	0	0	0	0		8.04356	4.62737	1.92594		2.83897	2.61479	1.29867	5.24793	2.12578	1.26939	4.48395	3.31741	0.554807	0.2465	0
872	CNC(=O)ON=C(C)SC	Positive	0	1	0	4.02629	9.13697	-0.244056	0.360785	11.9985	31.9727	0	0	0	0	0	0	0	0	0		0	0			1	1	0	0	0	0	0	0		0.643951	0.985599	0.445965		0.136719	0.195656	0	4.32193	0.300448	0.170952	2.44224	1.422	0.101545	0.0279508	0
873	COC1=CC=C2SC3=CC=CC=C3N(CC(C)CN(C)C)C2=C1	Negative	0	1	0	4.99999	12.1158	-0.348685	0.183775	11.85	31.9721	0	0	0	0	0	0	0	0	0		0	0			0	1	0	0	0	0	0	0		5.68415	3.22908	1.99927		4.08225	3.2425	0	5.52356	4.20165	3.00538	7.46524	5.13421	2.11916	1.38654	0
874	COC1=CC(C(O)C(C)N)=C(OC)C=C1	Negative	0	0	0	4.86421	9.77619	-0.38623	0.182284	11.85	15.9969	0	0	0	0	0	0	0	0	0		0	0			0	2	0	0	0	0	0	0		3.2845	2.60845	0.891675		1.09477	0.994704	0	4.90689	1.35377	0.85301	3.41183	2.25354	0.459628	0.197401	0
875	COC1=CC=C(C=C1)C(C1=CC=C(OC)C=C1)C(Cl)(Cl)Cl	Positive	0	0	0	4.81477	13.2533	-0.349656	0.277952	11.85	34.9709	0	0	0	0	0	0	0	0	0		0	0			0	2	0	0	0	0	0	0		5.78262	3.37696	2.23351		4.08947	3.58294	0.285714	5.39232	2.91906	1.80699	6.88988	3.88025	0.958912	0.684352	0
876	CNC1=CC=CC=C1	Positive	0	0	0	5.28009	7.98756	-0.291515	0.138259	11.85	14.0031	0	0	0	0	0	0	0	0	0		0	0			0	0	0	0	0	0	0	0		0.594861	0.492799	0.179558		0.119706	0.179558	0	4	0.60482	0.344231	1.61603	1.06246	0.0876306	0.032075	0
877	C(NC1=CC=CC=C1)NC1=CC=CC=C1	Positive	0	0	0	6.5406	8.6478	-0.276039	0.139143	11.85	14.0041	0	0	0	0	0	0	0	0	0		0	0			0	0	0	0	0	0	0	0		1.22474	0.866025	0.310301		0.304372	0.361675	0	4.90689	1.36033	0.852007	3.26238	2.1326	0.32861	0.186707	0
878	C[N+]1(C)C2CC(CC1C1OC21)OC(=O)C(CO)C1=CC=CC=C1	Negative	0	0	0	4.75472	10.3907	-0.39466	0.271635	11.9	15.9979	0	0	0	0	0	0	0	0	0		0	0			1	2	0	0	0	0	1	0		8.34389	4.93288	4.70775		9.32328	7.00658	0	5.52356	5.63335	4.33217	8.83742	7.14076	2.42286	1.49222	0
879	CC1(O)CCC2C3CCC4=CC(=O)CCC4(C)C3CCC12C	Positive	0	0	0	4.81168	12.4876	-0.389355	0.155552	11.9	15.9959	0	0	0	0	0	0	0	0	1.10521		0	0			1	0	0	0	0	0	0	0		12.2713	7.94468	6.29948		13.4177	9.89049	3.62325	5.45943	6.80281	5.42793	9.23754	8.52412	4.07455	3.00593	0
880	CCC(CO)NC(=O)C1CN(C)C2CC3=CN(C)C4=CC=CC(=C34)C2=C1	Negative	0	0	0	4.4934	11.7705	-0.394195	0.208654	11.85	15.9959	0	0	0	0	0	0	0	0	0		0	0			1	0	0	0	0	1	0	0		8.40626	5.00526	2.49186		4.99764	3.65791	0	5.70044	4.47716	3.3857	7.64927	5.97014	2.22548	1.59865	0
881	COC1=CC=C2CC3C4=C(CC[N+]3(C)C)C=C(OC)C(OC)=C4OC3=CC=C(CC4C5=CC(OC1=C2)=C(OC)C=C5CC[N+]4(C)C)C=C3	Negative	0	0	0	5.08356	12.8526	-0.346972	0.137559	11.85	16	0	0	0	0	0	0	0	0	0		0	0			0	6	0	0	0	0	2	0		16.3644	10.0922	7.58941		14.6221	10.505	0	6.58496	9.58894	8.00107	17.1829	12.9617	5.33973	3.59641	0
882	CC1NC2=CC(Cl)=C(C=C2C(=O)N1C1=CC=CC=C1C)S(N)(=O)=O	Negative	0	0	0	6.08619	12.4685	-0.274528	0.241891	11.85	34.9689	0	0	0	0	0	0	0	0	0		0	0			3	0	0	0	0	0	0	0		9.2488	5.38835	2.09319		3.61216	2.95093	0	5.58496	3.29257	2.1782	6.44412	4.51938	1.28555	0.722943	0
883	CSC1=NN=C(C(=O)N1N)C(C)(C)C	Positive	0	1	0	5.58696	10.48	-0.271521	0.269942	11.9945	31.9721	0	0	0	0	0	0	0	0	0		0	0			1	0	0	0	0	0	0	0		5.17769	3.39416	1.51909		1.61262	1.69851	2.55577	4.80735	1.39674	0.703287	4.73386	2.39948	0.471243	0.300169	0
884	CN(C(C)=O)C1=C(I)C(NC(C)=O)=C(I)C(C(=O)NC2C(O)OC(CO)C(O)C2O)=C1I	Negative	0	0	0	4.33992	17.3924	-0.393643	0.233711	11.9	126.906	0	0	0	0	0	0	0	0	0		0	0			3	1	0	0	0	0	0	0		11.9195	7.35061	4.56793		12.1066	9.56194	0	6	7.71384	3.60474	10.2641	8.00682	2.40395	1.05542	0
885	CN(C(C)=O)C1=C(I)C(NC(C)=O)=C(I)C(C(O)=O)=C1I	Negative	0	0	0	5.08896	16.9826	-0.327829	0.29263	11.85	126.906	0	0	0	0	0	0	0	0	0		0	0			3	0	0	0	0	0	0	0		7.90071	4.74318	3.6378		10.4284	8.34147	0	5.39232	6.19728	2.4632	7.34117	5.79573	1.65369	0.52592	0
886	COC(=O)CCC(=O)CN	Negative	0	0	0	4.01171	7.17333	-0.353844	0.261305	11.9936	15.9969	0	0	0	0	0	0	0	0	0		0	0			2	1	0	0	0	0	0	0		0.643951	0.985599	0.231687		0.094366	0.140251	0	4.32193	0.445606	0.215898	1.81893	1.0633	0.0985844	0.0208333	0
887	CC(C)(C(=O)C1=CN=CC=C1)C1=CN=CC=C1	Negative	0	0	0	5.7911	11.1547	-0.292755	0.174174	11.85	15.9949	0	0	0	0	0	0	0	0	0		0	0			1	0	0	0	0	0	0	0		4.97466	3.58787	1.67276		1.94376	1.88609	2	5.08746	1.72148	1.01055	4.43752	2.87461	0.427237	0.229176	0
888	COCC(=O)OC1(CCN(C)CCCC2=NC3=CC=CC=C3N2)CCC2=CC(F)=CC=C2C1C(C)C	Negative	0	0	0	4.32005	12.7156	-0.373755	0.288214	11.85	18.9984	0	0	0	0	0	0	0	0	0		0	0			1	2	0	1	0	0	0	0		10.0859	5.5768	3.02672		6.43588	4.99829	1.09205	6.16993	5.79843	4.17818	10.3942	7.37888	2.60751	1.75526	0
889	CC1=NC=C2CN=C(C3=CC=CC=C3F)C3=C(C=CC(Cl)=C3)N12	Negative	0	0	0	4.91156	11.8923	-0.2776	0.149814	11.85	34.9689	0	0	0	0	0	0	0	0	0		0	0			0	0	0	1	0	1	0	0		7.0656	4.00216	1.52617		2.80516	2.26237	0	5.52356	3.12556	2.2021	5.87475	4.22909	1.33456	0.879262	0
890	OCCN1CC(O)C(O)C(O)C1CO	Negative	0	0	0	4.21952	9.36864	-0.395243	0.109483	11.9945	15.9989	0	0	0	0	0	0	0	0	0		0	0			0	0	0	0	0	0	0	0		4.05686	2.66205	1.16605		1.78283	1.52423	0	4.80735	1.76389	1.09629	3.517	2.60322	0.527074	0.177285	0
891	CCN(CC)C(=O)C1(CC1CN)C1=CC=CC=C1	Positive	0	0	0	5.42709	11.7041	-0.329991	0.213636	11.85	15.9949	0	0	0	0	0	0	0	0	0		0	0			1	0	0	0	0	0	0	0		5.63221	3.27697	1.76909		2.88092	2.53792	0.5	5.16993	2.69634	1.60907	4.95157	3.90677	0.881926	0.419674	0
892	CCCCCCCCCCCCCCCCOP(O)(=O)OCC[N+](C)(C)C	Negative	0	0	0	3.04465	8.5857	-0.382894	0.451423	11.9933	30.9738	0	0	0	0	1	0	0	0	0		0	0			1	2	0	0	0	0	1	0		2.23744	1.95711	1.26673		0.62608	1.00901	0	5.75489	3.32555	2.182	10.57	5.46656	1.55768	0.863149	0
893	CCC(=O)OC1C(C)OC(CC1(C)OC(C)=O)OC1C(C)OC(OC2C(CC=O)CC(C)C(OC(C)=O)C=CC=CCC(C)OC(=O)CC(OC(=O)CC)C2OC)C(O)C1N(C)C	Negative	0	0	0	4.05013	12.0582	-0.38615	0.267005	11.9	16.0111	0	0	0	0	0	0	0	0	0		0	0			6	10	0	0	0	0	0	0		17.6825	10.3011	4.9178		8.91266	7.31639	1.79582	6.97728	8.56692	5.72032	17.086	11.5152	3.56732	2.21364	0
894	CCCCC(C)(O)CC=CC1C(O)CC(=O)C1CCCCCCC(=O)OC	Negative	0	0	0	4.04679	10.5873	-0.39215	0.260936	11.9	15.9989	0	0	0	0	0	0	0	0	0		0	0			2	1	0	0	0	0	0	0		4.99377	3.58422	1.77537		2.25663	2.29971	0.784137	5.75489	3.82015	2.51833	8.18342	5.59132	1.44557	0.99663	0
895	CC(C=NN=C(N)N)=NN=C(N)N	Positive	0	0	0	5.20763	8.11463	-0.301635	0.194743	11.9936	14.0119	0	0	0	0	0	0	0	0	0		0	0			0	0	0	0	0	0	0	0		0.777317	0.985599	0.182137		0.106612	0.116419	0	4.70044	0.341512	0.190636	2.03568	0.74098	0.0746946	0.0162201	0
896	OC(CBr)C(O)C(O)C(O)CBr	Positive	0	0	0	5.58353	8.92596	-0.38936	0.112971	11.9989	78.9194	0	0	0	0	0	0	0	0	0		0	0			0	0	0	0	0	0	0	0		2.86082	2.47916	1.00509		1.08679	1.10626	0	4.58496	1.40377	0.695703	3.71945	2.78132	0.356231	0.214286	0
897	ClC(Cl)C(C1=CC=C(Cl)C=C1)C1=CC=CC=C1Cl	Negative	0	0	0	6.17911	12.7491	-0.145193	0.188958	11.85	34.9719	0	0	0	0	0	0	0	0	0		0	0			0	0	0	0	0	0	0	0		4.33961	2.69846	1.80052		3.35417	2.53627	0	5.16993	2.7999	2.00305	5.89261	3.82152	0.919838	0.596275	0
898	NC1=CC=CC(=C1)N(=O)=O	Positive	0	0	0	3.66171	7.721	-0.302413	0.151285	11.85	15.9959	0	0	0	0	0	0	0	0	0		0	0			1	0	0	0	1	0	0	0		1.52281	1.3896	0.278748		0.259347	0.314831	0	4.32193	0.682901	0.366154	1.88937	1.11771	0.118778	0.0240563	0
899	ClC1=CC=C(C=C1)C(=O)NCCN1CCOCC1	Positive	0	0	0	5.06993	9.10811	-0.378093	0.231069	11.9944	34.9689	0	0	0	0	0	0	0	0	0		0	0			1	1	0	0	0	0	0	0		2.28679	1.86148	0.82055		0.803472	0.850415	0	5.16993	1.98163	1.32323	4.65324	3.17568	0.626144	0.312271	0
900	CC1CC2C3CCC4=CC(=O)C=CC4(C)C3(Cl)C(O)CC2(C)C1(OC(=O)C1=CC=CO1)C(=O)CCl	Negative	0	0	0	4.97213	14.684	-0.390505	0.317875	11.9	34.9699	0	0	0	0	0	0	0	0	2.40685		0	0			3	1	1	0	0	0	0	0		21.5924	11.8069	8.24413		21.4052	14.2971	4.06966	6.12928	8.81051	6.87576	11.9534	10.8602	4.79181	3.50398	0
901	CC1CC2C3CCC4=CC(=O)C=CC4(C)C3(Cl)C(O)CC2(C)C1(O)C(=O)CCl	Negative	0	0	0	4.96948	14.5991	-0.39056	0.185764	11.9	34.9699	0	0	0	0	0	0	0	0	2.40685		0	0			2	0	0	0	0	0	0	0		20.0055	11.3972	8.06377		20.4611	13.689	4.06966	5.80735	7.9688	6.30338	10.6173	9.93652	4.3906	3.17221	0
902	COC1=C2N(C=C(C(O)=O)C(=O)C2=CC(F)=C1N1CC2CCCNC2C1)C1CC1	Positive	0	0	0	4.53353	11.6602	-0.345446	0.295587	11.9	18.9984	0	0	0	0	0	0	0	0	0		0	0			2	1	0	1	0	0	0	0		9.97081	5.64125	2.3676		4.61063	3.55392	0	5.85798	4.87896	3.59078	8.31982	6.19977	2.32908	1.54307	0
903	CC(C)C1=C(OCCN(C)C)C=C(C)C(OC(C)=O)=C1	Positive	0	0	0	4.0659	10.1618	-0.343915	0.263435	11.85	15.9969	0	0	0	0	0	0	0	0	0		0	0			1	2	0	0	0	0	0	0		3.94678	2.87025	1.37221		1.65324	1.40379	0	5.32193	1.85647	1.25006	5.55561	2.97913	0.801974	0.369105	0
904	CC(O)C(C)C1OC1CC1COC(CC(C)=CC(=O)OCCCCCCCCC(O)=O)C(O)C1O	Negative	0	0	0	3.72064	9.48885	-0.392839	0.286039	11.9	16.003	0	0	0	0	0	0	0	0	0		0	0			2	3	0	0	0	0	0	0		6.07973	4.75939	2.2614		2.90157	2.50729	0	6.12928	4.48819	2.97679	10.215	6.95476	1.83494	1.1991	0
905	OC1C(O)C(O)C(O)C(O)C1O	Negative	0	0	0	5.04766	7.8889	-0.388004	0.211496	11.9	15.9999	0	0	0	0	0	0	0	0	0		0	0			0	0	0	0	0	0	0	0		4.97607	3.64273	1.05817		1.32886	1.15301	0	4.58496	1.21213	0.699821	2.94355	2.09946	0.275742	0.0444444	0
906	ClC1=CC(=CC(Cl)=C1)N1C(=O)CCC1=O	Positive	0	0	0	4.8853	10.2619	-0.280482	0.239862	11.9944	34.9699	0	0	0	0	0	0	0	0	0		0	0			2	0	0	0	0	0	0	0		4.61347	2.46572	0.936672		1.44781	1.50053	0	4.90689	2.04744	1.03262	4.12341	2.59348	0.662049	0.274429	0
907	CN(C)C(C)=O	Positive	0	0	0	4.01154	6.81325	-0.360077	0.277674	11.9888	16.0059	0	0	0	0	0	0	0	0	0		0	0			1	0	0	0	0	0	0	0		0	1.33333	0.497468		0	0	0	3.58496	0	0	1.41345	0.629788	0	0	0
908	CCCCCCC(C)(C)C1=CC2=C(C3CC(=O)CCC3C(C)(C)O2)C(O)=C1	Negative	0	0	0	4.79216	11.3953	-0.360397	0.133554	11.9	15.9969	0	0	0	0	0	0	0	0	0.2		0	0			1	1	0	0	0	0	0	0		9.64387	6.01096	3.82083		6.61947	5.3262	3.21207	5.75489	5.09954	3.6831	9.8017	6.86125	2.5078	1.61751	0
909	CC(C)(C)NCC(O)COC1=CC=CC2=C1CC(O)C(O)C2	Negative	0	0	0	5.15757	10.0021	-0.390501	0.0926363	11.9	15.9979	0	0	0	0	0	0	0	0	0		0	0			0	1	0	0	0	0	0	0		4.43809	3.57655	1.63589		2.28739	1.85784	3	5.45943	2.54467	1.96704	7.0325	3.81576	0.999718	0.559946	0
910	CN(CC=CC1=CC=CC=C1)CC1=CC=CC2=C1C=CC=C2	Negative	0	0	0	6.59107	10.3413	-0.297614	0.115591	11.85	14.0031	0	0	0	0	0	0	0	0	0		0	0			0	0	0	0	0	0	0	0		3.54288	2.16286	1.0258		1.56681	1.39911	0	5.45943	2.71859	1.82334	5.64808	3.84715	0.971929	0.560285	0
911	OC1CCC2(O)C3CC4=C5C(OC1C25CCN3CC1CCC1)=C(O)C=C4	Negative	0	0	0	5.47681	13.3065	-0.390126	0.134386	11.9	15.9979	0	0	0	0	0	0	0	0	1		0	0			0	1	0	0	0	0	0	0		13.8333	7.33132	4.24878		11.3185	7.36064	0	5.70044	6.62604	5.59461	9.24981	8.25918	4.23676	3.20299	0
912	[H]C12OC3=C(O)C=CC4=C3C11CCN(CC=C)C(C4)C1(O)CCC2([H])OCCOCCOCCOCCOCCOCCOCCOC	Negative	0	0	0	4.22756	13.5469	-0.387137	0.113384	11.9	16.005	0	0	0	0	0	0	0	0	1		0	0			0	9	0	0	0	0	0	0		13.6112	6.8976	3.91937		11.0469	7.20832	0.338494	6.52356	7.74264	6.18038	12.2505	9.73372	4.54164	3.3634	0
913	CC12CCC3C(CCC4=CC(=O)CCC34)C1CCC2O	Positive	0	0	0	4.73063	11.4983	-0.392296	0.155516	11.9	15.9959	0	0	0	0	0	0	0	0	0		0	0			1	0	0	0	0	0	0	0		8.33348	5.0919	3.9916		9.03764	6.6802	1	5.32193	6.1532	4.93455	7.94125	7.25007	3.55459	2.67488	0
914	CC1=C(O)C=CC=C1C(=O)NC(CSC1=CC=CC=C1)C(O)CN1CC2CCCCC2CC1C(=O)NC(C)(C)C	Positive	0	1	0	5.29784	11.9858	-0.389682	0.231934	11.9	31.9721	0	0	0	0	0	0	0	0	0		0	0			2	0	0	0	0	0	0	0		9.93195	6.3396	3.51043		6.03672	4.88061	2.14914	6.32193	7.08878	5.37626	13.5637	9.35954	3.50226	2.43173	0
915	NC(=O)C1=CC=CN=C1	Positive	0	0	0	4.3104	8.0594	-0.275284	0.229869	11.85	15.9949	0	0	0	0	0	0	0	0	0		0	0			1	0	0	0	0	0	0	0		1.05474	1.04044	0.235555		0.138524	0.189818	0	4.16993	0.508512	0.276255	1.60595	0.946055	0.0672586	0.0244874	0
916	OC1=CC=C(Cl)C=C1C(=O)NC1=CC=C(C=C1Cl)N(=O)=O	Negative	0	0	0	3.79954	10.1288	-0.359681	0.238162	11.85	34.9699	0	0	0	0	0	0	0	0	0		0	0			2	0	0	0	1	0	0	0		4.98908	3.80905	1.20096		1.57943	1.38015	0	5.39232	2.05204	1.34626	4.91777	3.1994	0.617584	0.29462	0
917	OCC1=CC=CN=C1	Negative	0	0	0	4.2319	7.59339	-0.391029	0.16538	11.85	15.9949	0	0	0	0	0	0	0	0	0		0	0			0	0	0	0	0	0	0	0		0.594861	0.492799	0.173451		0.101449	0.154141	0	4	0.491654	0.263929	1.51939	0.905366	0.062353	0.0157135	0
918	COC(=O)C1=C(C)NC(C)=C(C1C1=CC=CC=C1[N+]([O-])=O)C(=O)OC	Positive	0	0	0	4.18015	12.9397	-0.316316	0.29227	11.85	15.9999	0	0	0	0	0	0	0	0	0		0	0			3	2	0	0	1	0	0	0		8.2014	4.64635	1.72516		3.49901	2.63735	0	5.64386	3.01334	2.06934	5.46168	4.09258	1.21473	0.614448	0
919	OC(=O)C1=CC=CN=C1NC1=CC=CC(=C1)C(F)(F)F	Positive	0	0	0	3.60106	9.47493	-0.327686	0.41675	11.85	19.0004	0	0	0	0	0	0	0	0	0		0	0			1	0	0	3	0	0	0	0		4.81247	3.64034	0.780823		0.877702	0.867464	0	5.32193	1.58749	1.007	3.90829	2.49076	0.464828	0.259385	0
920	CC1(C)NC(=O)N(C1=O)C1=CC(=C(C=C1)[N+]([O-])=O)C(F)(F)F	Positive	0	0	0	3.78428	10.0687	-0.277511	0.41894	11.85	19.0004	0	0	0	0	0	0	0	0	0.166667		0	0			3	0	0	3	1	0	0	0		9.31634	6.13893	1.76347		2.30932	2.16142	1.51186	5.45943	2.07623	1.2752	5.17926	3.17283	0.636688	0.36459	0
921	COC(=O)C1=C(NC(C)=C(C1C1=CC=CC(=C1)N(=O)=O)C(=O)OC(C)C)C#N	Positive	0	0	0	3.89318	12.9911	-0.315535	0.293107	11.85	16	0	0	0	0	0	0	0	0	0		0	0			3	2	0	0	1	0	0	0		8.19543	4.83725	1.64231		3.09446	2.41279	0	5.80735	2.98969	2.05469	6.33218	4.094	1.24878	0.698209	0
922	COCCOC(=O)C1=C(C)NC(C)=C(C1C1=CC=CC(=C1)[N+]([O-])=O)C(=O)OC(C)C	Negative	0	0	0	3.8953	13.0592	-0.381602	0.292701	11.85	16.001	0	0	0	0	0	0	0	0	0		0	0			3	3	0	0	1	0	0	0		8.25791	4.75367	1.73683		3.37755	2.61902	0	5.90689	3.30396	2.18941	7.10752	4.51458	1.38827	0.766143	0
923	CN(C1=C(C=C(C=C1N(=O)=O)N(=O)=O)N(=O)=O)N(=O)=O	Positive	0	0	0	3.81667	9.9507	-0.127713	0.279743	11.85	16.0019	0	0	0	0	0	0	0	0	0		0	0			4	0	0	0	4	0	0	0		5.4885	4.46283	1.00641		1.67449	1.54084	0	5.32193	1.69044	0.972525	3.52273	2.38062	0.461576	0.183288	0
924	[O-][N+](=O)C1=CC2=C(NC(=O)CN=C2C2=CC=CC=C2)C=C1	Negative	0	0	0	3.87643	11.0703	-0.278389	0.225938	11.85	15.9969	0	0	0	0	0	0	0	0	0		0	0			2	0	0	0	1	0	0	0		4.68258	3.17681	0.920599		1.58617	1.27706	0	5.39232	2.25468	1.61991	4.60331	3.20786	0.930541	0.545528	0
925	CCOC(=O)C1=C(C)NC(C)=C(C1C1=CC=CC(=C1)N(=O)=O)C(=O)OC	Positive	0	0	0	3.88932	12.8677	-0.315666	0.292376	11.85	15.9999	0	0	0	0	0	0	0	0	0		0	0			3	2	0	0	1	0	0	0		7.81101	4.61759	1.63658		3.28765	2.50392	0	5.70044	3.04975	2.06297	5.73679	4.11206	1.23184	0.674056	0
926	NC(=O)NN=CC1=CC=C(O1)N(=O)=O	Negative	0	0	0	3.46075	7.78626	-0.336931	0.289038	11.9939	16.0013	0	0	0	0	0	0	0	0	0		0	0			2	0	1	0	1	0	0	0		1.81269	1.71402	0.253886		0.179419	0.279071	0	4.80735	0.700971	0.333172	2.18267	1.19123	0.150302	0.0573441	0
927	CN(CCCl)CCCl	Positive	0	0	0	5.33647	8.25901	-0.302606	0.105478	11.9986	34.9702	0	0	0	0	0	0	0	0	0		0	0			0	0	0	0	0	0	0	0		0.552586	0.408248	0.316228		0.253546	0.470372	0	4	0.977465	0.253546	2.43717	1.27053	0.143747	0	0
928	CCN(CC)N=O	Positive	0	0	0	3.1458	6.89651	-0.275216	0.173698	11.999	16.0168	0	0	0	0	0	0	0	0	0		0	0			1	0	0	0	0	0	0	0		0.612372	0.612372	0.240825		0	0.18165	0	3.80735	0.339077	0	1.22055	0.845526	0	0	0
929	CC1=CC=C2NC(N)=NC(=O)C2=C1SC1=CC=NC=C1	Positive	0	1	0	5.44983	12.8101	-0.276921	0.282028	11.85	31.9721	0	0	0	0	0	0	0	0	0		0	0			1	0	0	0	0	0	0	0		5.27022	2.98159	1.6527		2.96375	2.31048	0	5.32193	3.01207	2.18498	5.4301	4.1609	1.30731	0.757319	0
930	CN1CC(C2=CC=CC=C2)C2=C(C1)C(N)=CC=C2	Positive	0	0	0	6.33315	11.3468	-0.302682	0.105395	11.85	14.0041	0	0	0	0	0	0	0	0	0		0	0			0	0	0	0	0	0	0	0		4.52749	2.62982	1.38327		2.85958	2.06024	0	5.16993	2.84715	2.17703	5.07504	3.74813	1.19718	0.726025	0
931	CCN1C=C(C(O)=O)C(=O)C2=C1C=C(N1CCNCC1)C(F)=C2	Positive	0	0	0	4.48708	10.8265	-0.327723	0.295566	11.85	18.9984	0	0	0	0	0	0	0	0	0		0	0			2	0	0	1	0	0	0	0		6.96313	4.27065	1.46124		2.50893	2.02478	0	5.52356	2.96143	2.11611	5.52088	4.17754	1.18884	0.737983	0
932	COC1C(OC(N)=O)C(O)C(OC2=C(C)C3=C(C=C2)C(=O)C(NC(=O)C2=CC(CC=C(C)C)=C(O)C=C2)=C(O)O3)OC1(C)C	Positive	0	0	0	4.0423	10.1096	-0.384766	0.335179	11.9966	16.0054	0	0	0	0	0	0	0	0	0		0	0			3	5	0	0	0	0	0	0		14.4736	9.24228	3.38387		5.21445	4.41951	1.41421	6.45943	5.05953	3.38069	11.2159	7.31914	1.92491	1.02215	0
933	OC(=O)C1=CC=CC=C1NC1=CC=CC=C1	Negative	0	0	0	4.37585	9.73835	-0.327708	0.29224	11.85	15.9959	0	0	0	0	0	0	0	0	0		0	0			1	0	0	0	0	0	0	0		2.80634	1.82367	0.523723		0.668231	0.654585	0	5	1.4556	0.930521	3.34176	2.21027	0.392872	0.21019	0
934	OC1=CC=CC=C1Br	Positive	0	0	0	5.37243	9.60844	-0.358731	0.237406	11.85	78.9183	0	0	0	0	0	0	0	0	0		0	0			0	0	0	0	0	0	0	0		1.04044	1.13807	0.655409		0.436939	0.494408	0	4	0.736508	0.416629	2.30575	1.52302	0.133954	0.0243975	0
935	CN(C)CC(C1=CC=C(O)C=C1)C1(O)CCCCC1	Negative	0	0	0	4.85699	11.6925	-0.388665	0.136296	11.9	15.9959	0	0	0	0	0	0	0	0	0		0	0			0	0	0	0	0	0	0	0		4.93669	3.15619	1.73534		3.42339	2.54968	0.5	5.24793	3.16983	2.50591	6.0706	4.2112	1.23418	0.71994	0
936	ClC1=CC=CC=C1Cl	Positive	0	0	0	6.37419	9.32738	-0.128786	0.247281	11.85	34.9699	0	0	0	0	0	0	0	0	0		0	0			0	0	0	0	0	0	0	0		1.04044	1.13807	0.749118		0.499412	0.541613	0	4	0.710761	0.401764	2.22851	1.58028	0.125988	0.0357143	0
937	CN1CCN(CC1)C1=NC2=C(NC3=C1C=C(C)S3)C=CC=C2	Positive	0	0	0	5.9344	12.4356	-0.303454	0.161208	11.9979	31.9732	0	0	0	0	0	0	0	0	0		0	0			0	0	0	0	0	0	0	0		5.55856	3.38906	1.91729		3.31529	2.66922	0	5.45943	3.92587	2.90325	7.22406	5.24352	1.77139	1.18144	0
938	CCCC1=NC(=C(N1CC1=CC=C(C=C1)C1=CC=CC=C1C1=NNN=N1)C(=O)OCC1=C(C)OC(=O)O1)C(C)(C)O	Positive	0	0	0	3.75257	11.4941	-0.383641	0.415678	11.9966	16.0006	0	0	0	0	0	0	0	0	0		0	0			2	3	0	0	0	1	0	0		11.3777	6.96607	2.51067		4.02416	3.31874	1.51967	6.35755	4.60123	3.1449	10.1079	6.58205	1.86873	1.16872	0
939	OCCN1CCN(CCCN2C3=CC=CC=C3C=CC3=CC=CC=C23)CC1	Positive	0	0	0	4.12748	11.7479	-0.39449	0.162634	11.85	15.9949	0	0	0	0	0	0	0	0	0		0	0			0	0	0	0	0	0	0	0		5.33885	3.13833	1.63972		2.73976	2.32023	0	5.75489	4.12914	3.00915	7.36304	5.63475	1.81909	1.19783	0
940	CC(C)NCC(O)C1=CC(O)=CC(O)=C1	Negative	0	0	0	4.99055	9.20415	-0.386615	0.130802	11.85	15.9969	0	0	0	0	0	0	0	0	0		0	0			0	0	0	0	0	0	0	0		2.67664	1.93231	0.711548		0.773688	0.717053	0	4.90689	1.27561	0.814326	3.86149	2.02909	0.386675	0.17681	0
941	CCOC(=O)C1=CC(OC(CC)CC)C(NC(C)=O)C(N)C1	Positive	0	0	0	4.44974	10.6315	-0.368963	0.288731	11.9	15.9979	0	0	0	0	0	0	0	0	0		0	0			2	2	0	0	0	0	0	0		4.53155	3.08745	1.29732		2.05919	1.72926	0	5.45943	2.62085	1.69821	5.54586	3.8041	0.971793	0.619836	0
942	CC1=C(C(=O)NC2C3SC(C)(C)C(N3C2=O)C(O)=O)C(=NO1)C1=CC=CC=C1	Positive	0	1	0	4.78447	12.1143	-0.330379	0.278281	11.9943	31.9721	0	0	0	0	0	0	0	0	0		0	0			3	0	1	0	0	0	0	0		11.4997	6.20756	3.96128		7.58962	6.22922	1.5	5.80735	5.34229	3.68269	9.14856	6.67007	2.20783	1.20743	0
943	O=C1NC2=CC=CC=C2N1CCCN1CCN(CC1)C(C1=CC=CC=C1)C1=CC=CC=C1	Positive	0	0	0	4.92808	12.1296	-0.300507	0.283648	11.85	15.9949	0	0	0	0	0	0	0	0	0		0	0			1	0	0	0	0	0	0	0		7.14429	4.02265	1.91917		3.44147	2.90175	0	6	4.91112	3.53131	8.55401	6.54031	2.0088	1.39682	0
944	NC(=O)N1C2=CC=CC=C2CC(=O)C2=CC=CC=C12	Positive	0	0	0	5.04015	11.0991	-0.293362	0.280658	11.85	15.9959	0	0	0	0	0	0	0	0	0		0	0			2	0	0	0	0	0	0	0		5.70012	3.13683	1.1088		2.09464	1.65519	0	5.24793	2.41828	1.71653	4.41946	3.24927	0.975908	0.579885	0
945	ClC1=CC(Cl)=C(CON=C(CN2C=CN=C2)C2=CC=C(Cl)C=C2Cl)C=C1	Negative	0	0	0	6.13288	11.159	-0.251084	0.207204	11.85	34.9719	0	0	0	0	0	0	0	0	0		0	0			0	1	0	0	0	1	0	0		5.37801	3.52571	1.79463		2.39183	2.29503	0	5.70044	3.23901	1.81288	7.09361	4.67823	1.09044	0.458244	0
946	CC(C)NCC(O)COC1=CC=CC=C1OCC=C	Negative	0	0	0	5.09721	8.94086	-0.388902	0.25597	11.85	15.9969	0	0	0	0	0	0	0	0	0		0	0			0	2	0	0	0	0	0	0		2.03141	1.63973	0.588907		0.648666	0.565831	0	5.24793	1.454	1.01618	4.57419	2.39879	0.434065	0.232987	0
947	CCCOC1=CC2=C(C=C1)N=C(NC(=O)OC)N2	Positive	0	0	0	4.13053	9.13661	-0.345457	0.343476	11.9884	15.9969	0	0	0	0	0	0	0	0	0		0	0			1	2	0	0	0	0	0	0		3.17818	2.09335	0.552965		0.734026	0.705857	0	5.16993	1.50533	0.988598	3.72941	2.33206	0.535483	0.324617	0
948	CN1CCCN=C1COC(=O)C(O)(C1CCCCC1)C1=CC=CC=C1	Negative	0	0	0	5.5465	11.8606	-0.374315	0.298944	11.85	15.9969	0	0	0	0	0	0	0	0	0		0	0			1	1	0	0	0	0	0	0		7.17569	4.58292	1.88749		3.12745	2.64437	0.166667	5.64386	3.89455	2.73682	7.11653	5.44003	1.27761	0.808646	0
949	CC(=O)OC1=CC=C(C=C1)C1(C(=O)NC2=CC=CC=C12)C1=CC=C(OC(C)=O)C=C1	Positive	0	0	0	3.96457	14.0373	-0.279349	0.264634	11.85	15.9989	0	0	0	0	0	0	0	0	0		0	0			3	2	0	0	0	0	0	0		10.3116	5.21358	2.04151		4.04685	3.35152	0.285714	5.90689	3.87524	2.68444	6.98575	5.01768	1.56184	1.06838	0
950	NC1=CC=C(CC2=CC=C(N)C=C2)C=C1	Positive	0	0	0	5.58554	9.26647	-0.303443	0.100249	11.85	14.0041	0	0	0	0	0	0	0	0	0		0	0			0	0	0	0	0	0	0	0		1.9642	1.62955	0.612239		0.765955	0.662077	0	4.90689	1.50668	1.10663	3.65994	2.36769	0.49345	0.274986	0
951	CC(=O)OC1C(CC2C3CCC4CC(OC(C)=O)C(CC4(C)C3CCC12C)[N+]1(C)CCCCC1)[N+]1(C)CCCCC1	Negative	0	0	0	4.27566	13.5374	-0.342281	0.259952	11.9	15.998	0	0	0	0	0	0	0	0	0.25		0	0			2	2	0	0	0	0	2	0		18.4688	10.6439	11.3808		29.0538	19.2369	2.77365	6.35755	14.9595	13.3487	19.2889	17.2552	10.146	7.62284	0
952	CC1=C(CCNCC2=CC=C(C=CC(=O)NO)C=C2)C2=C(N1)C=CC=C2	Negative	0	0	0	3.95809	10.2807	-0.312348	0.246736	11.85	15.9959	0	0	0	0	0	0	0	0	0		0	0			1	0	0	0	0	0	0	0		4.67004	3.1926	1.28778		1.9001	1.73157	0	5.70044	3.05879	2.07883	6.25188	4.42499	1.14409	0.675854	0
953	COC1=CC=NC(CS(=O)C2=NC3=CC=C(OC(F)F)C=C3N2)=C1OC	Positive	0	0	0	3.0188	11.3797	-0.346682	0.349947	11.85	31.9721	0	0	0	0	0	0	0	0	0		0	0			1	3	0	2	0	0	0	0		6.33231	3.88779	1.29352		1.9804	1.76436	0	5.70044	2.96551	2.01954	5.85034	4.15853	1.17842	0.716546	0
954	CC(C)(CO)C(O)C(=O)NCCC(O)=O	Negative	0	0	0	3.70681	9.38172	-0.395183	0.333733	11.9886	16.0064	0	0	0	0	0	0	0	0	0		0	0			2	0	0	0	0	0	0	0		3.71935	3.40569	1.37732		0.813511	1.14752	2	4.90689	0.830662	0.363028	3.984	2.03418	0.200698	0.0894924	0
955	NC1=CC=C(O)C=C1	Negative	0	0	0	4.66231	7.43475	-0.36043	0.137862	11.85	15.9949	0	0	0	0	0	0	0	0	0		0	0			0	0	0	0	0	0	0	0		0.76008	0.816497	0.197177		0.163531	0.155509	0	4	0.474322	0.308289	1.59153	0.893088	0.0569202	0	0
956	CCC1(C)OC(=O)N(C)C1=O	Positive	0	0	0	4.28884	9.02886	-0.286767	0.347588	11.9	15.9969	0	0	0	0	0	0	0	0	0		0	0			2	1	0	0	0	0	0	0		5.03546	3.58771	1.28523		1.28764	1.4525	1.65096	4.45943	0.965885	0.466536	2.81655	2.01814	0.115226	0.00658808	0
957	C[N+]1=CC=C(C=C1)C1=CC=[N+](C)C=C1	Positive	0	0	0	5.82827	9.59792	-0.357726	0.124023	11.85	14.0041	0	0	0	0	0	0	0	0	0		0	0			0	0	0	0	0	2	0	0		2.19891	1.75931	0.929231		1.17172	0.954272	0	4.80735	1.90458	1.49863	4.62456	3.01011	0.822137	0.394134	0
958	NCC1OC(OC2C(CO)OC(OC3C(O)C(N)CC(N)C3OC3OC(CO)C(O)C(O)C3N)C2O)C(N)C(O)C1O	Negative	0	0	0	4.39426	10.5571	-0.393979	0.241346	11.9	16.008	0	0	0	0	0	0	0	0	0		0	0			0	6	0	0	0	0	0	0		14.7324	9.89284	3.55223		5.48184	4.51676	0	6.39232	5.69874	3.86693	11.1934	8.3189	2.28417	1.29595	0
959	CC(C)C1CC(=O)OCC2CCN3CCC(OC(=O)C(O)(CC(=O)OC1C)C(C)C)C23	Positive	0	0	0	4.85036	10.7271	-0.378284	0.294828	11.9943	16.001	0	0	0	0	0	0	0	0	0		0	0			3	3	0	0	0	0	0	0		10.6136	7.22488	4.01083		4.86954	5.0062	1.26103	5.9542	5.22661	3.0292	10.0535	7.39168	1.91373	1.28714	0
960	CN(C)C1=CC=C(C=C1)N=NC1=CC=CC=C1	Positive	0	0	0	5.97452	8.85762	-0.280762	0.187464	11.85	14.0051	0	0	0	0	0	0	0	0	0		0	0			0	0	0	0	0	0	0	0		2.17398	1.90647	0.732136		0.560364	0.641809	0	5.08746	1.42757	0.882435	3.94637	2.40324	0.400378	0.195322	0
961	CCN1C=C(C(O)=O)C(=O)C2=CC(F)=C(C=C12)N1CCN(C)CC1	Positive	0	0	0	4.48769	10.8878	-0.327701	0.295573	11.85	18.9984	0	0	0	0	0	0	0	0	0		0	0			2	0	0	1	0	0	0	0		7.31259	4.6789	1.77746		2.82615	2.26966	0	5.58496	3.10305	2.30105	6.07416	4.56382	1.37263	0.796931	0
962	COCCOC(=O)NCCCCC(NC(=O)OCCOC)C(=O)NCCCCCOP(C)(O)=O	Negative	0	0	0	2.75099	9.87407	-0.3829	0.380821	11.999	30.9767	0	0	0	0	1	0	0	0	0		0	0			4	5	0	0	0	0	0	0		3.02166	2.52763	0.642254		0.670243	0.707681	0	6.08746	2.69277	1.64038	7.83155	4.45555	1.02144	0.607097	0
963	COC1=C(CNC2CCCNC2C2=CC=CC=C2)C=C(C=C1)N(C)C	Negative	0	0	0	5.08349	10.8674	-0.34844	0.107942	11.85	15.9949	0	0	0	0	0	0	0	0	0		0	0			0	1	0	0	0	0	0	0		4.90741	3.36949	1.6139		2.39724	2.05609	0	5.64386	3.54127	2.54888	6.86268	4.9523	1.41816	0.932295	0
964	CC(C)(C)NCC(O)COC1=CC=CC=C1C1CCCC1	Negative	0	0	0	5.22583	10.1884	-0.388893	0.0913952	11.9	15.9959	0	0	0	0	0	0	0	0	0		0	0			0	1	0	0	0	0	0	0		3.46084	2.53893	1.39904		1.86404	1.74107	3	5.39232	2.85496	1.72083	7.11494	4.01325	0.925207	0.551854	0
965	OC1(CCN(CCCC(C2=CC=C(F)C=C2)C2=CC=C(F)C=C2)CC1)C1=CC=C(Cl)C(=C1)C(F)(F)F	Negative	0	0	0	3.89701	11.5266	-0.384583	0.41861	11.85	34.9689	0	0	0	0	0	0	0	0	0.25		0	0			0	0	0	5	0	0	0	0		10.1628	6.97821	2.88945		4.20986	3.72666	0	6.16993	5.12687	3.76242	9.77073	7.33381	2.35818	1.50724	0
966	CSCCC(NC(=O)C(CC1=CNC2=CC=CC=C12)NC(=O)CCNC(=O)OCC(C)C)C(=O)NC(CC(O)=O)C(=O)NC(CC1=CC=CC=C1)C(N)=O	Negative	0	1	0	4.11865	11.1023	-0.331857	0.337124	11.85	31.9721	0	0	0	0	0	0	0	0	0		0	0			7	1	0	0	0	0	0	0		9.33362	6.92696	2.35845		3.28539	2.87247	0	6.75489	5.81697	3.95416	13.9934	8.76171	2.25663	1.39693	0
967	CC1C2CC3=C(C=C(O)C=C3)C1(C)CCN2CC=C(C)C	Negative	0	0	0	5.19379	12.1077	-0.360456	0.101445	11.85	15.9949	0	0	0	0	0	0	0	0	0		0	0			0	0	0	0	0	0	0	0		7.7276	4.86881	3.5657		7.31047	5.17813	1.27132	5.39232	4.22195	3.40883	7.34547	5.84136	2.31455	1.50905	0
968	CC1=CC=C(C=C1C)S(O)(=O)=O	Positive	0	0	0	6.33328	10.7267	-0.281676	0.294855	11.85	31.9721	0	0	0	0	0	0	0	0	0		0	0			2	0	0	0	0	0	0	0		2.99169	2.95064	1.03754		1.01491	0.864371	0	4.58496	1.01553	0.70195	3.07585	1.98825	0.335879	0.0934895	0
969	CN1CCN(CCCN2C3=CC=CC=C3SC3=CC=CC=C23)CC1	Positive	0	1	0	5.82501	11.9361	-0.303254	0.184028	11.85	31.9721	0	0	0	0	0	0	0	0	0		0	0			0	0	0	0	0	0	0	0		5.1017	3.07031	2.08404		4.0514	3.03004	0	5.58496	4.64171	3.67234	7.7714	6.11425	2.2665	1.45234	0
970	FC(F)(F)C(F)(F)C(F)(F)C(F)(F)C(F)(F)C(F)(F)C(F)(F)C(F)(F)Br	Positive	0	0	0	3.01805	7.86439	-0.193008	0.460516	11.9988	78.9185	0	0	0	0	0	0	0	0	11.2406		0	0			0	0	0	17	0	0	0	0		23.5	19.25	2.78263		2.81086	2.67945	0	5.70044	1.39369	0.598259	5.43783	3.18172	0.249837	0.100272	0
971	CCCN1CC(CSC)CC2C1CC1=CNC3=C1C2=CC=C3	Negative	0	1	0	5.59086	11.9779	-0.298791	0.146081	11.85	31.9721	0	0	0	0	0	0	0	0	0		0	0			0	0	0	0	0	0	0	0		6.53795	3.40197	2.27663		5.73261	3.99931	0	5.45943	5.51267	4.33735	7.92437	6.37961	3.27334	2.47254	0
972	OC1CCN(CCCN2C3=CC=CC=C3SC3=CC=C(C=C23)C#N)CC1	Positive	0	1	0	4.47306	12.1521	-0.392454	0.18457	11.85	31.9721	0	0	0	0	0	0	0	0	0		0	0			0	0	0	0	0	0	0	0		5.61898	3.51897	2.07244		4.16971	3.05875	0	5.70044	4.81123	3.84573	8.02588	6.29823	2.37685	1.55666	0
973	CC1(C)C(C=C(Cl)Cl)C1C(=O)OCC1=CC(OC2=CC=CC=C2)=CC=C1	Negative	0	0	0	5.06015	10.2338	-0.311302	0.266164	11.85	34.9699	0	0	0	0	0	0	0	0	0		0	0			1	2	0	0	0	0	0	0		5.59121	3.77821	2.27008		2.89146	2.46573	2	5.70044	3.14341	2.20065	7.95923	4.81392	1.00221	0.467384	0
974	NC(=O)NC(=O)CC1=CC=CC=C1	Positive	0	0	0	4.02807	8.74593	-0.279826	0.275922	11.85	15.9959	0	0	0	0	0	0	0	0	0		0	0			2	0	0	0	0	0	0	0		1.74167	0.975562	0.29664		0.300157	0.367547	0	4.70044	0.962863	0.540686	2.5748	1.47013	0.226202	0.104409	0
975	CCOC1=CC=C(NC(C)=O)C=C1	Positive	0	0	0	4.21388	8.53371	-0.346118	0.201051	11.85	15.9959	0	0	0	0	0	0	0	0	0		0	0			1	1	0	0	0	0	0	0		1.62162	1.07524	0.315603		0.366375	0.407238	0	4.70044	1.00442	0.591442	2.63858	1.48569	0.250148	0.151621	0
976	O=C1C(C(=O)C2=CC=CC=C12)C1=CC=CC=C1	Positive	0	0	0	5.48177	10.5158	-0.29347	0.181649	11.85	15.9959	0	0	0	0	0	0	0	0	0		0	0			2	0	0	0	0	0	0	0		5.39098	2.84598	1.04768		1.81138	1.55866	0	5.08746	2.29115	1.53004	4.11778	3.11527	0.799973	0.486418	0
977	CC1NCCOC1C1=CC=CC=C1	Negative	0	0	0	6.3489	9.46795	-0.369939	0.114632	11.85	15.9949	0	0	0	0	0	0	0	0	0		0	0			0	1	0	0	0	0	0	0		2.34363	1.44018	0.703918		1.09308	1.00057	0	4.70044	1.75148	1.12664	3.44487	2.44801	0.491326	0.259652	0
978	OC1=CC=CC=C1	Positive	0	0	0	4.59418	6.78689	-0.360416	0.178722	11.85	15.9949	0	0	0	0	0	0	0	0	0		0	0			0	0	0	0	0	0	0	0		0.433013	0.408248	0.0860663		0.0573775	0.0745356	0	3.80735	0.427994	0.24214	1.33555	0.756194	0.0286888	0	0
979	N1C2=CC=CC=C2SC2=CC=CC=C12	Positive	0	1	0	7.24893	11.2508	-0.256802	0.182433	11.85	31.9721	0	0	0	0	0	0	0	0	0		0	0			0	0	0	0	0	0	0	0		2.91638	1.79911	1.17741		2.04722	1.61123	0	4.80735	2.56957	1.98494	4.30316	3.41519	1.14975	0.701606	0
980	CC(COC1=CC=CC=C1)N(CCCl)CC1=CC=CC=C1	Negative	0	0	0	5.62158	10.489	-0.343921	0.105351	11.85	34.9689	0	0	0	0	0	0	0	0	0		0	0			0	1	0	0	0	0	0	0		2.53463	1.83813	1.02443		1.46049	1.22328	0	5.39232	2.43783	1.68254	5.4961	3.627	0.754867	0.424825	0
981	S=C=NC1=CC=CC=C1	Positive	0	0	1	6.32278	8.53436	-0.237574	0.172954	11.85	31.9721	0	0	0	0	0	0	0	0	0		0	0			0	0	0	0	0	0	0	0		0.654648	0.433013	0.123334		0.134927	0.163212	0	4.16993	0.660644	0.376461	1.72121	1.02222	0.106239	0.0447734	0
982	OC(=O)CCCC1=CC=CC=C1	Negative	0	0	0	3.76182	8.66914	-0.331566	0.258903	11.85	15.9959	0	0	0	0	0	0	0	0	0		0	0			1	0	0	0	0	0	0	0		0.816497	0.721688	0.26506		0.259919	0.305277	0	4.58496	1.08842	0.662769	2.73289	1.69892	0.315194	0.155788	0
983	OC1=C(C=C(C=C1N(=O)=O)N(=O)=O)N(=O)=O	Positive	0	0	0	3.75885	8.36287	-0.356261	0.297836	11.85	16.0009	0	0	0	0	0	0	0	0	0		0	0			3	0	0	0	3	0	0	0		4.55761	3.47865	0.688315		0.920603	0.856077	0	5	1.13558	0.669227	2.69569	1.80525	0.28277	0.0957337	0
984	CC(C)COC1=CC=C(CNC(=O)N(CC2=CC=C(F)C=C2)C2CCN(C)CC2)C=C1	Negative	0	0	0	4.04515	11.0557	-0.345283	0.275656	11.9	18.9984	0	0	0	0	0	0	0	0	0		0	0			1	1	0	1	0	0	0	0		4.85305	3.80024	1.75308		2.40614	1.99155	0	5.9542	3.70551	2.79545	8.79632	5.60632	1.50819	0.839106	0
985	FC1=CC=C(C=C1)C(CCCN1CCC(CC1)N1C(=O)NC2=CC=CC=C12)C1=CC=C(F)C=C1	Negative	0	0	0	4.09683	11.524	-0.302863	0.28392	11.85	18.9994	0	0	0	0	0	0	0	0	0		0	0			1	0	0	2	0	0	0	0		7.87663	4.83009	2.17446		3.7577	3.1608	0	6.08746	5.27288	3.86851	9.18804	7.05813	2.26909	1.56995	0
986	COC1=C(OC)C=C(C[N+]2(CCOCCC3CCC4CC3C4(C)C)CCOCC2)C(Br)=C1	Negative	0	0	0	5.09948	12.0687	-0.379938	0.108204	11.9	78.9183	0	0	0	0	0	0	0	0	0		0	0			0	4	0	0	0	0	1	0		9.60746	6.5732	6.35868		10.2243	8.56287	1.05076	6	7.93893	6.23009	12.7963	10.8407	3.80348	2.19123	0
987	CC(C)NCC(O)COC1=CC=CC2=C1C=CN2	Negative	0	0	0	5.12065	9.32806	-0.388889	0.0937572	11.9884	15.9959	0	0	0	0	0	0	0	0	0		0	0			0	1	0	0	0	0	0	0		2.96028	2.07761	0.812181		0.948996	0.903272	0	5.16993	1.79908	1.16153	4.72283	2.7479	0.551496	0.312249	0
988	CC(=O)OC1C(CC2C3CCC4CC(OC(C)=O)C(CC4(C)C3CCC12C)N1CC[N+](C)(C)CC1)N1CC[N+](C)(C)CC1	Negative	0	0	0	4.23398	13.3515	-0.347134	0.259975	11.9	15.998	0	0	0	0	0	0	0	0	0.25		0	0			2	2	0	0	0	0	2	0		17.3394	10.7507	10.3511		21.8431	15.3046	2.78672	6.42626	12.4295	11.2113	20.297	15.7507	8.71919	6.39264	0
989	CCCCOCCOCCOCC1=CC2=C(OCO2)C=C1CCC	Negative	0	0	0	5.01543	9.76205	-0.378763	0.159492	11.9967	15.9998	0	0	0	0	0	0	0	0	0		0	0			0	5	0	0	0	0	0	0		2.9509	1.79911	0.736499		1.18211	1.02305	0	5.58496	2.53095	1.64	5.85506	3.85796	0.974668	0.574431	0
990	CN(C)S(=O)(=O)C1=CC=C2SC3=CC=CC=C3N(CCCN3CCC(CCO)CC3)C2=C1	Positive	0	1	0	4.16998	12.8066	-0.395785	0.242997	11.9943	31.9731	0	0	0	0	0	0	0	0	0		0	0			2	0	0	0	0	0	0	0		8.44598	6.50251	3.29754		5.34735	4.21479	0	6	5.86124	4.52943	10.41	8.05849	3.02372	2.13058	0
991	COC1=CC=CC2=C1C(=O)C1=C(O)C3=C(CC(O)(CC3OC3CC(N)C(OC4CCCCO4)C(C)O3)C(=O)CO)C(O)=C1C2=O	Positive	0	0	0	4.45482	11.5813	-0.388546	0.200769	11.9966	16.0063	0	0	0	0	0	0	0	0	0		0	0			3	5	0	0	0	0	0	0		17.6338	10.0046	3.71203		7.08596	5.48924	0.239046	6.49185	6.94722	5.04074	12.0662	9.21713	3.19725	2.09655	0
992	OC(=O)CC1=NN(C=C1C1=CC=C(Cl)C=C1)C1=CC=C(F)C=C1	Positive	0	0	0	4.04802	10.759	-0.331306	0.26498	11.85	34.9689	0	0	0	0	0	0	0	0	0		0	0			1	0	0	1	0	1	0	0		4.87247	3.27153	1.15504		1.6217	1.41242	0	5.52356	2.40608	1.67559	5.4243	3.60777	0.964285	0.544532	0
993	CC(C)(C)NCC(O)C1=CC=C(O)C(CO)=N1	Negative	0	0	0	4.42321	9.14803	-0.389656	0.130753	11.9884	15.9969	0	0	0	0	0	0	0	0	0		0	0			0	0	0	0	0	0	0	0		3.27135	2.796	1.1035		1.05922	1.07335	3	5.08746	1.32026	0.889167	5.00675	2.28861	0.45068	0.212321	0
994	NS(=O)(=O)C1=CC(=CC(N2CCCC2)=C1OC1=CC=CC=C1)C(O)=O	Positive	0	0	0	4.55642	12.7225	-0.327825	0.290809	11.9943	31.9721	0	0	0	0	0	0	0	0	0		0	0			3	1	0	0	0	0	0	0		6.40667	4.40227	1.37703		2.25189	1.82999	0	5.64386	2.99787	1.89742	6.16381	4.22724	1.15672	0.702887	0
995	C(N1CCN(CC1)C1=NC=CC=N1)C1=CC=C2OCOC2=C1	Positive	0	0	0	5.64272	9.41071	-0.316523	0.259029	11.85	15.9959	0	0	0	0	0	0	0	0	0		0	0			0	2	0	0	0	0	0	0		4.18385	2.65056	1.11831		1.59096	1.47241	0	5.45943	2.85801	2.00337	5.4996	4.05044	1.10506	0.713015	0
996	COC1=CC=C(OC)C(CC2=C(C)C3=C(N)N=C(N)N=C3N=C2)=C1	Positive	0	0	0	4.89098	10.4897	-0.349514	0.271909	11.85	15.9959	0	0	0	0	0	0	0	0	0		0	0			0	2	0	0	0	0	0	0		6.92312	4.05622	1.52007		2.32404	2.03098	0	5.58496	2.73642	1.76571	5.42864	4.00301	1.04853	0.604406	0
997	CC(C(O)=O)C1=CC(Cl)=C(C=C1)N1CC=CC1	Positive	0	0	0	4.30341	10.4963	-0.331126	0.266174	11.9944	34.9689	0	0	0	0	0	0	0	0	0		0	0			1	0	0	0	0	0	0	0		4.14559	3.06941	1.35529		1.83101	1.67649	0	5.08746	2.17481	1.23128	4.55436	3.30384	0.718311	0.435103	0
998	CC(C)(C)C(=O)OCOC(=O)C1N2C(SC1(C)C)C(N=CN1CCCCCC1)C2=O	Positive	0	1	0	4.64227	12.3494	-0.287661	0.2831	11.9943	31.9721	0	0	0	0	0	0	0	0	0.142857		0	0			3	2	0	0	0	0	0	0		9.31739	6.66189	4.21167		7.20586	5.98844	3.53553	5.90689	5.46541	3.90729	11.4534	7.22815	2.57898	1.23907	0
999	C(N1CCCNCCNCCCNCC1)C1=CC=C(CN2CCCNCCNCCCNCC2)C=C1	Negative	0	0	0	7.16945	10.0855	-0.326663	0.043686	11.9943	14.0115	0	0	0	0	0	0	0	0	0		0	0			0	0	0	0	0	0	0	0		2.48316	1.62611	0.982902		1.49201	1.31965	0	6.16993	4.91631	3.44171	10.283	7.07206	2.23627	1.55068	0
1000	CN1C(CSCC(F)(F)F)NC2=CC(Cl)=C(C=C2S1(=O)=O)S(N)(=O)=O	Negative	0	1	0	3.66426	13.3367	-0.269867	0.39814	11.85	34.9689	0	0	0	0	0	0	0	0	0		0	0			4	0	0	3	0	0	0	0		10.1317	6.74724	2.53228		4.2508	3.40007	0.166667	5.64386	3.83422	2.63327	7.44525	5.42362	1.86389	1.18986	0
1001	CCC1=C2NC(C=C3N=C(C=C4N=C(C=C5NC(=C2)C(C)=C5C(C)O)C(C)=C4CCC(O)=O)C(CCC(O)=O)=C3C)=C1C	Positive	0	0	0	3.9854	11.3524	-0.388174	0.260543	11.85	15.999	0	0	0	0	0	0	0	0	0		0	0			2	0	0	0	0	0	0	0		14.0113	8.54501	3.78886		5.89913	5.40216	0	6.42626	6.26952	3.88265	11.413	8.66587	2.60975	1.72728	0
1002	CCC(C(C)O)N1N=CN(C1=O)C1=CC=C(C=C1)N1CCN(CC1)C1=CC=C(OCC2COC(CN3C=NC=N3)(C2)C2=CC=C(F)C=C2F)C=C1	Positive	0	0	0	4.0916	11.6665	-0.391255	0.307374	11.999	18.9994	0	0	0	0	0	0	0	0	0		0	0			1	2	0	2	0	1	0	0		14.8105	8.79313	3.74187		5.58757	5.3207	0.0909091	6.67243	7.24026	4.62582	13.3324	9.96283	2.80437	1.848	0
1003	CCCN1C2CC34C(O)C2C(CC1C3N(C)C1=CC=CC=C41)C(CC)C=O	Positive	0	0	0	4.41219	13.4377	-0.391558	0.123624	11.9	15.9959	0	0	0	0	0	0	0	0	0		0	0			1	0	0	0	0	0	0	0		13.3873	6.5518	4.50805		13.342	8.52147	0.629961	5.75489	7.68804	6.52742	9.31983	8.51652	5.27227	4.21534	0
1004	CCCNC1CCC2=C(C1)SC(N)=N2	Negative	0	0	0	5.24064	11.1816	-0.31336	0.14272	11.9884	31.9721	0	0	0	0	0	0	0	0	0		0	0			0	0	0	0	0	0	0	0		2.6485	1.61779	1.16573		2.1192	1.79901	0	4.80735	2.87594	2.09696	4.93102	3.58832	1.24928	0.813088	0
1005	O=C(NC1=CC=C2C(=O)C=C(OC2=C1)C1=NNN=N1)C1=CC=C(OCCCCC2=CC=CC=C2)C=C1	Positive	0	0	0	5.22135	9.59705	-0.345924	0.2353	11.85	15.998	0	0	0	0	0	0	0	0	0		0	0			2	2	0	0	0	0	0	0		6.96323	4.5016	1.34145		1.7556	1.65309	0	6.16993	3.78089	2.51227	8.19092	5.64062	1.40093	0.829644	0
1006	CCC(C)C(=O)OC1CC(O)C=C2C=CC(C)C(CCC(O)CC(O)CC(O)=O)C12	Positive	0	0	0	3.81117	12.1152	-0.39316	0.265028	11.9	16.001	0	0	0	0	0	0	0	0	0		0	0			2	1	0	0	0	0	0	0		7.35145	4.65318	2.52382		4.48717	3.48812	0	5.90689	4.52033	3.28133	8.88078	6.44282	2.21663	1.46607	0
1007	ClC1=CC=C2N(CC3CC3)C(=O)CN=C(C3=CC=CC=C3)C2=C1	Negative	0	0	0	5.37268	11.8625	-0.27816	0.228651	11.85	34.9689	0	0	0	0	0	0	0	0	0		0	0			1	0	0	0	0	0	0	0		5.42375	3.23093	1.32324		2.53843	1.89387	0	5.52356	3.04072	2.28709	6.57649	4.30935	1.46388	0.859076	0
1008	CCCNC(C)C(=O)NC1=CC=CC=C1C	Negative	0	0	0	5.13232	9.44998	-0.30641	0.221158	11.85	15.9949	0	0	0	0	0	0	0	0	0		0	0			1	0	0	0	0	0	0	0		2.34311	2.10608	0.78143		0.824056	0.74696	0	5	1.40767	0.929485	3.97998	2.49674	0.386033	0.158306	0
1009	CCN(CC)CCOC(=O)C1=CC=C(N)C=C1	Negative	0	0	0	4.73398	8.71258	-0.31071	0.293311	11.85	15.9959	0	0	0	0	0	0	0	0	0		0	0			1	1	0	0	0	0	0	0		2.26928	1.98105	0.780984		0.466204	0.776141	0	5.08746	1.50981	0.728632	3.78481	2.68148	0.346026	0.178578	0
1010	CN1CCN(CCCN2C3=CC=CC=C3SC3=CC=C(Cl)C=C23)CC1	Positive	0	1	0	5.82597	12.2405	-0.303717	0.184845	11.85	34.9689	0	0	0	0	0	0	0	0	0		0	0			0	0	0	0	0	0	0	0		5.50521	3.42344	2.28265		4.56681	3.22802	0	5.64386	4.80972	3.99352	8.35215	6.40507	2.46618	1.61604	0
1011	NC(=O)CCCNC(C1=CC=C(Cl)C=C1)=C1C=C(F)C=CC1=O	Positive	0	0	0	4.09234	11.686	-0.289331	0.238687	11.9	34.9689	0	0	0	0	0	0	0	0	0		0	0			2	0	0	1	0	0	0	0		4.13815	2.93604	0.985153		1.43934	1.19488	0	5.52356	2.26891	1.58347	5.45545	3.49755	0.86737	0.508438	0
1012	CCCOC1=CC=C(C=C1N)C(=O)OCCN(CC)CC	Negative	0	0	0	4.81712	9.02358	-0.343949	0.293395	11.85	15.9969	0	0	0	0	0	0	0	0	0		0	0			1	2	0	0	0	0	0	0		3.2072	2.54082	0.930956		0.739746	1.01122	0	5.39232	1.9095	0.990449	4.76387	3.24228	0.532235	0.288944	0
1013	CCC(=O)C1=CC=C2SC3=CC=CC=C3N(CC(C)N(C)C)C2=C1	Negative	0	1	0	5.08896	12.2544	-0.305343	0.183772	11.85	31.9721	0	0	0	0	0	0	0	0	0		0	0			1	0	0	0	0	0	0	0		5.91774	4.43789	2.64295		4.23398	3.03354	0	5.58496	3.9072	3.11946	7.53604	5.7274	2.21073	1.53265	0
1014	CC(C)NCC(O)COC1=CC=CC2=CC=CC=C12	Negative	0	0	0	5.13396	9.79985	-0.388888	0.149103	11.85	15.9959	0	0	0	0	0	0	0	0	0		0	0			0	1	0	0	0	0	0	0		2.96028	2.07761	0.842683		1.12154	0.954999	0	5.24793	1.93819	1.38029	5.00506	2.94258	0.635083	0.369123	0
1015	COC1=CC=C(CC(N)C(=O)NC2C(CO)OC(C2O)N2C=NC3=C2N=CN=C3N(C)C)C=C1	Positive	0	0	0	4.59353	10.2609	-0.39327	0.289062	11.85	15.999	0	0	0	0	0	0	0	0	0		0	0			1	2	0	0	0	1	0	0		9.5025	6.21003	2.24376		3.16994	2.86365	0	6.08746	4.03918	2.61162	8.34708	5.85239	1.54045	0.924626	0
1016	CN(C)C1=C2N=CN(C3OC(CO)C(N)C3O)C2=NC=N1	Positive	0	0	0	4.40371	10.0709	-0.393235	0.232796	11.9	15.9969	0	0	0	0	0	0	0	0	0		0	0			0	1	0	0	0	1	0	0		7.2144	4.42904	1.6152		2.19816	2.05719	0	5.39232	2.50827	1.50072	5.23137	3.6472	0.859944	0.502617	0
1017	C1=CC=NC=C1	Positive	0	0	0	5.71636	6.27402	-0.264028	0.0988898	11.85	14.0031	0	0	0	0	0	0	0	0	0		0	0			0	0	0	0	0	0	0	0		0	0	0		0	0	0	3.58496	0.312602	0.172133	1.02456	0.566487	0	0	0
1018	OCCOCCN1CCN(CC1)C1=NC2=CC=CC=C2SC2=CC=CC=C12	Positive	0	1	0	3.78149	12.501	-0.393502	0.174501	11.85	31.9721	0	0	0	0	0	0	0	0	0		0	0			0	1	0	0	0	0	0	0		5.23185	3.11978	1.92361		3.45402	2.70851	0	5.75489	4.47127	3.41154	7.7498	6.03983	2.24118	1.49084	0
1019	CCN(CC)CCCC(C)NC1=C2C=C(OC)C=CC2=NC2=CC(Cl)=CC=C12	Positive	0	0	0	4.94249	11.7183	-0.348739	0.19969	11.85	34.9689	0	0	0	0	0	0	0	0	0		0	0			0	1	0	0	0	0	0	0		6.17475	3.93259	1.83328		2.70902	2.38271	0	5.80735	3.82474	2.57541	7.68229	5.57482	1.70165	1.08939	0
1020	CCC1NC(=O)C2=CC(=C(Cl)C=C2N1)S(N)(=O)=O	Positive	0	0	0	5.29715	12.2713	-0.275115	0.24055	11.85	34.9689	0	0	0	0	0	0	0	0	0		0	0			3	0	0	0	0	0	0	0		6.36217	3.94426	1.42873		2.1437	1.88944	0	5.16993	2.22041	1.44854	4.7408	3.23143	0.918746	0.485389	0
1021	COCCCOC1=C(C)C(CS(=O)C2=NC3=CC=CC=C3N2)=NC=C1	Positive	0	0	0	4.33431	11.3406	-0.384287	0.216823	11.85	31.9721	0	0	0	0	0	0	0	0	0		0	0			1	2	0	0	0	0	0	0		5.00413	3.36583	1.34133		2.04465	1.74153	0	5.64386	3.09423	2.09716	6.39247	4.51229	1.2078	0.729492	0
1022	CN(CC1=CC=C2NC(C)=NC(=O)C2=C1)C1=CC=C(S1)C(=O)NC(CCC(O)=O)C(O)=O	Positive	0	0	0	3.84848	11.7601	-0.332106	0.280271	11.85	31.9721	0	0	0	0	0	0	0	0	0		0	0			4	0	0	0	0	0	0	0		7.33272	5.32719	2.29101		3.10641	2.71832	0	6	4.0418	2.6131	8.36017	5.95937	1.61111	0.890811	0
1023	CCC(=O)NCCC1CCC2=C1C1=C(OCC1)C=C2	Negative	0	0	0	4.43387	10.7559	-0.345217	0.199507	11.85	15.9959	0	0	0	0	0	0	0	0	0		0	0			1	1	0	0	0	0	0	0		4.48833	2.70168	1.38625		2.65431	2.26971	0	5.24793	3.34949	2.23653	5.44129	4.32049	1.4843	0.980588	0
1024	CCC(=O)OC1C(CC2C3CCC4CC(OC(C)=O)C(CC4(C)C3CCC12C)N1CCCCC1)[N+]1(CC=C)CCCCC1	Negative	0	0	0	4.2246	13.353	-0.335891	0.262085	11.9	15.998	0	0	0	0	0	0	0	0	0.25		0	0			2	2	0	0	0	0	1	0		17.1271	9.66585	9.04403		23.8792	15.9291	2.20714	6.42626	13.747	12.0044	17.4847	15.7564	9.20546	7.21794	0
1025	C#CCNC1CCC2=CC=CC=C12	Negative	0	0	0	4.49999	9.66722	-0.299128	0.115144	11.85	14.0031	0	0	0	0	0	0	0	0	0		0	0			0	0	0	0	0	0	0	0		2.39829	1.38068	0.758982		1.13756	1.16958	0	4.70044	1.9513	1.21921	3.3751	2.58338	0.669818	0.374111	0
1026	CNC(=O)C1=NC=CC(OC2=CC(F)=C(NC(=O)NC3=CC=C(Cl)C(=C3)C(F)(F)F)C=C2)=C1	Positive	0	0	0	3.82612	9.27873	-0.309824	0.418656	11.85	34.9689	0	0	0	0	0	0	0	0	0		0	0			2	1	0	4	0	0	0	0		8.57266	5.69543	1.48902		1.80535	1.76977	0.0588235	6.04439	2.85328	1.77506	6.87833	4.47477	0.866575	0.48623	0
1027	COC1C(CC2CN3CCC4=C(NC5=CC(OC)=CC=C45)C3CC2C1C(=O)OC)OC(=O)C=CC1=CC(OC)=C(OC)C(OC)=C1	Negative	0	0	0	4.8772	11.7385	-0.377374	0.286549	11.85	16.003	0	0	0	0	0	0	0	0	0		0	0			2	7	0	0	0	0	0	0		14.1445	8.01983	3.84726		8.4762	6.13501	0	6.52356	7.90786	6.25672	12.1014	9.96794	4.3336	3.11718	0
1028	COC1C(CC2CN3CCC4=C(NC5=C4C=CC(OC)=C5)C3CC2C1C(=O)OC)OC(=O)C1=CC(OC)=C(OC)C(OC)=C1	Negative	0	0	0	4.87724	11.7563	-0.37737	0.293964	11.85	16.003	0	0	0	0	0	0	0	0	0		0	0			2	7	0	0	0	0	0	0		14.2955	8.21539	3.86347		8.50398	6.13328	0	6.45943	7.76199	6.17284	11.6919	9.76033	4.3038	3.11484	0
1029	OC1=CC(O)=CC=C1	Positive	0	0	0	4.652	6.89456	-0.361308	0.180475	11.85	15.9959	0	0	0	0	0	0	0	0	0		0	0			0	0	0	0	0	0	0	0		1.09341	0.741582	0.160602		0.128248	0.16909	0	4	0.493031	0.252733	1.51985	0.829737	0.0593129	0	0
1030	CC1CCC23CCC(=O)C2C1(C)C(CC(C)(C=C)C(O)C3C)OC(=O)CSC1CC2CCC(C1)N2C	Negative	0	1	0	5.60835	13.9275	-0.391742	0.271567	11.9	31.9721	0	0	0	0	0	0	0	0	1.14471		0	0			2	1	0	0	0	0	0	0		17.9135	10.6272	8.41219		19.6009	13.5571	4.95437	6.16993	10.5339	8.52626	14.8079	13.326	6.12595	4.12097	0
1031	CCCCCCCCCCCCCCCC(=O)OCC=C(C)C=CC=C(C)C=CC1=C(C)CCCC1(C)C	Positive	0	0	0	4.42191	11.4282	-0.311568	0.261887	11.9	15.9959	0	0	0	0	0	0	0	0	0		0	0			1	1	0	0	0	0	0	0		5.30048	3.71333	2.31578		3.22699	3.20031	1.52945	6.24793	5.32573	3.19441	12.1584	7.90768	2.23927	1.08942	0
1032	COC1C=COC2(C)OC3=C(C2=O)C2=C(C(O)=C3C)C(=O)C(NC(=O)C(C)=CC=CC(C)C(O)C(C)C(O)C(C)C(OC(C)=O)C1C)=C1NC3(CCN(CC(C)C)CC3)N=C21	Positive	0	0	0	4.27709	12.7419	-0.392638	0.259127	11.9	16.0051	0	0	0	0	0	0	0	0	0.166667		0	0			4	4	0	0	0	0	0	0		23.0394	14.6803	6.35646		11.1064	8.81992	2.71773	6.93074	9.27328	6.42837	18.0223	12.9662	4.15247	2.79076	0
1033	COC1C=COC2(C)OC3=C(C)C(O)=C4C(O)=C(NC(=O)C(C)=CC=CC(C)C(O)C(C)C(O)C(C)C(OC(C)=O)C1C)C(=CNN1CCN(C)CC1)C(=O)C4=C3C2=O	Positive	0	0	0	4.27693	12.1413	-0.392638	0.25912	11.85	16.0061	0	0	0	0	0	0	0	0	0		0	0			4	4	0	0	0	0	0	0		20.73	13.687	5.67879		9.23824	7.38414	1.52263	6.88264	7.96135	5.27619	16.1619	11.9078	3.23149	1.86535	0
1034	COC1C=COC2(C)OC3=C(C2=O)C2=C(C(O)=C3C)C(O)=C(NC(=O)C(C)=CC=CC(C)C(O)C(C)C(O)C(C)C(OC(C)=O)C1C)C(=CNN1CCN(CC1)C1CCCC1)C2=O	Positive	0	0	0	4.27694	12.0933	-0.392638	0.259166	11.85	16.0061	0	0	0	0	0	0	0	0	0		0	0			4	4	0	0	0	0	0	0		21.8194	14.2216	6.09286		10.0887	8.24536	1.46529	6.97728	9.51138	5.98295	17.8329	13.5599	3.84256	2.33207	0
1035	COC1C=COC2(C)OC3=C(C2=O)C2=C(C(O)=C3C)C(O)=C(NC(=O)C(C)=CC=CC(C)C(O)C(C)C(O)C(C)C(OC(C)=O)C1C)C1=C2N=C2C=C(C)C=CN12	Negative	0	0	0	4.27704	12.4952	-0.392638	0.259104	11.85	16.0051	0	0	0	0	0	0	0	0	0		0	0			3	4	0	0	0	1	0	0		21.8872	13.8846	5.62772		9.80805	7.6769	1.56707	6.83289	8.02999	5.37507	15.5966	11.5273	3.52978	2.23005	0
1036	NC1=NC2=C(S1)C=C(OC(F)(F)F)C=C2	Positive	0	0	0	3.00807	10.8299	-0.281058	0.52758	11.85	31.9721	0	0	0	0	0	0	0	0	0		0	0			0	1	0	3	0	0	0	0		3.86848	2.18789	0.852943		1.1982	1.21944	0	4.90689	1.88252	1.13414	3.79166	2.45735	0.605931	0.339042	0
1037	CC(N)C12CC3CC(CC(C3)C1)C2	Negative	0	0	0	6.30762	11.2098	-0.327023	0.0566782	11.9	14.0031	0	0	0	0	0	0	0	0	0		0	0			0	0	0	0	0	0	0	0		5.36315	3.29788	2.85605		6.93806	4.95926	0.5	4.70044	4.73531	4.01517	6.0686	5.05153	2.82985	1.9165	0
1038	COC(=O)N(C)C1=C(N)N=C(N=C1N)C1=NN(CC2=CC=CC=C2F)C2=C1C=CC=N2	Negative	0	0	0	4.58005	10.682	-0.305935	0.344219	11.9883	18.9984	0	0	0	0	0	0	0	0	0		0	0			1	1	0	1	0	1	0	0		9.51838	5.69609	1.67044		2.42393	2.25506	0	5.9542	3.24089	1.99824	6.66758	4.71859	1.14405	0.704611	0
1039	OC(CC1=CC=CN=C1)(P(O)(O)=O)P(O)(O)=O	Negative	0	0	0	3.12998	8.4473	-0.367226	0.35669	11.85	30.9748	0	0	0	0	2	0	0	0	0		0	0			2	0	0	0	0	0	0	0		8.40183	6.29754	2.01165		1.75515	2.05426	0	5.08746	1.55929	0.814362	4.32902	2.83927	0.356454	0.17759	0
1040	CC(NCCC1=CC=C(O)C=C1)C(O)C1=CC=C(O)C=C1	Positive	0	0	0	4.75586	9.3865	-0.38635	0.11582	11.85	15.9969	0	0	0	0	0	0	0	0	0		0	0			0	0	0	0	0	0	0	0		3.41695	2.88725	1.07484		1.20148	1.16211	0	5.39232	2.1786	1.4148	5.19562	3.52454	0.738862	0.405706	0
1041	CC(C)C(NC(=O)N(C)CC1=CSC(=N1)C(C)C)C(=O)NC(CC(O)C(CC1=CC=CC=C1)NC(=O)OCC1=CN=CS1)CC1=CC=CC=C1	Positive	0	0	0	4.8684	11.1643	-0.390956	0.338163	11.85	31.9731	0	0	0	0	0	0	0	0	0		0	0			3	1	0	0	0	0	0	0		9.18021	6.84258	3.69892		4.09086	4.0101	0	6.64386	6.71842	4.1377	14.9023	10.0771	2.55076	1.45215	0
1042	ClC1=CC=C(S1)C(=O)NCC1CN(C(=O)O1)C1=CC=C(C=C1)N1CCOCC1=O	Positive	0	0	0	4.71309	10.9947	-0.370312	0.344992	11.9943	34.9689	0	0	0	0	0	0	0	0	0		0	0			3	2	0	0	0	0	0	0		6.98488	4.58154	2.04121		2.47411	2.59523	0	5.85798	4.13166	2.53439	8.2596	5.85016	1.28379	0.784293	0
1043	CN(C)CCC1=CNC2=C1C=C(CN1C=NC=N1)C=C2	Negative	0	0	0	5.74266	10.3143	-0.30865	0.146184	11.85	14.0071	0	0	0	0	0	0	0	0	0		0	0			0	0	0	0	0	1	0	0		3.75722	2.43827	1.12853		1.50903	1.36874	0	5.32193	2.37624	1.59815	5.34019	3.47134	0.985302	0.608659	0
1044	CC(=O)OC1C(CC2C3CCC4CC(O)C(CC4(C)C3CCC12C)N1CCOCC1)[N+]1(CC=C)CCCC1	Negative	0	0	0	4.42503	13.1896	-0.39105	0.258802	11.9	15.998	0	0	0	0	0	0	0	0	0.25		0	0			1	2	0	0	0	0	1	0		16.6338	9.28267	8.92298		22.7993	15.6668	2.10695	6.24793	12.8672	10.6053	15.8684	14.6141	8.27485	6.33686	0
1045	CS(=O)(=O)C1=CC=C(C=C1)C1=C(C(=O)OC1)C1=CC=CC=C1	Positive	0	0	0	4.93635	11.1319	-0.307041	0.294575	11.85	31.9721	0	0	0	0	0	0	0	0	0		0	0			3	1	0	0	0	0	0	0		6.19217	4.11399	1.52312		1.91431	1.8467	0	5.45943	2.59046	1.63847	5.59524	3.82849	0.950886	0.59727	0
1046	FC(F)OC1=CC=C(C=C1OCC1CC1)C(=O)NC1=C(Cl)C=NC=C1Cl	Negative	0	0	0	3.06994	10.797	-0.342874	0.350038	11.85	34.9699	0	0	0	0	0	0	0	0	0		0	0			1	2	0	2	0	0	0	0		5.38513	3.72962	1.32427		1.67837	1.62201	0	5.70044	2.50533	1.50443	6.54107	3.96984	0.883103	0.462831	0
1047	COP(=S)(OC)OC1=CC(Cl)=C(Cl)C=C1Cl	Positive	0	0	1	4.85293	10.0178	-0.312516	0.297595	11.85	34.9709	0	0	0	0	1	0	0	0	0		0	0			0	3	0	0	0	0	0	0		4.28589	3.75469	2.77382		3.03363	2.73961	0	5	2.40399	1.7229	6.97093	5.08246	0.954301	0.489314	0
1048	CCCN1CCCCC1C(=O)NC1=C(C)C=CC=C1C	Negative	0	0	0	5.44531	10.3963	-0.292216	0.221678	11.85	15.9949	0	0	0	0	0	0	0	0	0		0	0			1	0	0	0	0	0	0	0		4.61141	2.89161	1.39621		2.28207	2.01036	0	5.32193	3.0609	2.04295	5.80361	4.15646	1.07106	0.567401	0
1049	CC(C)C1=NC(=NC(C2=CC=C(F)C=C2)=C1C=CC(O)CC(O)CC(O)=O)N(C)S(C)(=O)=O	Positive	0	0	0	3.81721	11.9767	-0.392154	0.261585	11.85	31.9721	0	0	0	0	0	0	0	0	0		0	0			3	0	0	1	0	0	0	0		8.58519	6.18733	2.27843		2.72099	2.40176	0	6.04439	3.13979	2.04007	8.47956	5.10485	1.31483	0.836149	0
1050	CCCN(CCC1=CC=CS1)C1CCC2=C(O)C=CC=C2C1	Negative	0	0	0	5.37861	10.8876	-0.360179	0.123386	11.85	31.9721	0	0	0	0	0	0	0	0	0		0	0			0	0	0	0	0	0	0	0		4.39252	2.77275	1.79184		2.80446	2.52697	0	5.45943	4.2505	2.84122	7.20902	5.62032	1.83296	1.26138	0
1051	CC(=O)OCC(=O)NCCCOC1=CC=CC(CN2CCCCC2)=C1	Positive	0	0	0	3.73026	9.45998	-0.345496	0.258899	11.9943	15.9979	0	0	0	0	0	0	0	0	0		0	0			2	2	0	0	0	0	0	0		2.52234	1.89002	0.743172		1.08301	0.975947	0	5.64386	2.81755	1.9681	6.31644	4.07185	0.954018	0.585043	0
1052	CCC1OC(=O)C(C)C(OC2CC(C)(OC)C(O)C(C)O2)C(C)C(OC2OC(C)CC(C2O)N(C)C)C(C)(O)CC(C)C(=NOCOCCOC)C(C)C(O)C1(C)O	Positive	0	0	0	4.2301	12.264	-0.389503	0.26785	11.9	16.0091	0	0	0	0	0	0	0	0	0.414913		0	0			1	9	0	0	0	0	0	0		21.8231	14.263	7.0802		11.5577	10.0562	6.64719	6.85798	8.93291	5.25145	17.7336	12.5963	3.30282	2.01064	0
1053	CC1OC(OC2C(O)C(CO)OC(OC3CCC4(C)C(CCC5(C)C4C=CC4=C6CC(C)(C)CCC6(CO)C(O)CC54C)C3(C)CO)C2O)C(O)C(O)C1O	Negative	0	0	0	4.48518	14.4828	-0.395918	0.189279	11.9	16.0071	0	0	0	0	0	0	0	0	3.93444		0	0			0	4	0	0	0	0	0	0		30.8464	18.2825	12.2707		29.1234	19.7084	9.02412	6.78136	13.0477	10.445	20.2669	16.8439	7.88261	5.24947	0
1054	OCC1=C(O)C=CC(=C1)C(O)CNCCCCCCOCCCCC1=CC=CC=C1	Negative	0	0	0	4.50157	9.38227	-0.391293	0.0982277	11.85	15.9979	0	0	0	0	0	0	0	0	0		0	0			0	1	0	0	0	0	0	0		3.23522	2.47902	0.906634		1.04657	1.00245	0	5.90689	3.38364	2.24569	7.73548	5.23554	1.26426	0.752379	0
1055	OP(O)(=O)CN(CCN(CP(O)(O)=O)CP(O)(O)=O)CP(O)(O)=O	Negative	0	0	0	2.91546	8.02824	-0.321555	0.393705	11.999	30.9781	0	0	0	0	4	0	0	0	0		0	0			4	0	0	0	0	0	0	0		6.06275	3.14641	1.12787		1.84328	1.84338	0	5.58496	2.47276	1.46763	6.62791	3.03897	0.857601	0.43981	0
1056	CN1C2CC(CC1C1OC21)OC(=O)C(CO)C1=CC=CC=C1	Negative	0	0	0	4.7483	9.80099	-0.394651	0.271633	11.9	15.9979	0	0	0	0	0	0	0	0	0		0	0			1	2	0	0	0	0	0	0		6.42916	3.74013	2.07205		3.73669	3.02219	0	5.45943	3.95379	2.85531	6.54162	5.19071	1.65626	0.964567	0
1057	CC(C)N(CCCCOCC(=O)NS(C)(=O)=O)C1=NC(C2=CC=CC=C2)=C(N=C1)C1=CC=CC=C1	Negative	0	0	0	4.94841	11.3736	-0.371629	0.239334	11.85	31.9721	0	0	0	0	0	0	0	0	0		0	0			3	1	0	0	0	0	0	0		7.31539	4.18681	1.65077		2.28875	2.19383	0	6.12928	3.76532	2.38249	8.938	5.39126	1.35591	0.877369	0
1058	CC1=C(C)C(=O)C(C(CCCCCC(O)=O)C2=CC=CC=C2)=C(C)C1=O	Positive	0	0	0	3.75904	12.389	-0.331763	0.258604	11.85	15.9979	0	0	0	0	0	0	0	0	0		0	0			3	0	0	0	0	0	0	0		7.02968	4.55044	1.96079		3.61689	2.69725	0	5.70044	3.50053	2.41546	6.90327	5.16676	1.46675	0.890615	0
1059	FCOC(C(F)(F)F)C(F)(F)F	Positive	0	0	0	2.77035	5.93051	-0.328923	0.443374	11.9976	19.0048	0	0	0	0	0	0	0	0	0.5		0	0			0	1	0	7	0	0	0	0		5.58477	2.77531	0.40003		0.20888	0.426026	0	4.58496	0.437553	0.0714286	1.73904	0.824249	0	0	0
1060	CC(C)CC(N(C)C)C1(CCC1)C1=CC=C(Cl)C=C1	Positive	0	0	0	6.1692	12.4327	-0.30513	0.102496	11.85	34.9689	0	0	0	0	0	0	0	0	0		0	0			0	0	0	0	0	0	0	0		5.90448	3.67687	2.74532		5.53433	4.0487	1.1547	5.24793	3.48017	2.76782	7.06198	4.87277	1.39454	0.659797	0
1061	CCCC1=NN(C)C2=C1NC(=NC2=O)C1=CC(=CC=C1OCC)S(=O)(=O)N1CCN(C)CC1	Positive	0	0	0	5.19897	12.6431	-0.34511	0.339808	11.9	31.9721	0	0	0	0	0	0	0	0	0		0	0			3	1	0	0	0	1	0	0		10.9556	6.81574	2.50359		3.93962	3.32043	0	6.04439	4.47151	3.1376	8.71639	6.34461	1.94419	1.15762	0
1062	CCC(C)(C)C(=O)OC1CC(C)C=C2C=CC(C)C(CCC3CC(O)CC(=O)O3)C12	Positive	0	0	0	4.24459	12.3067	-0.391944	0.26787	11.9966	15.9998	0	0	0	0	0	0	0	0	0		0	0			2	2	0	0	0	0	0	0		8.73706	6.2055	3.5955		5.43699	4.46175	2.06117	5.90689	5.07922	3.83949	10.2516	7.34759	2.62049	1.821	0
1063	CC1=NOC(NS(=O)(=O)C2=C(SC=C2)C(=O)CC2=CC3=C(OCO3)C=C2C)=C1Cl	Positive	0	0	0	5.74691	13.4529	-0.338209	0.247695	11.9967	34.9689	0	0	0	0	0	0	0	0	0		0	0			3	2	1	0	0	0	0	0		9.57953	6.26954	2.67754		3.74196	3.37572	0	5.85798	4.17923	2.58899	8.06849	6.13342	1.55175	0.913037	0
1064	OC(=O)C1=CC=CC=C1	Negative	0	0	0	4.04234	7.9235	-0.32772	0.29064	11.85	15.9959	0	0	0	0	0	0	0	0	0		0	0			1	0	0	0	0	0	0	0		1.05474	1.04044	0.220218		0.146812	0.196079	0	4.16993	0.58073	0.330323	1.67118	1.02074	0.0796007	0.027439	0
1065	CNC(=O)C1=NC=CC(OC2=CC=C(NC(=O)NC3=CC(=C(Cl)C=C3)C(F)(F)F)C=C2)=C1	Positive	0	0	0	3.8263	9.27085	-0.309919	0.418652	11.85	34.9689	0	0	0	0	0	0	0	0	0		0	0			2	1	0	3	0	0	0	0		7.82951	5.16043	1.39943		1.69121	1.67139	0.0588235	6	2.80768	1.75945	6.76106	4.39821	0.848667	0.482682	0
1066	CC1(O)CCC2C3CCC4CC5=C(CC4(C)C3CCC12C)C=NN5	Positive	0	0	0	6.33614	12.7472	-0.389025	0.0983628	11.9883	15.9949	0	0	0	0	0	0	0	0	1.10521		0	0			0	0	0	0	0	0	0	0		13.3085	8.39229	6.89757		15.1705	10.9245	3.62325	5.58496	7.71276	6.19031	10.1803	9.45675	4.85182	3.6501	0
1067	OC(=O)C1CC(CN1)C1CCCCC1	Positive	0	0	0	4.14764	9.77185	-0.33039	0.276126	11.9	15.9959	0	0	0	0	0	0	0	0	0		0	0			1	0	0	0	0	0	0	0		2.45439	1.94	1.16869		1.83446	1.63467	0	4.80735	2.91587	2.04846	4.69294	3.77948	1.10414	0.667582	0
1068	O=C1NNC(=O)C=C1	Positive	0	0	0	4.17775	6.7448	-0.275211	0.274584	11.9	15.9959	0	0	0	0	0	0	0	0	0		0	0			2	0	0	0	0	0	0	0		0.76008	0.816497	0.126967		0.0939584	0.0975042	0	4	0.357908	0.212789	1.31183	0.694982	0.0340207	0	0
1069	C=CC1=CC=CC=C1	Positive	0	0	0	5.47909	8.31983	-0.190795	0.110676	11.85	12.1501	0	0	0	0	0	0	0	0	0		0	0			0	0	0	0	0	0	0	0		0.594861	0.492799	0.179152		0.119435	0.174792	0	4	0.589122	0.335168	1.61481	1.03527	0.082398	0.0261891	0
1070	OC(=O)C(S)C(S)C(O)=O	Positive	0	0	0	4.72634	10.8609	-0.337068	0.345679	11.9888	31.9731	0	0	0	0	0	0	0	0	0		0	0			2	0	0	0	0	0	0	0		2.26581	2.42849	1.40846		0.637502	1.00793	0	4.32193	0.525151	0.0609846	2.67883	2.07834	0	0	0
1071	CN1C(C(=O)NC2=NC=CS2)=C(O)C2=CC=CC=C2S1(=O)=O	Positive	0	0	0	6.07673	12.3641	-0.358018	0.251859	11.85	31.9731	0	0	0	0	0	0	0	0	0		0	0			3	0	0	0	0	0	0	0		8.66537	5.23147	1.78944		2.91031	2.43381	0	5.45943	2.99643	1.72957	5.83537	4.32923	0.992467	0.577618	0
1072	CCC(=O)N(C1=CC=CC=C1)C1(COC)CCN(CCC2=CC=CS2)CC1	Negative	0	0	0	5.03914	12.5273	-0.382026	0.207464	11.9979	31.9732	0	0	0	0	0	0	0	0	0		0	0			1	1	0	0	0	0	0	0		6.85954	3.76277	2.40114		4.21692	3.61852	0.57735	5.75489	4.73293	3.2829	8.27886	6.43108	1.97545	1.24908	0
1073	CC1=NN=C(NS(=O)(=O)C2=CC=C(N)C=C2)S1	Positive	0	0	0	5.73764	11.676	-0.30251	0.246692	11.85	31.9731	0	0	0	0	0	0	0	0	0		0	0			2	0	0	0	0	0	0	0		4.47376	3.16358	1.12717		1.24436	1.34193	0	5.08746	2.05941	1.1962	4.90222	3.04849	0.65508	0.314866	0
1074	CC1=CC(NS(=O)(=O)C2=CC=C(N)C=C2)=NO1	Positive	0	0	0	5.60015	11.4053	-0.302515	0.246291	11.85	31.9721	0	0	0	0	0	0	0	0	0		0	0			2	0	1	0	0	0	0	0		4.47376	3.16358	0.864027		0.880013	0.951001	0	5.08746	1.50356	0.888745	3.91715	2.39932	0.470871	0.207956	0
1075	NC1=CC=C(C=C1)S(=O)(=O)NC1=CC=CC=N1	Positive	0	0	0	5.72398	11.4485	-0.302569	0.246216	11.9884	31.9721	0	0	0	0	0	0	0	0	0		0	0			2	0	0	0	0	0	0	0		3.95394	2.81927	0.768305		0.859645	0.844963	0	5.08746	1.51831	0.985547	3.80933	2.43624	0.474934	0.215586	0
1076	CC1=NOC(NS(=O)(=O)C2=CC=C(N)C=C2)=C1C	Positive	0	0	0	5.72394	11.4572	-0.302516	0.246655	11.85	31.9721	0	0	0	0	0	0	0	0	0		0	0			2	0	1	0	0	0	0	0		5.28332	4.03176	1.29265		1.22672	1.24731	0	5.16993	1.59964	0.9996	4.31646	2.91071	0.528753	0.228705	0
1077	COC1=C(C=C(C(=O)C2=CC=CC=C2)C(O)=C1)S(O)(=O)=O	Negative	0	0	0	5.2851	11.6127	-0.359703	0.29746	11.85	31.9721	0	0	0	0	0	0	0	0	0		0	0			3	1	0	0	0	0	0	0		6.41712	4.14702	1.13985		1.60369	1.39747	0	5.39232	2.00273	1.32504	4.53727	3.05877	0.651905	0.343402	0
1078	CC1CCN(CCN1C(=O)C1=C(C=CC(C)=C1)N1N=CC=N1)C1=NC2=CC(Cl)=CC=C2O1	Negative	0	0	0	6.05816	11.088	-0.279842	0.25606	11.85	34.9689	0	0	0	0	0	0	0	0	0		0	0			1	0	1	0	0	1	0	0		8.70073	5.40731	2.18422		3.36762	2.84878	0	6	4.2326	2.91486	8.50734	6.08116	1.92519	1.09952	0
1079	CCCCCCCCCCCCCCCCCCCCCCO	Negative	0	0	0	3.94567	7.6434	-0.421739	0.0699162	11.9961	15.9979	0	0	0	0	0	0	0	0	0		0	0			0	0	0	0	0	0	0	0		0	0	0		0	0	0	5.52356	3.36701	2.25583	7.44112	5.01167	1.50673	1.00292	0
1080	CC(C)(C)NCC(O)COC1=CC=C(NC(=O)NC2CCCCC2)C=C1	Positive	0	0	0	4.94319	9.0421	-0.388913	0.276684	11.9	15.9969	0	0	0	0	0	0	0	0	0		0	0			1	1	0	0	0	0	0	0		3.4817	2.73765	1.24343		1.41559	1.34506	3	5.70044	2.90934	2.11511	8.0535	4.36298	0.796244	0.4519	0
1081	CC(C)OC(=O)OCOP(=O)(COC(C)CN1C=NC2=C1N=CN=C2N)OCOC(=O)OC(C)C	Positive	0	0	0	3.70886	9.40348	-0.364417	0.408943	11.85	30.9738	0	0	0	0	1	0	0	0	0		0	0			3	7	0	0	0	1	0	0		7.59451	4.8838	1.45907		1.56063	1.68642	0	6.12928	2.7271	1.58496	8.16098	4.28299	0.875819	0.497523	0
1082	CCOCCP(CCOCC)CCP(CCOCC)CCOCC	Negative	0	0	0	4.70865	8.0875	-0.381546	0.119851	11.89	30.9748	0	0	0	0	0	2	0	0	0		0	0			0	4	0	0	0	0	0	0		1.18729	0.866025	2.01246		3.70748	2.87075	0	5.58496	7.45919	6.56549	10.8375	9.08139	5.26228	3.39156	0
1083	CCCCCN=C(N)NNC=C1C=NC2=CC=C(CO)C=C12	Negative	0	0	0	4.49871	10.2392	-0.391132	0.194057	11.85	15.9949	0	0	0	0	0	0	0	0	0		0	0			0	0	0	0	0	0	0	0		3.34349	2.23759	0.763741		0.993168	0.954877	0	5.45943	2.13761	1.29169	5.1109	3.36899	0.719633	0.400657	0
1084	CCC1OC(=O)C(C)C(=O)C(C)C(OC2OC(C)CC(C2O)N(C)C)C(C)(CC(C)C(=O)C(C)C2N(CCCCN3C=NC(=C3)C3=CN=CC=C3)C(=O)OC12C)OC	Positive	0	0	0	5.16335	12.6439	-0.386211	0.340895	11.85	16.004	0	0	0	0	0	0	0	0	0.166667		0	0			4	5	0	0	0	1	0	0		21.2713	13.2444	6.54428		11.9689	9.76617	4.49491	6.85798	9.4313	5.98531	17.3241	12.8171	3.68365	2.25399	0
1085	CC1CN(CCN1)C1=CC2=C(C=C1F)C(=O)C(=CN2C1=CC=C(F)C=C1F)C(O)=O	Positive	0	0	0	4.09074	11.668	-0.327732	0.295606	11.9943	19.0004	0	0	0	0	0	0	0	0	0		0	0			2	0	0	3	0	0	0	0		9.60743	5.86629	1.92458		3.31324	2.64526	0	5.90689	3.75609	2.66227	7.26474	5.18126	1.58274	0.965682	0
1086	CN1C2=CC=C(Cl)C=C2C(=NC(O)C1=O)C1=CC=CC=C1	Negative	0	0	0	5.20011	11.6606	-0.36426	0.258336	11.85	34.9689	0	0	0	0	0	0	0	0	0		0	0			1	0	0	0	0	0	0	0		5.99886	3.87092	1.35293		2.30042	1.81153	0	5.39232	2.52755	1.77547	5.21256	3.66024	1.10189	0.606173	0
1087	NC(=O)N1C(O)=C(C(=O)C2=CC=CS2)C2=CC(Cl)=CC=C12	Positive	0	0	0	4.82259	11.4961	-0.349258	0.282594	11.85	34.9689	0	0	0	0	0	0	0	0	0		0	0			2	0	0	0	0	1	0	0		7.42201	4.0652	1.56581		2.63192	2.21488	0	5.39232	3.06983	1.82656	5.72428	4.20039	1.16236	0.707417	0
1088	COC1=CC(=CC(OC)=C1O)C1C2C(COC2=O)C(OC2OC(C)C(OC(O)C3=CC=CS3)C(O)C2O)C2=C1C=C1OCOC1=C2	Negative	0	0	0	5.03784	12.7367	-0.387364	0.266232	11.9979	31.9732	0	0	0	0	0	0	0	0	0		0	0			1	8	0	0	0	0	0	0		15.7323	9.4388	3.93155		7.38932	5.73974	0	6.52356	7.52147	5.18382	12.601	10.0138	3.5366	2.42518	0
1089	CN1C(=C(O)NC2=CC=CC=N2)C(=O)C2=C(C=CS2)S1(=O)=O	Positive	0	0	0	6.45471	12.8621	-0.348986	0.248863	11.998	31.9738	0	0	0	0	0	0	0	0	0		0	0			3	0	0	0	0	0	0	0		8.66537	5.23147	1.97074		3.66279	2.89286	0	5.45943	3.30976	2.08305	5.85245	4.51985	1.21822	0.676171	0
1090	CC(C)N1CCN(CC1)C1=CC=C(OCC2COC(CN3C=NC=N3)(O2)C2=CC=C(Cl)C=C2Cl)C=C1	Negative	0	0	0	5.99246	11.519	-0.343295	0.213537	11.999	34.9699	0	0	0	0	0	0	0	0	0		0	0			0	3	0	0	0	1	0	0		9.5124	5.94641	2.941		4.20915	3.98085	0.142857	6.16993	5.27364	3.34227	10.2863	7.26778	2.18339	1.3081	0
1091	CC(C)(C)NCC(O)COC1=CC=CC2=C1SCCC2	Negative	0	1	0	5.26915	11.5746	-0.38889	0.0920818	11.9	31.9721	0	0	0	0	0	0	0	0	0		0	0			0	1	0	0	0	0	0	0		3.46084	2.53893	1.58781		2.56306	2.08552	3	5.32193	3.2589	2.59381	7.39731	4.44139	1.26337	0.791898	0
1092	CC12CCC3C(CCC4=CC(=O)C=CC34C)C1CCC(=O)O2	Negative	0	0	0	4.41681	12.6033	-0.30925	0.261733	11.9	15.9969	0	0	0	0	0	0	0	0	0.25		0	0			2	1	0	0	0	0	0	0		10.1513	5.85146	4.08653		9.58431	6.79685	1.78885	5.45943	5.71534	4.59597	7.96757	6.8957	3.26468	2.1793	0
1093	CC12CCC3C(CCC4=CC(=O)CCC34C)C1CCC2OC(=O)CCC1CCCC1	Negative	0	0	0	4.81187	12.4912	-0.312041	0.26151	11.9	15.9969	0	0	0	0	0	0	0	0	0.25		0	0			2	1	0	0	0	0	0	0		11.6748	7.01886	5.68852		12.4835	9.41869	1.78885	5.90689	8.54347	6.30265	11.7584	10.3802	4.55724	3.31361	0
1094	CCCCCCC(=O)OC1CCC2C3CCC4=CC(=O)CCC4(C)C3CCC12C	Negative	0	0	0	4.76838	12.4898	-0.312038	0.261496	11.9	15.9969	0	0	0	0	0	0	0	0	0.25		0	0			2	1	0	0	0	0	0	0		11.1077	6.58585	5.2555		12.1681	8.84162	1.58659	5.85798	7.61857	5.95827	10.8799	9.38319	4.34413	3.20713	0
1095	CCCCCCCCCC(=O)CC(=O)OC1CCC2C3CCC4=CC(=O)CCC4(C)C3CCC12C	Negative	0	0	0	4.79272	12.4907	-0.311764	0.268947	11.9	15.9979	0	0	0	0	0	0	0	0	0.25		0	0			3	1	0	0	0	0	0	0		11.7729	6.91918	5.3665		12.261	8.96675	1.39614	6.12928	8.43384	6.48927	12.656	10.5494	4.71049	3.44277	0
1096	CC12CCC3C(CCC4=CC(=O)CCC34C)C1CCC2OC(=O)CC1=CC=CC=C1	Negative	0	0	0	4.81198	12.4926	-0.311782	0.265929	11.9	15.9969	0	0	0	0	0	0	0	0	0.25		0	0			2	1	0	0	0	0	0	0		11.8515	6.95492	5.43831		12.3642	9.07314	1.78885	5.90689	7.66772	6.01194	10.7316	9.34002	4.30152	3.17778	0
1097	COC1=CC2=C(C=C1OC)C1CC(=O)C(CC(C)C)CN1CC2	Negative	0	0	0	5.01123	10.9414	-0.34731	0.1391	11.9	15.9969	0	0	0	0	0	0	0	0	0		0	0			1	2	0	0	0	0	0	0		6.33187	3.9272	2.08417		4.15087	3.08653	0	5.52356	4.05483	3.15008	7.16365	5.17421	2.09227	1.44583	0
1098	CCCCNC1=CC=C(C=C1)C(=O)OCCN(C)C	Negative	0	0	0	4.73152	8.82204	-0.310773	0.293317	11.85	15.9959	0	0	0	0	0	0	0	0	0		0	0			1	1	0	0	0	0	0	0		2.07341	1.74191	0.620599		0.493297	0.538031	0	5.24793	1.53791	0.94509	4.79688	2.75171	0.562338	0.310503	0
1099	CC(O)C(O)C1CNC2=C(N1)C(=O)N=C(N)N2	Negative	0	0	0	4.94385	9.74477	-0.390523	0.292685	11.9944	15.9969	0	0	0	0	0	0	0	0	0		0	0			1	0	0	0	0	0	0	0		4.69904	3.36346	1.04279		1.33772	1.22271	0	5.08746	1.74801	1.12396	4.04012	2.67392	0.627136	0.373383	0
1100	CC1=C(CCO)SC=[N+]1CC1=CN=C(C)N=C1N	Negative	0	0	0	4.47471	11.1386	-0.395418	0.225328	11.85	31.9721	0	0	0	0	0	0	0	0	0		0	0			0	0	0	0	0	1	0	0		4.09327	2.85869	2.12702		3.17265	3.04861	0	5.16993	3.66151	2.32061	5.84396	4.88613	1.42158	0.819634	0
1101	CCSC1=CC=C2SC3=CC=CC=C3N(CCCN3CCN(C)CC3)C2=C1	Positive	0	2	0	5.82694	12.5522	-0.329692	0.04423	11.9943	31.9731	0	0	0	0	0	0	0	0	0		0	0			0	0	0	0	0	0	0	0		5.68653	3.45918	2.4433		4.90693	3.54671	0	5.75489	5.59905	4.48538	9.70365	7.36634	2.98214	2.13602	0
1102	NC1=NC(=S)C2=C(N1)N=CN2	Positive	0	0	1	5.98368	10.4783	-0.301698	0.156912	11.9886	31.9721	0	0	0	0	0	0	0	0	0		0	0			0	0	0	0	0	0	0	0		3.00488	1.7213	0.585856		0.719127	0.788357	0	4.45943	1.12059	0.533527	2.44004	1.61709	0.273693	0.0926334	0
1103	CCCC(C)C1(CC)C(=O)NC(=S)NC1=O	Positive	0	0	1	5.52724	12.0069	-0.279964	0.282349	11.9	31.9721	0	0	0	0	0	0	0	0	0		0	0			2	0	0	0	0	0	0	0		7.42279	3.90695	2.12027		2.94783	3.16342	1.19055	5	2.54562	1.18939	4.66025	3.58924	0.774563	0.167605	0
1104	SC1=CC=CC=C1	Positive	0	0	0	6.61918	9.2647	-0.17426	0.130489	11.85	31.9721	0	0	0	0	0	0	0	0	0		0	0			0	0	0	0	0	0	0	0		0.433013	0.408248	0.258199		0.172133	0.223607	0	3.80735	0.600127	0.341521	1.85195	1.05434	0.0860663	0	0
1105	NC(CC1=CC(I)=C(OC2=CC(I)=C(O)C(I)=C2)C(I)=C1)C(O)=O	Negative	0	0	0	4.26463	15.0105	-0.358389	0.276294	11.85	126.907	0	0	0	0	0	0	0	0	0		0	0			1	1	0	0	0	0	0	0		6.34988	4.97728	3.29662		6.32617	6.18093	0	5.58496	5.71628	2.47796	9.5238	6.28841	2.19589	1.10454	0
1106	CC1=C(SC=C1)C(=CCCN1CCCC(C1)C(O)=O)C1=C(C)C=CS1	Negative	0	0	0	4.24095	13.8063	-0.331378	0.263338	11.9979	31.9738	0	0	0	0	0	0	0	0	0		0	0			1	0	0	0	0	0	0	0		5.61839	3.81663	2.63366		4.43129	3.93329	0	5.64386	5.45119	3.38907	8.58218	6.96149	1.94984	1.28	0
1107	CN1C2=CC=CC=C2C(NCCCCCCC(O)=O)C2=C(C=C(Cl)C=C2)S1(=O)=O	Positive	0	0	0	3.73058	13.5375	-0.331651	0.259069	11.85	34.9689	0	0	0	0	0	0	0	0	0		0	0			3	0	0	0	0	0	0	0		8.46801	5.40837	2.11574		4.2699	3.03241	0	5.85798	4.20413	3.13084	8.07854	5.86898	2.03788	1.31298	0
1108	CC(C(O)=O)C1=CC=C(S1)C(=O)C1=CC=CC=C1	Positive	0	0	0	4.49014	11.5189	-0.331121	0.266726	11.85	31.9721	0	0	0	0	0	0	0	0	0		0	0			2	0	0	0	0	0	0	0		4.02454	3.17971	1.66255		2.03217	1.96494	0	5.16993	2.57532	1.53906	5.07245	3.95048	0.92403	0.474675	0
1109	CC1CC2=C(CCC(=O)C2)C2CCC3(C)C(CCC3(O)C#C)C12	Negative	0	0	0	4.73242	12.3787	-0.376854	0.187549	11.9	15.9959	0	0	0	0	0	0	0	0	1		0	0			1	0	0	0	0	0	0	0		11.6667	7.00023	4.8889		11.5413	8.18621	2.40685	5.52356	6.71592	5.39547	8.81542	7.9339	3.90921	2.89994	0
1110	CN(C)C1C2CC3CC4=C(C=C(NC(=O)CNC(C)(C)C)C(O)=C4C(O)=C3C(=O)C2(O)C(=O)C(=C(N)O)C1=O)N(C)C	Positive	0	0	0	5.08819	12.3321	-0.373817	0.218682	11.85	16.002	0	0	0	0	0	0	0	0	0.0909091		0	0			4	0	0	0	0	0	0	0		19.1792	11.0344	4.58652		9.12809	6.60411	2.48611	6.39232	6.31397	4.83163	12.6547	8.21755	3.33463	2.23273	0
1111	C[N+]1(C)C2CC(CC1C1OC21)OC(=O)C(O)(C1=CC=CS1)C1=CC=CS1	Negative	0	0	0	6.10084	13.5612	-0.370452	0.304411	11.9	31.9731	0	0	0	0	0	0	0	0	0		0	0			1	2	0	0	0	0	1	0		11.6815	7.01964	5.92262		11.876	9.11936	0.285714	5.70044	7.62776	5.19591	11.2204	9.47085	3.19339	1.96537	0
1112	CC(N)C(=O)NC1=C(C)C=CC=C1C	Negative	0	0	0	4.93585	9.93257	-0.320538	0.220943	11.85	15.9949	0	0	0	0	0	0	0	0	0		0	0			1	0	0	0	0	0	0	0		2.81113	2.65854	0.957544		1.06517	1.00689	0	4.80735	1.24866	0.72184	3.54473	2.14289	0.413075	0.0977394	0
1113	CC1=CC=C(C=C1)S(=O)(=O)NC(=O)NN1CCCCCC1	Positive	0	0	0	5.47803	11.4156	-0.271109	0.299575	11.9944	31.9721	0	0	0	0	0	0	0	0	0		0	0			3	0	0	0	0	0	0	0		4.73427	3.14607	1.00367		1.14087	1.1216	0	5.39232	2.47237	1.67446	5.68055	3.76016	1.08891	0.362912	0
1114	CCCCNC(=O)NS(=O)(=O)C1=CC=C(C)C=C1	Positive	0	0	0	5.15586	11.37	-0.260653	0.285821	11.85	31.9721	0	0	0	0	0	0	0	0	0		0	0			3	0	0	0	0	0	0	0		3.98759	2.777	0.80292		0.839733	0.825424	0	5.16993	1.54485	0.967416	4.44782	2.71033	0.562092	0.210909	0
1115	CN1C(CC(O)=O)=CC=C1C(=O)C1=CC=C(C)C=C1	Positive	0	0	0	3.99352	9.93325	-0.331325	0.264344	11.85	15.9969	0	0	0	0	0	0	0	0	0		0	0			2	0	0	0	0	1	0	0		4.71669	3.18376	1.1999		1.49651	1.41951	0	5.24793	1.96672	1.22127	4.53459	3.1045	0.620864	0.316149	0
1116	COC1=C(C2=C(C=C1)C(=CC=C2)C(=S)N(C)CC(O)=O)C(F)(F)F	Positive	0	0	1	4.02692	12.3431	-0.348163	0.41973	11.85	31.9721	0	0	0	0	0	0	0	0	0		0	0			1	1	0	3	0	0	0	0		8.27297	4.68083	1.84956		3.0403	2.45198	0.377964	5.58496	2.70971	1.76785	5.48293	4.00775	0.951383	0.599618	0
1117	CN(C)CCOC1=CC=C(C=C1)C(=C(CCCl)C1=CC=CC=C1)C1=CC=CC=C1	Positive	0	0	0	5.54861	13.1098	-0.344228	0.115924	11.85	34.9689	0	0	0	0	0	0	0	0	0		0	0			0	1	0	0	0	0	0	0		4.97767	2.93057	1.37895		2.49785	1.95096	0	5.85798	3.52033	2.51666	7.57867	4.97019	1.43881	0.886275	0
1118	CC(C)OC(=O)CCCC=CCC1C(O)CC(O)C1C=CC(O)COC1=CC=CC(=C1)C(F)(F)F	Negative	0	0	0	3.54224	10.5596	-0.392931	0.41682	11.85	19.0004	0	0	0	0	0	0	0	0	0		0	0			1	2	0	3	0	0	0	0		7.14997	5.14874	1.83357		2.3378	2.39255	0.1	6.12928	4.01961	2.47623	9.03839	5.74726	1.42379	0.863678	0
1119	CC[N+](CC)(CC)CCC(O)(C1CCCCC1)C1=CC=CC=C1	Negative	0	0	0	6.21775	12.3815	-0.384323	0.115707	11.85	15.9949	0	0	0	0	0	0	0	0	0		0	0			0	0	0	0	0	0	1	0		7.00017	4.7878	4.30478		4.18802	5.87124	0.6	5.52356	5.34625	3.23256	8.85009	8.04412	2.16733	1.54701	0
1120	CN(C)CCCN1C2=CC=CC=C2SC2=CC=C(C=C12)C(F)(F)F	Positive	0	1	0	3.75617	12.073	-0.308926	0.416756	11.85	31.9721	0	0	0	0	0	0	0	0	0		0	0			0	0	0	3	0	0	0	0		6.25202	4.34322	1.95901		3.73719	2.76922	0.222222	5.58496	3.8677	2.9958	7.14229	5.07034	2.07898	1.39845	0
1121	OC(CCN1CCCCC1)(C1CCCCC1)C1=CC=CC=C1	Negative	0	0	0	6.79743	12.1185	-0.384308	0.115698	11.85	15.9949	0	0	0	0	0	0	0	0	0		0	0			0	0	0	0	0	0	0	0		5.14987	3.25482	1.85986		3.39686	2.79121	0	5.45943	4.40265	3.33872	7.27752	5.81208	1.70726	1.1991	0
1122	COC1=CC(=CC(OC)=C1OC)C(=O)NCC1=CC=C(OCCN(C)C)C=C1	Positive	0	0	0	5.0192	9.61616	-0.346876	0.231577	11.85	15.9989	0	0	0	0	0	0	0	0	0		0	0			1	4	0	0	0	0	0	0		5.1577	3.60659	1.23476		1.38919	1.34895	0	5.80735	2.54618	1.6718	6.39238	4.11057	0.919863	0.504581	0
1123	COC1=CC(CC2=CN=C(N)N=C2N)=CC(OC)=C1OC	Positive	0	0	0	5.02664	9.85295	-0.34689	0.220062	11.85	15.9969	0	0	0	0	0	0	0	0	0		0	0			0	3	0	0	0	0	0	0		5.10979	3.16727	0.990845		1.44714	1.28645	0	5.39232	2.02784	1.35838	4.34904	3.03575	0.692106	0.395992	0
1124	CC1=CC=C(C=C1)C(=CCN1CCCC1)C1=CC=CC=N1	Negative	0	0	0	6.03293	11.4859	-0.314113	0.129536	11.9883	14.0144	0	0	0	0	0	0	0	0	0		0	0			0	0	0	0	0	0	0	0		3.35948	2.22194	1.04573		1.27737	1.33865	0	5.39232	2.81109	1.68071	5.70652	4.05571	0.958278	0.601067	0
1125	COC1CC(OC2C(C)C(OC3OC(C)CC(C3OC(C)=O)N(C)C)C(C)CC3(CO3)C(=O)C(C)C(OC(C)=O)C(C)C(C)OC(=O)C2C)OC(C)C1OC(C)=O	Positive	0	0	0	4.04283	12.06	-0.38023	0.267834	11.9966	16.0093	0	0	0	0	0	0	0	0	0		0	0			5	10	0	0	0	0	0	0		17.9364	11.5508	5.97655		10.8618	8.44971	2.05219	6.83289	8.84428	6.00662	17.0521	12.0581	3.40942	2.19196	0
1126	CCN(CC1=CC=NC=C1)C(=O)C(CO)C1=CC=CC=C1	Negative	0	0	0	4.89798	10.3997	-0.394656	0.212809	11.85	15.9959	0	0	0	0	0	0	0	0	0		0	0			1	0	0	0	0	0	0	0		4.03249	2.44463	1.08291		1.55307	1.40834	0	5.39232	2.28595	1.46571	4.85372	3.4988	0.689709	0.36217	0
1127	CN1C2CCC1CC(C2)OC(=O)C1=CNC2=CC=CC=C12	Positive	0	0	0	5.15167	9.74137	-0.308481	0.295168	11.85	15.9959	0	0	0	0	0	0	0	0	0		0	0			1	1	0	0	0	0	0	0		6.11305	3.70722	1.95552		3.15372	2.83654	0	5.39232	3.91305	2.67009	6.29712	5.13785	1.60419	0.843108	0
1128	CC1=CC(=CC=C1NN=C1C(=O)C2=C(N)C=C(C=C2C=C1S(O)(=O)=O)S(O)(=O)=O)C1=CC=C(NN=C2C(=O)C3=C(N)C=C(C=C3C=C2S(O)(=O)=O)S(O)(=O)=O)C(C)=C1	Negative	0	0	0	6.29527	12.9507	-0.302793	0.300154	11.85	31.9751	0	0	0	0	0	0	0	0	0		0	0			10	0	0	0	0	0	0	0		21.3482	14.4179	4.34477		6.48871	5.33956	0	6.85798	6.62675	4.62332	14.1361	9.63162	2.83711	1.82919	0
1129	COC1=CC2=C3C(CC4=CC=C(O)C(OC5=CC6=C(CCN(C)C6CC6=CC=C(OC3=C1O)C=C6)C=C5OC)=C4)[N+](C)(C)CC2	Negative	0	0	0	5.08732	12.7527	-0.358253	0.134667	11.85	16	0	0	0	0	0	0	0	0	0		0	0			0	4	0	0	0	0	1	0		14.4989	9.21885	5.56177		10.7542	7.66226	0	6.49185	8.08537	6.65808	14.4488	11.0129	4.3296	2.89617	0
1130	CCCC(=O)NC1=C(I)C=C(I)C(CC(CC)C(O)=O)=C1I	Negative	0	0	0	4.69006	16.9226	-0.331388	0.262408	11.85	126.906	0	0	0	0	0	0	0	0	0		0	0			2	0	0	0	0	0	0	0		5.67092	3.86152	3.3848		8.75188	7.09585	0	5.45943	6.09573	2.81093	8.35659	6.30278	2.40675	0.808091	0
1131	OC(=O)CCCCCCCCC=C	Negative	0	0	0	3.72085	7.53078	-0.331569	0.258897	11.79	15.9959	0	0	0	0	0	0	0	0	0		0	0			1	0	0	0	0	0	0	0		0.204124	0.288675	0.0456435		0.0228218	0.0322749	0	4.70044	1.27201	0.774445	3.34241	2.04889	0.459227	0.262223	0
1132	CCCCCCCC(=O)CCC1C(O)CC(O)C1CC=CCCCC(O)=O	Negative	0	0	0	3.74281	10.4983	-0.393412	0.258598	11.9	15.9989	0	0	0	0	0	0	0	0	0		0	0			2	0	0	0	0	0	0	0		3.78637	2.58124	1.42103		2.10902	2.0485	0	5.75489	4.02676	2.54406	7.93274	5.6734	1.59813	1.0173	0
1133	ClCCN(CCCl)C1=CNC(=O)NC1=O	Positive	0	0	0	4.33288	10.4275	-0.2735	0.298429	11.9	34.9699	0	0	0	0	0	0	0	0	0		0	0			2	0	0	0	0	0	0	0		2.96146	1.78038	0.593533		1.00136	0.892231	0	4.90689	1.6024	0.99985	3.57811	2.1873	0.521279	0.149105	0
1134	CC(C)C(N)C(=O)OCCOCN1C=NC2=C1N=C(N)NC2=O	Positive	0	0	0	4.58808	9.32032	-0.362312	0.321408	11.9	15.9979	0	0	0	0	0	0	0	0	0		0	0			2	2	0	0	0	1	0	0		5.51076	3.94875	1.29231		1.12599	1.1864	0	5.52356	1.79774	1.0021	5.31238	3.18587	0.545254	0.27874	0
1135	CCCCC(=O)OCC(=O)C1(O)CC(OC2CC(NC(=O)C(F)(F)F)C(O)C(C)O2)C2=C(O)C3=C(C(O)=C2C1)C(=O)C1=CC=CC(OC)=C1C3=O	Negative	0	0	0	3.29877	11.6307	-0.388551	0.465825	11.9	19.0004	0	0	0	0	0	0	0	0	0.111111		0	0			5	4	0	3	0	0	0	0		18.3978	12.2982	3.85018		7.03003	5.38652	0.615656	6.67243	6.63543	4.82203	12.6799	9.28968	3.15921	2.05546	0
1136	CCCC1=NC(C)=C2N1NC(=NC2=O)C1=CC(=CC=C1OCC)S(=O)(=O)N1CCN(CC)CC1	Positive	0	0	0	5.19763	12.6562	-0.345111	0.340155	11.9	31.9721	0	0	0	0	0	0	0	0	0		0	0			3	1	0	0	0	1	0	0		11.133	6.90029	2.54947		3.88448	3.43912	0	6.08746	4.68809	3.16506	8.83773	6.62343	2.03383	1.29999	0
1137	CC(=O)OC1C(CC2C3CCC4CC(OC(C)=O)C(CC4(C)C3CCC12C)N1CCCCC1)[N+]1(C)CCCCC1	Negative	0	0	0	4.22427	13.3321	-0.341456	0.259945	11.9	15.998	0	0	0	0	0	0	0	0	0.25		0	0			2	2	0	0	0	0	1	0		16.6145	9.4933	9.1512		23.7808	15.6257	2.43871	6.32193	13.0495	11.5163	17.0858	15.0839	8.72813	6.63274	0
1138	CC1(C)CCC(CN2CCN(CC2)C2=CC=C(C(=O)NS(=O)(=O)C3=CC=C(NCC4CCOCC4)C(=C3)[N+]([O-])=O)C(OC3=CN=C4NC=CC4=C3)=C2)=C(C1)C1=CC=C(Cl)C=C1	Negative	0	0	0	4.22892	12.0204	-0.380779	0.24914	11.85	34.9689	0	0	0	0	0	0	0	0	0		0	0			4	2	0	0	1	0	0	0		16.2278	10.6682	4.88468		7.57194	6.19926	2	6.93074	8.82961	6.64713	17.753	12.6181	3.9409	2.53652	0
1139	COC(=O)CCC1=C2NC(C=C3N=C(C=C4NC(=CC5=NC(=C2)C(CCC(O)=O)=C5C)C(C=C)=C4C)C2=CC=C(C(C(=O)OC)C32C)C(=O)OC)=C1C	Positive	0	0	0	3.98764	14.0115	-0.331828	0.2901	11.9	16.002	0	0	0	0	0	0	0	0	0		0	0			4	3	0	0	0	0	0	0		19.3612	11.5039	5.11039		8.97104	7.44211	1.55932	6.72792	7.6831	5.16514	13.5189	10.714	3.46375	2.32165	0
1140	COC1=CC=C(C=C1OC)C(=O)N1CCN(CC1)C1=CC=C2NC(=O)CCC2=C1	Positive	0	0	0	4.48412	10.1373	-0.346984	0.233976	11.85	15.9979	0	0	0	0	0	0	0	0	0		0	0			2	2	0	0	0	0	0	0		7.13108	4.73024	1.79911		2.72728	2.3747	0	5.85798	3.88608	2.78338	7.23864	5.54684	1.57859	1.02614	0
1141	CCC1=CC2CN(C1)CC1=C(NC3=CC=CC=C13)C(C2)(C(=O)OC)C1=C(OC)C=C2N(C)C3C4(CCN5CC=CC(CC)(C45)C(OC(C)=O)C3(O)C(=O)OC)C2=C1	Negative	0	0	0	4.5031	15.3985	-0.375604	0.298013	11.9942	16.002	0	0	0	0	0	0	0	0	1.85314		0	0			3	4	0	0	0	0	0	0		29.5662	14.6786	7.81478		21.994	14.6609	5.00102	6.83289	12.8448	10.4878	17.179	14.7598	7.86237	5.94972	0
1142	[H]C12CC3([H])CC([H])(CCC3([H])C([H])(C=CC3=CC=C(C=N3)C3=CC(F)=CC=C3)C1([H])C(C)OC2=O)NC(=O)OCC	Negative	0	0	0	4.24836	12.2006	-0.31223	0.337669	11.85	18.9984	0	0	0	0	0	0	0	0	0		0	0			2	2	0	1	0	0	0	0		9.50292	5.56417	3.09716		6.88873	5.04281	0	6.16993	6.63872	5.12366	10.2788	8.17911	3.47352	2.46255	0
1143	CC(C1=NC=NC=C1F)C(O)(CN1C=NC=N1)C1=C(F)C=C(F)C=C1	Positive	0	0	0	4.10548	12.1106	-0.382471	0.163328	11.85	19.0004	0	0	0	0	0	0	0	0	0		0	0			0	0	0	3	0	1	0	0		8.55894	5.03491	1.93887		3.05132	2.60792	0.5	5.64386	2.7242	1.65718	5.61909	4.08973	0.894076	0.500679	0
1144	CC1=CC=CC(NC2=CC(Cl)=NC(SCC(O)=O)=N2)=C1C	Positive	0	1	0	4.27339	10.84	-0.330955	0.269411	11.9884	34.9689	0	0	0	0	0	0	0	0	0		0	0			1	0	0	0	0	0	0	0		4.24176	2.97172	1.34903		1.7714	1.62056	0	5.39232	2.48802	1.55183	5.74312	3.89217	0.896657	0.525049	0
1145	CCCCCCOC1=NSN=C1C1=CCCN(C)C1	Positive	0	0	0	5.12714	10.7441	-0.326262	0.203997	11.9	31.9721	0	0	0	0	0	0	0	0	0		0	0			0	1	0	0	0	0	0	0		2.93051	1.72985	0.803905		1.32444	1.21417	0	5.24793	2.76525	1.71927	5.61137	3.85277	1.00191	0.576947	0
1146	OC1COC(O)C(O)C1O	Negative	0	0	0	4.4787	7.44075	-0.388195	0.210094	11.9	15.9989	0	0	0	0	0	0	0	0	0		0	0			0	1	0	0	0	0	0	0		2.75576	2.34109	0.605753		0.548286	0.563004	0	4.32193	0.790638	0.438411	2.27243	1.47404	0.136977	0.019245	0
1147	CC(=O)NC1C(C=C(OC1C(O)C(O)CO)C(O)=O)N=C(N)N	Negative	0	0	0	4.30024	10.9609	-0.393625	0.313481	11.9	16.0009	0	0	0	0	0	0	0	0	0		0	0			2	1	0	0	0	0	0	0		5.46782	3.97215	1.22946		2.00168	1.5913	0	5.52356	2.13501	1.47715	4.92992	3.10381	0.857687	0.469939	0
1148	ClC1=CC2=C(CC(=O)N2)C=C1CCN1CCN(CC1)C1=NSC2=CC=CC=C12	Positive	0	0	0	4.50381	11.191	-0.300158	0.208971	11.85	34.9689	0	0	0	0	0	0	0	0	0		0	0			1	0	0	0	0	0	0	0		7.12787	4.41715	2.43204		3.91809	3.37746	0	5.80735	5.10708	3.61741	8.61892	6.79372	2.28853	1.50155	0
1149	CC(CSC(=O)C1=CC=CC=C1)C(=O)N1CC(CC1C(O)=O)SC1=CC=CC=C1	Positive	0	2	0	4.63729	11.9151	-0.330416	0.27688	11.85	31.9731	0	0	0	0	0	0	0	0	0		0	0			3	0	0	0	0	0	0	0		6.0992	4.31617	2.49459		4.22909	3.50103	0	5.85798	5.32415	3.86018	9.36536	7.15603	2.44331	1.63174	0
1150	CN(C)C(=O)CC1=C(N=C2C=CC(C)=CN12)C1=CC=C(C)C=C1	Negative	0	0	0	5.12343	11.2202	-0.280055	0.207778	11.9883	15.9949	0	0	0	0	0	0	0	0	0		0	0			1	0	0	0	0	1	0	0		5.4109	4.15327	1.60649		2.26232	1.77106	0	5.52356	2.61243	1.95916	6.17272	4.00782	1.18884	0.727856	0
1151	NS(=O)(=O)CC1=NOC2=CC=CC=C12	Positive	0	0	0	6.57905	10.2107	-0.228688	0.23069	11.85	31.9721	0	0	0	0	0	0	0	0	0		0	0			2	0	1	0	0	0	0	0		3.46697	1.95854	0.623848		0.866831	0.850818	0	4.80735	1.37982	0.85793	3.33547	1.95869	0.427012	0.228259	0
1152	CC(=O)NC1=CC=C(O)C=C1	Positive	0	0	0	4.19914	8.43788	-0.360718	0.20097	11.85	15.9959	0	0	0	0	0	0	0	0	0		0	0			1	0	0	0	0	0	0	0		1.38447	1.05048	0.274989		0.291121	0.309484	0	4.45943	0.748027	0.454101	2.22806	1.18767	0.15399	0.0740072	0
1153	CN(C)CCC(C1=CC=C(Cl)C=C1)C1=CC=CC=N1	Negative	0	0	0	5.8218	11.353	-0.320966	0.109474	11.9883	34.9689	0	0	0	0	0	0	0	0	0		0	0			0	0	0	0	0	0	0	0		2.93251	2.07761	1.13972		1.55044	1.3178	0	5.24793	2.27578	1.65925	5.38713	3.43413	1.01433	0.568676	0
1154	NCCC1=CC=C(O)C(O)=C1	Negative	0	0	0	4.84671	8.60284	-0.358751	0.115702	11.85	15.9959	0	0	0	0	0	0	0	0	0		0	0			0	0	0	0	0	0	0	0		1.70187	1.51401	0.412114		0.426741	0.433239	0	4.45943	0.891185	0.532543	2.36174	1.47284	0.230191	0.082316	0
1155	O=C1N=CN=C2NNC=C12	Positive	0	0	0	4.66237	8.73569	-0.265906	0.282586	11.9	15.9949	0	0	0	0	0	0	0	0	0		0	0			1	0	0	0	0	0	0	0		2.34363	1.44018	0.362159		0.325394	0.42349	0	4.32193	0.785732	0.371765	1.85478	1.25443	0.155952	0.0636098	0
1156	NC1=CC=C(C=C1)C(=O)NCC(O)=O	Negative	0	0	0	3.74433	8.86423	-0.330616	0.273377	11.85	15.9969	0	0	0	0	0	0	0	0	0		0	0			2	0	0	0	0	0	0	0		1.81945	1.71714	0.410308		0.391372	0.390247	0	4.80735	0.892448	0.572766	2.69842	1.57304	0.24983	0.0991855	0
1157	OC(=O)C1=CC(=CC=C1O)C1=CC=C(F)C=C1F	Positive	0	0	0	4.03982	9.84339	-0.359659	0.293298	11.85	18.9994	0	0	0	0	0	0	0	0	0		0	0			1	0	0	2	0	0	0	0		4.91749	3.23937	0.855169		1.08067	1.01293	0	5.16993	1.59847	1.03055	3.66125	2.4691	0.526881	0.272962	0
1158	CC(C(O)=O)C1=CC=CC(OC2=CC=CC=C2)=C1	Positive	0	0	0	4.26043	9.46866	-0.331157	0.266193	11.85	15.9969	0	0	0	0	0	0	0	0	0		0	0			1	1	0	0	0	0	0	0		3.1032	2.44638	0.837118		0.889549	0.870869	0	5.16993	1.61457	1.02747	4.04753	2.70743	0.451997	0.264809	0
1159	CN1CCN(CC2=CC=C(C=C2)C(=O)NC2=CC=C(C)C(NC3=NC=CC(=N3)C3=CC=CN=C3)=C2)CC1	Positive	0	0	0	5.33297	10.2236	-0.303645	0.235487	11.85	15.9949	0	0	0	0	0	0	0	0	0		0	0			1	0	0	0	0	0	0	0		6.94497	4.86917	2.01402		2.64541	2.26491	0	6.20945	4.27783	3.13654	9.39236	6.573	1.59369	0.938084	0
1160	CC(CCC1=CC=CC=C1)NCC(O)C1=CC=C(O)C(=C1)C(N)=O	Positive	0	0	0	4.58571	9.6158	-0.386618	0.230959	11.85	15.9969	0	0	0	0	0	0	0	0	0		0	0			1	0	0	0	0	0	0	0		4.2838	3.32046	1.22534		1.37313	1.28051	0	5.58496	2.51886	1.73808	5.9902	4.03935	0.923202	0.499471	0
1161	CC1=CC=CC(NC2=CC=CC=C2C(O)=O)=C1C	Positive	0	0	0	4.40532	10.0613	-0.327714	0.292254	11.85	15.9959	0	0	0	0	0	0	0	0	0		0	0			1	0	0	0	0	0	0	0		4.25537	3.03326	1.20351		1.4022	1.31063	0	5.16993	1.81021	1.13066	4.22321	3.03144	0.566866	0.298391	0
1162	C(C(C1CCCCC1)C1CCCCC1)C1CCCCN1	Positive	0	0	0	6.90753	11.8986	-0.341857	0.0369388	11.9943	14.0081	0	0	0	0	0	0	0	0	0		0	0			0	0	0	0	0	0	0	0		3.00035	1.76955	1.65048		4.0024	2.80572	0	5.32193	5.34814	4.4265	7.84257	6.47972	2.45764	1.85517	0
1163	CCC(=C(C1=CC=CC=C1)C1=CC=C(OCCN(C)C)C=C1)C1=CC=CC=C1	Positive	0	0	0	5.54814	12.8653	-0.344224	0.113368	11.85	15.9949	0	0	0	0	0	0	0	0	0		0	0			0	1	0	0	0	0	0	0		5.04137	2.97043	1.40484		2.3918	1.96607	0	5.80735	3.34842	2.30556	7.11527	4.79027	1.2351	0.767329	0
1164	ClC1=C(NC2=NCCN2)C2=NSN=C2C=C1	Positive	0	0	0	6.62239	11.1373	-0.262215	0.261139	11.85	34.9689	0	0	0	0	0	0	0	0	0		0	0			0	0	0	0	0	0	0	0		3.72705	2.27486	0.921675		1.47121	1.32758	0	5	2.28811	1.35503	4.27209	3.15217	0.841325	0.49362	0
1165	CC1=C(C)C2=C(CCC(C)(COC3=CC=C(CC4SC(=O)NC4=O)C=C3)O2)C(C)=C1O	Positive	0	1	0	5.13742	11.0024	-0.360004	0.275796	11.9	31.9721	0	0	0	0	0	0	0	0	0		0	0			2	2	0	0	0	0	0	0		10.0118	6.72601	3.31781		5.15123	4.24708	1.26491	5.9542	4.95551	3.41891	9.77873	7.22956	2.05812	1.15948	0
1166	CCC1(O)CC2CN(C1)CCC1=C(NC3=CC=CC=C13)C(C2)(C(=O)OC)C1=CC2=C(C=C1OC)N(C)C1C22CCN3CC=CC(CC)(C23)C(OC(C)=O)C1(O)C(=O)OC	Negative	0	0	0	4.50326	15.5308	-0.388191	0.298024	11.9942	16.003	0	0	0	0	0	0	0	0	2.20465		0	0			3	4	0	0	0	0	0	0		31.162	15.7096	8.44309		23.154	15.661	5.79509	6.88264	13.5061	10.995	18.2039	15.5988	8.25218	6.22542	0
1167	CCC(C)N1N=CN(C1=O)C1=CC=C(C=C1)N1CCN(CC1)C1=CC=C(OCC2COC(CN3C=NC=N3)(O2)C2=CC=C(Cl)C=C2Cl)C=C1	Positive	0	0	0	5.33594	11.5192	-0.343301	0.307276	11.999	34.9699	0	0	0	0	0	0	0	0	0		0	0			1	3	0	0	0	1	0	0		13.9955	8.37791	3.56136		5.3822	4.9596	0.0930484	6.61471	6.79284	4.39413	13.1454	9.69782	2.76769	1.72053	0
1168	OC1=CC=C(C=C1)C1=C(C(=O)C2=CC=C(OCCN3CCCCC3)C=C2)C2=CC=C(O)C=C2S1	Negative	0	0	0	4.91739	13.4595	-0.36138	0.194762	11.9943	31.9721	0	0	0	0	0	0	0	0	0		0	0			1	1	0	0	0	0	0	0		7.73892	4.82901	2.39971		4.45169	3.60121	0	6.08746	5.68756	4.11933	9.68999	7.47323	2.45568	1.58106	0
1169	CC#CC1(O)CCC2C3CCC4=CC(=O)CCC4=C3C(CC12C)C1=CC=C(C=C1)N(C)C	Negative	0	0	0	4.80937	13.3083	-0.37687	0.156262	11.9	15.9959	0	0	0	0	0	0	0	0	1		0	0			1	0	0	0	0	0	0	0		13.4201	8.24591	5.1248		11.4402	8.16409	1.84599	6	7.38102	5.89675	10.7555	9.0301	4.37288	3.32171	0
1170	CN(C)CCCN1C2=CC=CC=C2CCC2=CC=C(Cl)C=C12	Positive	0	0	0	5.71971	11.8339	-0.308915	0.152073	11.85	34.9689	0	0	0	0	0	0	0	0	0		0	0			0	0	0	0	0	0	0	0		4.75438	2.91411	1.51598		2.77688	2.11233	0	5.45943	3.33663	2.51297	6.64665	4.50637	1.6865	1.09105	0
1171	CCC1OC(=O)C(C)C(OC2CC(C)(OC)C(O)C(C)O2)C(C)C(OC2OC(C)CC(C2O)N(C)C)C(C)(CC(C)C(=O)C(C)C(O)C1(C)O)OC	Positive	0	0	0	5.28005	12.4804	-0.389651	0.267487	11.9	16.007	0	0	0	0	0	0	0	0	0.414913		0	0			2	7	0	0	0	0	0	0		21.8638	14.7615	7.32539		11.7758	10.2017	7.0913	6.70044	8.585	5.15844	16.6315	12.2688	3.17412	1.95605	0
1172	CC12CCC3C(CCC4=CC(=O)CCC34C)C1CCC2O	Positive	0	0	0	4.80922	12.4484	-0.392298	0.155544	11.9	15.9959	0	0	0	0	0	0	0	0	0.25		0	0			1	0	0	0	0	0	0	0		10.4766	6.4537	5.18098		11.5416	8.53249	1.78885	5.39232	6.53178	5.1735	8.60651	7.91198	3.80994	2.76999	0
1173	CCC1=C2NC3=C(CCOC3(CC)CC(O)=O)C2=CC=C1	Positive	0	0	0	4.23461	11.3587	-0.367762	0.262172	11.9	15.9969	0	0	0	0	0	0	0	0	0		0	0			1	1	0	0	0	0	0	0		7.78986	4.11853	2.03426		3.77768	3.22182	0.57735	5.39232	3.4857	2.4395	5.68862	4.60248	1.5223	1.01106	0
1174	NC1=NC(=O)C(O1)C1=CC=CC=C1	Positive	0	0	0	4.59767	9.07034	-0.301625	0.283106	11.85	15.9959	0	0	0	0	0	0	0	0	0		0	0			1	1	0	0	0	0	0	0		2.93193	1.72527	0.477423		0.585449	0.620731	0	4.70044	1.20319	0.696918	2.69685	1.7856	0.284597	0.146035	0
1175	CC(C)C1=C(C(=O)NC2=CC=CC=C2)C(=C(N1CCC(O)CC(O)CC(O)=O)C1=CC=C(F)C=C1)C1=CC=CC=C1	Positive	0	0	0	3.81461	13.1977	-0.393123	0.26162	11.85	18.9984	0	0	0	0	0	0	0	0	0		0	0			2	0	0	1	0	1	0	0		10.1479	5.59595	2.31431		4.78082	3.59082	0	6.35755	5.20312	3.6988	10.4131	6.9297	2.28515	1.55279	0
1176	CC1OC(CC(O)C1O)OC1C(O)CC(OC2C(O)CC(OC3CCC4(C)C(CCC5C4CC(O)C4(C)C(CCC54O)C4=CC(=O)OC4)C3)OC2C)OC1C	Negative	0	0	0	4.26029	13.0724	-0.392483	0.286515	11.9	16.0081	0	0	0	0	0	0	0	0	1.31037		0	0			1	7	0	0	0	0	0	0		24.9491	14.8105	9.12816		20.6074	14.8218	2.10483	6.78136	12.7623	9.65074	18.8156	15.9516	6.93437	5.04754	0
1177	OCC1OC(O)C(O)C(O)C1O	Negative	0	0	0	4.24526	7.88885	-0.393341	0.212224	11.9	15.9999	0	0	0	0	0	0	0	0	0		0	0			0	1	0	0	0	0	0	0		3.83544	2.84859	0.817009		0.956173	0.888501	0	4.58496	1.08173	0.609622	2.71945	1.86706	0.244964	0.0560459	0
1178	NCCNCCNCCN	Negative	0	0	0	4.70462	7.12459	-0.361752	0.0388853	11.9936	14.0098	0	0	0	0	0	0	0	0	0		0	0			0	0	0	0	0	0	0	0		0	0	0		0	0	0	4.32193	0.630901	0.331838	2.07735	1.12078	0.160557	0.082281	0
1179	CC12CCC3C(CC(=C)C4=CC(=O)C=CC34C)C1CCC2=O	Positive	0	0	0	4.99449	13.0188	-0.298711	0.178513	11.9	15.9959	0	0	0	0	0	0	0	0	0.25		0	0			2	0	0	0	0	0	0	0		11.4611	6.81656	4.68775		10.4818	7.77949	2.23432	5.45943	5.97946	4.55191	8.17892	7.24013	3.3845	2.24167	0
1180	COC1=CC2=NC=NC(NC3=CC=C(F)C(Cl)=C3)=C2C=C1OCCCN1CCOCC1	Positive	0	0	0	4.51341	10.5024	-0.378167	0.155692	11.85	34.9689	0	0	0	0	0	0	0	0	0		0	0			0	3	0	1	0	0	0	0		6.14449	4.18868	1.54348		2.03552	1.89514	0	5.9542	3.62217	2.44474	7.55961	5.37267	1.31586	0.784921	0
1181	OCCN(C(=O)CO)C1=C(I)C(C(=O)NCC(O)CO)=C(I)C(C(=O)NCC(O)CO)=C1I	Negative	0	0	0	4.19615	17.5623	-0.395094	0.235603	11.85	126.906	0	0	0	0	0	0	0	0	0		0	0			3	0	0	0	0	0	0	0		9.70404	5.79436	3.89611		11.1838	8.90972	0	6.04439	7.28832	3.28589	9.79674	7.37503	2.50937	1.09718	0
1182	OCCCC(O)=O	Negative	0	0	0	3.56914	6.26964	-0.395723	0.332621	11.9888	16.0061	0	0	0	0	0	0	0	0	0		0	0			1	0	0	0	0	0	0	0		0.204124	0.288675	0.0456435		0.0144338	0.0322749	0	3.80735	0.230283	0.0676302	1.2209	0.548756	0	0	0
1183	CC(=O)NC1=NN=C(S1)S(N)(=O)=O	Positive	0	0	0	4.46439	12.1937	-0.280523	0.264502	11.9981	31.9738	0	0	0	0	0	0	0	0	0		0	0			3	0	0	0	0	0	0	0		3.01604	2.4589	0.968006		0.806215	0.963796	0	4.70044	1.35009	0.678119	3.4817	2.11862	0.361145	0.156507	0
1184	CCCSC1=CC=C2N=C(NC(=O)OC)NC2=C1	Positive	0	1	0	4.15034	10.9698	-0.305921	0.343481	11.85	31.9721	0	0	0	0	0	0	0	0	0		0	0			1	1	0	0	0	0	0	0		3.17818	2.09335	0.795799		1.21245	1.05364	0	5.16993	2.31061	1.637	4.89774	3.5317	0.977085	0.625171	0
1185	CC(C(O)=O)C1=CC=C2OC(=NC2=C1)C1=CC=C(Cl)C=C1	Positive	0	0	0	4.27057	9.54975	-0.331147	0.266369	11.85	34.9689	0	0	0	0	0	0	0	0	0		0	0			1	0	1	0	0	0	0	0		5.01635	3.84555	1.35331		1.53575	1.40844	0	5.39232	2.1983	1.52284	5.24943	3.6252	0.873986	0.489467	0
1186	OC(C(=O)OC1CC2CCC(C1)[N+]21CCCC1)(C1=CC=CC=C1)C1=CC=CC=C1	Negative	0	0	0	5.71904	11.979	-0.371095	0.303309	11.9943	15.9969	0	0	0	0	0	0	0	0	0		0	0			1	1	0	0	0	0	1	0		11.3674	6.4853	4.92851		10.2688	8.60898	0	5.85798	8.2051	5.91525	10.4088	9.49401	4.00826	2.51415	0
1187	CCN1CC(CCN2CCOCC2)C(C1=O)(C1=CC=CC=C1)C1=CC=CC=C1	Negative	0	0	0	5.72549	14.3656	-0.378119	0.218103	11.9943	15.9959	0	0	0	0	0	0	0	0	0		0	0			1	1	0	0	0	0	0	0		8.97583	4.49401	2.54911		5.51724	4.28806	0.25	5.80735	4.94069	3.63829	7.82346	6.41518	2.24009	1.4772	0
1188	CC(C)N(CCC(C1=CC=CC=C1)C1=CC(CO)=CC=C1OC(=O)C(C)C)C(C)C	Negative	0	0	0	4.59443	12.3506	-0.39115	0.269191	11.85	15.9969	0	0	0	0	0	0	0	0	0		0	0			1	1	0	0	0	0	0	0		6.48831	4.9269	2.57828		3.24326	3.31001	0	5.90689	3.86569	2.31028	8.78336	5.51864	1.51565	1.05893	0
1189	COC1=CC2=CC=CN=C2C(NC(C)CCCN)=C1	Negative	0	0	0	4.87632	10.28	-0.348689	0.202405	11.85	15.9949	0	0	0	0	0	0	0	0	0		0	0			0	1	0	0	0	0	0	0		3.5342	2.12642	0.854357		1.37047	1.173	0	5.24793	2.15435	1.43755	4.72637	3.15726	0.778055	0.466375	0
1190	CC(N(O)C(N)=O)C1=CC2=CC=CC=C2S1	Positive	0	0	0	4.45738	11.7579	-0.304231	0.295832	11.85	31.9721	0	0	0	0	0	0	0	0	0		0	0			1	0	0	0	0	0	0	0		4.09276	3.14487	1.6865		2.4356	2.14557	0	5	2.62133	1.73149	4.66073	3.73536	1.06017	0.573689	0
1191	CC1=CC(=CC(C)=C1OC1=NC(NC2=CC=C(C=C2)C#N)=NC(N)=C1Br)C#N	Positive	0	0	0	4.22862	11.111	-0.289502	0.209469	11.85	78.9183	0	0	0	0	0	0	0	0	0		0	0			0	1	0	0	0	0	0	0		6.8819	4.67746	1.87098		2.32487	2.11806	0	5.80735	2.85446	1.79637	6.81177	4.65018	1.04049	0.488117	0
1192	OC1=CC=C(C=C1)C1(C(=O)NC2=CC=CC=C12)C1=CC=C(O)C=C1	Positive	0	0	0	4.92527	13.9094	-0.361399	0.223944	11.85	15.9969	0	0	0	0	0	0	0	0	0		0	0			1	0	0	0	0	0	0	0		9.06282	4.74562	1.90513		3.82975	3.09274	0	5.58496	3.42022	2.43875	5.84346	4.5205	1.40679	0.901638	0
1193	CCOC(=O)C1(CCN(C)CC1)C1=CC=CC=C1	Negative	0	0	0	5.06738	11.9506	-0.315359	0.272261	11.85	15.9959	0	0	0	0	0	0	0	0	0		0	0			1	1	0	0	0	0	0	0		5.21135	3.21183	1.75461		2.75324	2.40682	0.5	5.16993	2.63732	2.01452	4.97188	3.83315	1.11846	0.545418	0
1194	CN(C)CCOC(C)(C1=CC=CC=C1)C1=CC=CC=N1	Negative	0	0	0	5.64163	11.7222	-0.362328	0.135281	11.9883	15.9949	0	0	0	0	0	0	0	0	0		0	0			0	1	0	0	0	0	0	0		4.81979	3.11049	1.46303		1.83521	1.75661	1.02599	5.32193	2.13865	1.34827	5.26599	3.40756	0.753824	0.41798	0
1195	CC(C)[N+](C)(CCOC(=O)C1C2=CC=CC=C2OC2=CC=CC=C12)C(C)C	Negative	0	0	0	5.41247	11.3817	-0.340033	0.273777	11.85	15.9969	0	0	0	0	0	0	0	0	0		0	0			1	2	0	0	0	0	1	0		8.78143	6.30738	6.1423		5.28675	6.75745	0	5.75489	4.49026	2.23784	9.54902	7.79661	1.29922	0.871027	0
1196	CC(=O)NC1=C(I)C(C(O)=O)=C(I)C(NC(C)=O)=C1I	Negative	0	0	0	5.06832	16.6854	-0.327827	0.292626	11.85	126.906	0	0	0	0	0	0	0	0	0		0	0			3	0	0	0	0	0	0	0		6.86282	3.878	3.30357		9.28178	7.37275	0	5.32193	5.59037	2.4389	6.97072	5.36912	1.47328	0.503652	0
1197	CC(C)CCCC(C)CCCC(C)CCCC(C)=CCC1=C(C)C(=O)C2=CC=CC=C2C1=O	Negative	0	0	0	5.60894	10.8845	-0.28947	0.191737	11.85	15.9959	0	0	0	0	0	0	0	0	0		0	0			2	0	0	0	0	0	0	0		6.64988	4.60618	2.54019		3.07532	2.90909	0	6.04439	4.88254	3.11827	10.9202	7.27859	2.3639	1.16651	0
1198	CN(C)CCCN1C2=CC=CC=C2SC2=CC=C(Cl)C=C12	Positive	0	1	0	5.72204	12.2074	-0.308911	0.184796	11.85	34.9689	0	0	0	0	0	0	0	0	0		0	0			0	0	0	0	0	0	0	0		4.75438	2.87086	1.85462		3.87823	2.71668	0	5.39232	3.83086	3.09398	7.01051	4.94016	2.02476	1.38762	0
1199	CC1(COC2=CC=C(CC3SC(=O)NC3=O)C=C2)CCCCC1	Positive	0	1	0	5.13725	11.0017	-0.344954	0.275716	11.9	31.9721	0	0	0	0	0	0	0	0	0		0	0			2	1	0	0	0	0	0	0		5.04291	3.55492	2.31923		2.82503	2.99838	1	5.52356	4.13039	2.76366	8.0668	5.7408	1.36082	0.719372	0
1200	CN=C(NCCSCC1=C(C)NC=N1)NC#N	Positive	0	1	0	3.96667	9.97932	-0.306937	0.211747	11.9884	31.9721	0	0	0	0	0	0	0	0	0		0	0			0	0	0	0	0	0	0	0		1.96209	1.51302	0.600893		0.622784	0.767516	0	5.08746	2.05035	1.2358	4.36778	3.08021	0.760646	0.430952	0
1201	CC(C)(OC1=CC=C(C=C1)C1CC1(Cl)Cl)C(O)=O	Positive	0	0	0	4.25967	10.3264	-0.330287	0.291276	11.9	34.9699	0	0	0	0	0	0	0	0	0.142857		0	0			1	1	0	0	0	0	0	0		4.45785	4.65576	2.33361		2.20566	2.13517	1.41421	5.16993	1.95158	1.29304	6.54669	3.62779	0.654129	0.43828	0
1202	COC1CN(CCCOC2=CC=C(F)C=C2)CCC1NC(=O)C1=CC(Cl)=C(N)C=C1OC	Negative	0	0	0	3.95051	10.2907	-0.37788	0.234117	11.85	34.9689	0	0	0	0	0	0	0	0	0		0	0			1	3	0	1	0	0	0	0		6.4427	4.69219	1.90759		2.73366	2.30077	0	6	3.92181	2.83302	8.08053	5.8543	1.54994	0.910053	0
1203	ClCCN(CCCl)P1(=O)NCCCO1	Positive	0	0	0	4.26674	8.72513	-0.31835	0.344364	11.999	34.9699	0	0	0	0	1	0	0	0	0		0	0			1	1	0	0	0	0	0	0		3.36682	2.18041	0.898288		1.6776	1.40006	0	4.80735	2.23239	1.56212	4.24891	2.87068	0.717804	0.312206	0
1204	CC(=O)N(O)CCCCCNC(=O)CCC(=O)N(O)CCCCCNC(=O)CCC(=O)N(O)CCCCCN	Negative	0	0	0	4.14852	7.91981	-0.36435	0.22784	11.9933	16.002	0	0	0	0	0	0	0	0	0		0	0			5	0	0	0	0	0	0	0		3.46853	4.29975	0.957121		0.766666	0.815305	0	6.2854	3.44766	2.09206	9.34648	5.88289	1.25926	0.752065	0
1205	CC(C)N(CCC(C(N)=O)(C1=CC=CC=C1)C1=CC=CC=N1)C(C)C	Positive	0	0	0	5.63602	13.5086	-0.318647	0.214048	11.9883	15.9949	0	0	0	0	0	0	0	0	0		0	0			1	0	0	0	0	0	0	0		8.23141	4.83271	2.62805		3.35201	3.8256	0.8	5.64386	3.55934	1.86821	7.02591	4.86095	1.22602	0.845511	0
1206	CC(CC1=CC=C(O)C=C1)NCC(O)C1=CC(O)=CC(O)=C1	Positive	0	0	0	4.77079	9.30311	-0.386658	0.130932	11.85	15.9979	0	0	0	0	0	0	0	0	0		0	0			0	0	0	0	0	0	0	0		3.99799	2.8292	1.04401		1.33064	1.22839	0	5.45943	2.29884	1.50924	5.47841	3.44753	0.738342	0.415558	0
1207	FC1=CNC(=O)NC1=O	Positive	0	0	0	4.10852	6.65283	-0.271917	0.33729	11.9	18.9984	0	0	0	0	0	0	0	0	0		0	0			2	0	0	1	0	0	0	0		1.55803	1.47828	0.206071		0.150428	0.16697	0	4.16993	0.393362	0.213409	1.41986	0.773964	0.0491155	0.00278397	0
1208	CCN(CC)CCNC1=C2C(=O)C3=CC=CC=C3SC2=C(CO)C=C1	Positive	0	1	0	4.99233	12.7398	-0.391101	0.196843	11.85	31.9721	0	0	0	0	0	0	0	0	0		0	0			1	0	0	0	0	0	0	0		6.52129	3.78349	2.25585		3.9828	3.28867	0	5.64386	4.32163	2.98285	7.06769	5.8646	1.97104	1.32668	0
1209	CN(C)CCCN1C2=CC=CC=C2CCC2=CC=CC=C12	Positive	0	0	0	5.71207	11.5894	-0.308912	0.150844	11.85	14.0041	0	0	0	0	0	0	0	0	0		0	0			0	0	0	0	0	0	0	0		4.35086	2.56098	1.31737		2.36783	1.9051	0	5.39232	3.15617	2.27317	6.06589	4.21555	1.49007	0.99468	0
1210	CC(N)COC1=C(C)C=CC=C1C	Positive	0	0	0	5.35673	9.24687	-0.343407	0.189011	11.85	15.9949	0	0	0	0	0	0	0	0	0		0	0			0	1	0	0	0	0	0	0		2.44758	1.78835	0.722152		0.86565	0.902373	0	4.70044	1.24162	0.674184	3.50922	1.89933	0.426871	0.0933835	0
1211	CN1CCN2C(C1)C1=CC=CC=C1CC1=CC=CC=C21	Positive	0	0	0	6.27092	11.5688	-0.302422	0.0554644	11.9943	14.0083	0	0	0	0	0	0	0	0	0		0	0			0	0	0	0	0	0	0	0		5.43582	3.02799	1.70644		3.67403	2.62581	0	5.32193	3.63989	2.88247	5.97574	4.6795	1.88315	1.23302	0
1212	ClC1=CC=C(COC(CN2C=CN=C2)C2=CC=C(Cl)C=C2Cl)C(Cl)=C1	Negative	0	0	0	6.12507	11.0982	-0.366735	0.198339	11.85	34.9719	0	0	0	0	0	0	0	0	0		0	0			0	1	0	0	0	1	0	0		5.34743	3.52571	1.8838		2.6667	2.44199	0	5.64386	3.41201	2.03577	7.14796	4.84971	1.28742	0.618445	0
1213	COC(=O)C1=C(C)NC(C)=C(C1C1=CC=CC=C1[N+]([O-])=O)C(=O)OCC(C)C	Negative	0	0	0	4.18998	13.0969	-0.315637	0.292436	11.85	16	0	0	0	0	0	0	0	0	0		0	0			3	2	0	0	1	0	0	0		8.36156	4.86599	1.87962		3.58599	2.71592	0	5.80735	3.22349	2.22592	6.9624	4.45495	1.33815	0.731237	0
1214	CNCCC=C1C2=CC=CC=C2CCC2=CC=CC=C12	Positive	0	0	0	5.11663	11.9154	-0.318744	0.123872	11.85	14.0031	0	0	0	0	0	0	0	0	0		0	0			0	0	0	0	0	0	0	0		4.14674	2.2723	1.11287		2.29325	1.75625	0	5.32193	2.99731	2.2161	5.32432	4.02155	1.43954	0.932022	0
1215	CNNCC1=CC=C(C=C1)C(=O)NC(C)C	Positive	0	0	0	4.97613	9.11466	-0.275052	0.231251	11.85	15.9949	0	0	0	0	0	0	0	0	0		0	0			1	0	0	0	0	0	0	0		2.33684	1.65835	0.599647		0.666209	0.650233	0	5	1.30994	0.852126	3.92864	2.10518	0.436432	0.211847	0
1216	CC(CN1C2=CC=CC=C2SC2=CC=CC=C12)N(C)C	Negative	0	1	0	6.15593	11.9931	-0.305014	0.18375	11.85	31.9721	0	0	0	0	0	0	0	0	0		0	0			0	0	0	0	0	0	0	0		4.69768	3.38792	2.30972		3.76408	2.67976	0	5.32193	3.50112	2.78764	6.54453	4.99063	1.88709	1.23441	0
1217	ClC1=CC=C(CSC(CN2C=CN=C2)C2=CC=C(Cl)C=C2Cl)C=C1	Negative	0	1	0	6.12838	13.4692	-0.25096	0.191608	11.85	34.9709	0	0	0	0	0	0	0	0	0		0	0			0	0	0	0	0	1	0	0		4.43478	3.00655	2.05153		3.60153	3.0156	0	5.58496	4.34671	3.01539	7.82254	5.72943	2.11623	1.27515	0
1218	CN1CCN(CCCN2C3=CC=CC=C3SC3=CC=C(C=C23)C(F)(F)F)CC1	Positive	0	1	0	3.75918	12.1029	-0.303725	0.416766	11.85	31.9721	0	0	0	0	0	0	0	0	0		0	0			0	0	0	3	0	0	0	0		7.00285	4.89581	2.38704		4.42577	3.28056	0.0833333	5.80735	4.84655	3.89533	8.48393	6.53525	2.5204	1.62687	0
1219	CN1C(=O)OC(C)(C)C1=O	Positive	0	0	0	4.21024	8.39113	-0.287042	0.34755	11.9945	15.9969	0	0	0	0	0	0	0	0	0		0	0			2	1	0	0	0	0	0	0		4.59912	3.36004	1.03836		1.0771	1.22956	2.08008	4.32193	0.817183	0.319634	2.74245	1.436	0.0372678	0	0
1220	CC1=CC=C(C=C1)N(CC1=NCCN1)C1=CC=CC(O)=C1	Negative	0	0	0	5.10205	11.4119	-0.360417	0.157228	11.85	15.9949	0	0	0	0	0	0	0	0	0		0	0			0	0	0	0	0	0	0	0		3.85145	2.52696	0.988325		1.41603	1.2683	0	5.39232	2.4199	1.55597	5.19674	3.53846	0.879975	0.532253	0
1221	CC12CCC3C(CCC4=CC(O)=CC=C34)C1CCC2=O	Positive	0	0	0	5.03727	11.4031	-0.360734	0.138972	11.85	15.9959	0	0	0	0	0	0	0	0	0		0	0			1	0	0	0	0	0	0	0		8.33348	5.0919	3.47287		7.55968	5.72452	1	5.32193	5.33979	4.15644	7.21663	6.41914	2.90383	2.10973	0
1222	CC(=O)C1CCC2C3CCC4=CC(=O)CCC4(C)C3CCC12C	Positive	0	0	0	4.81229	12.4976	-0.299391	0.155605	11.9	15.9959	0	0	0	0	0	0	0	0	0.25		0	0			2	0	0	0	0	0	0	0		11.6825	6.62716	5.525		13.0073	9.57637	2.11247	5.52356	7.22711	5.56803	9.25395	8.45275	4.16561	3.12387	0
1223	CCC1=C(C(=O)C2=CC(I)=C(O)C(I)=C2)C2=CC=CC=C2O1	Positive	0	0	0	5.84811	14.0775	-0.358346	0.208911	11.85	126.905	0	0	0	0	0	0	0	0	0		0	0			1	0	1	0	0	0	0	0		6.9815	4.42695	2.36242		4.49702	4.06805	0	5.45943	4.20309	2.27986	7.19196	5.14028	1.57721	0.776332	0
1224	OC1=CC=C(Br)C=C1	Positive	0	0	0	4.78875	9.41519	-0.360417	0.179348	11.85	78.9183	0	0	0	0	0	0	0	0	0		0	0			0	0	0	0	0	0	0	0		0.76008	0.816497	0.464031		0.436939	0.36597	0	4	0.705424	0.545067	2.39209	1.35529	0.133954	0	0
1225	BrC1=CC=CC=C1	Positive	0	0	0	6.63249	9.3707	-0.151531	0.162824	11.85	78.9183	0	0	0	0	0	0	0	0	0		0	0			0	0	0	0	0	0	0	0		0.433013	0.408248	0.377964		0.251976	0.327327	0	3.80735	0.719892	0.410668	2.21124	1.26178	0.125988	0	0
1226	CN1CC(C=C2C1CC1=CNC3=CC=CC2=C13)C(=O)NC1(C)OC2(O)C3CCCN3C(=O)C(CC3=CC=CC=C3)N2C1=O	Negative	0	0	0	5.78034	11.767	-0.351498	0.25602	11.85	15.999	0	0	0	0	0	0	0	0	0.5		0	0			3	1	0	0	0	0	0	0		19.0422	10.3614	4.36345		9.58385	6.97192	1.1547	6.42626	8.12261	6.01969	12.7836	10.1317	4.01085	2.8203	0
1227	CCC1(C(=O)NC(=O)N(C)C1=O)C1=CC=CC=C1	Positive	0	0	0	4.7424	12.1053	-0.279406	0.287798	11.85	15.9969	0	0	0	0	0	0	0	0	0		0	0			3	0	0	0	0	0	0	0		8.15562	4.58218	1.75535		2.67545	2.53449	0.816497	5.16993	2.25646	1.35517	4.24836	3.37936	0.634626	0.319069	0
1228	COC1=CC2=C(C=CN=C2C=C1)C(O)C1CC2CCN1CC2C=C	Positive	0	0	0	4.91809	10.9374	-0.386277	0.0962995	11.9	15.9959	0	0	0	0	0	0	0	0	0		0	0			0	1	0	0	0	0	0	0		6.96861	4.20415	2.2875		4.50303	3.35105	0	5.58496	4.44431	3.52079	6.97439	5.81948	2.11465	1.34957	0
1229	CC(=O)OC1CCC2C3CCC4(C)C(CCC4(OC(C)=O)C#C)C3CCC2=C1	Positive	0	0	0	4.03407	12.5675	-0.308486	0.260656	11.9	15.9979	0	0	0	0	0	0	0	0	1		0	0			2	2	0	0	0	0	0	0		12.3701	6.7369	4.7798		11.3992	8.30301	2.38847	5.80735	7.28167	5.80725	9.606	8.40216	4.23171	3.30582	0
1230	CCC12CCC3C(CCC4=CC(=O)CCC34)C1CCC2(O)C#C	Negative	0	0	0	4.73626	12.6635	-0.376842	0.155572	11.9	15.9959	0	0	0	0	0	0	0	0	1		0	0			1	0	0	0	0	0	0	0		11.4337	6.375	4.48532		10.584	8.07253	1.63299	5.52356	6.96031	5.45859	8.39527	8.01839	3.97003	3.06474	0
1231	OC(COC1=CC=C2OC(=CC(=O)C2=C1)C(O)=O)COC1=C2C(=O)C=C(OC2=CC=C1)C(O)=O	Negative	0	0	0	4.16474	9.90397	-0.388173	0.315606	11.85	16.005	0	0	0	0	0	0	0	0	0		0	0			4	4	0	0	0	0	0	0		8.55943	5.92634	1.46393		2.12061	1.819	0	6.08746	3.16081	2.19485	7.12319	4.71027	1.20479	0.70695	0
1232	CCCC1CC(N(C)C1)C(=O)NC(C(C)Cl)C1OC(SC)C(O)C(O)C1O	Positive	0	1	0	5.38484	11.6588	-0.388003	0.218047	11.9	34.9689	0	0	0	0	0	0	0	0	0		0	0			1	1	0	0	0	0	0	0		8.33485	5.48196	3.0505		5.00513	4.1432	0	5.75489	4.99902	3.3166	9.35869	6.75701	2.11557	1.24093	0
1233	NC1=C2N=CN(C3OC(COP(O)(O)=O)C(O)C3O)C2=NC(F)=N1	Negative	0	0	0	2.46699	9.84681	-0.387764	0.448918	11.9	30.9738	0	0	0	0	1	0	0	0	0		0	0			1	2	0	1	0	1	0	0		7.72	4.97091	1.39022		1.95043	1.78836	0	5.58496	2.44961	1.53343	5.34486	3.56098	0.920728	0.52867	0
1234	COC1=CC=CC2=C1C(=O)C1=C(O)C3=C(CC(O)(CC3OC3CC(N)C(O)C(C)O3)C(=O)CO)C(O)=C1C2=O	Positive	0	0	0	4.45344	11.5592	-0.389123	0.200656	11.9966	16.0053	0	0	0	0	0	0	0	0	0		0	0			3	3	0	0	0	0	0	0		16.743	9.85005	3.56195		6.4958	5.07389	0.239046	6.2854	5.75026	4.11561	10.1599	7.80528	2.74219	1.77398	0
1235	CC1(CC2=CC(OCC(O)=O)=C(Cl)C(Cl)=C2C1=O)C1=CC=CC=C1	Positive	0	0	0	3.7516	12.0736	-0.3336	0.285286	11.85	34.9699	0	0	0	0	0	0	0	0	0		0	0			2	1	0	0	0	0	0	0		9.01433	5.61082	2.85132		5.13145	3.96996	1	5.58496	3.56224	2.52792	6.67917	5.13919	1.54837	0.973332	0
1236	CC(CS)C(=O)N1CCCC1C(O)=O	Positive	0	0	0	4.32735	9.7278	-0.330363	0.276763	11.9944	31.9721	0	0	0	0	0	0	0	0	0		0	0			2	0	0	0	0	0	0	0		3.66152	2.64022	1.18454		1.51381	1.46911	0	4.80735	1.80458	0.942166	3.97667	3.06409	0.533443	0.24089	0
1237	OCC1OC(C(F)C1O)N1C=C(I)C(=O)NC1=O	Positive	0	0	0	4.31802	12.753	-0.393183	0.308518	11.9944	126.904	0	0	0	0	0	0	0	0	0		0	0			2	1	0	1	0	0	0	0		5.82557	4.12168	1.60535		2.15135	1.7856	0	5.16993	2.16309	1.43712	4.98847	3.44065	0.765154	0.409292	0
1238	NC1=NC(=O)C2=C(NCC(CNC3=CC=C(C=C3)C(=O)NC(CCC(O)=O)C(O)=O)N2C=O)N1	Negative	0	0	0	3.83229	10.4684	-0.332236	0.293393	11.85	16.001	0	0	0	0	0	0	0	0	0		0	0			5	0	0	0	0	0	0	0		7.93321	5.30322	1.64731		2.2996	2.04338	0	6.08746	3.40394	2.26525	7.45316	5.13326	1.28486	0.732264	0
1239	CCCN(CCC)C(=O)CC1=C(N=C2C=CC(Cl)=CN12)C1=CC=C(Cl)C=C1	Positive	0	0	0	5.43893	11.5651	-0.280043	0.208311	11.9883	34.9699	0	0	0	0	0	0	0	0	0		0	0			1	0	0	0	0	1	0	0		6.22025	3.96638	1.65072		2.73996	2.21437	0	5.75489	3.51792	2.52067	7.41995	4.93301	1.44818	0.865586	0
1240	C=CCOC=O	Positive	0	0	0	2.98763	5.84076	-0.344423	0.322861	11.9888	16.006	0	0	0	0	0	0	0	0	0		0	0			1	1	0	0	0	0	0	0		0	0	0		0	0	0	3.58496	0.107325	0.0277778	0.718234	0.282118	0	0	0
1241	FC(F)(F)C1(OC(=O)NC2=CC=C(Cl)C=C12)C#CC1CC1	Positive	0	0	0	4.20636	10.6683	-0.268376	0.434217	11.85	34.9689	0	0	0	0	0	0	0	0	1		0	0			1	1	0	3	0	0	0	0		8.14085	5.10737	1.362		2.21064	1.77013	0	5.39232	2.14067	1.53429	5.36342	3.21873	0.902117	0.482955	0
1242	CC(C)C(N)C(=O)OCC(CO)OCN1C=NC2=C1NC(N)=NC2=O	Negative	0	0	0	4.3731	9.55874	-0.393107	0.352729	11.9	15.9989	0	0	0	0	0	0	0	0	0		0	0			2	2	0	0	0	1	0	0		6.03125	4.44155	1.4896		1.27396	1.35242	0	5.64386	1.96204	1.11877	5.83896	3.56362	0.630071	0.349475	0
1243	CN(CCOC1=CC=C(NS(C)(=O)=O)C=C1)CCC1=CC=C(NS(C)(=O)=O)C=C1	Negative	0	0	0	6.27741	9.97617	-0.344237	0.214456	11.85	31.9731	0	0	0	0	0	0	0	0	0		0	0			4	1	0	0	0	0	0	0		5.11643	3.28049	1.25762		1.43708	1.50099	0	5.85798	2.81949	1.82897	7.74408	4.24136	0.989307	0.6373	0
1244	CC1=CN(C2CC(O)C(CO)O2)C(=O)NC1=O	Positive	0	0	0	4.29132	9.69829	-0.393292	0.287706	11.9967	15.9997	0	0	0	0	0	0	0	0	0		0	0			2	1	0	0	0	0	0	0		4.74855	3.44241	1.11974		1.39933	1.29509	0	5.08746	1.85027	1.14051	4.09347	2.84023	0.609798	0.317164	0
1245	COCC1=C(N=C(C(C)C)C(C=CC(O)CC(O)CC(O)=O)=C1C1=CC=C(F)C=C1)C(C)C	Positive	0	0	0	3.81894	12.8435	-0.392185	0.261537	11.85	18.9984	0	0	0	0	0	0	0	0	0		0	0			1	1	0	1	0	0	0	0		8.08457	4.98246	2.18521		3.82395	2.98113	0	6.04439	3.84882	2.64537	8.81267	5.32133	1.83159	0.992197	0
1246	CNC(NCCSCC1=CC=C(CN(C)C)O1)=C[N+]([O-])=O	Positive	0	1	0	3.58311	9.80202	-0.367833	0.122014	11.9937	31.9721	0	0	0	0	0	0	0	0	0		0	0			1	0	1	0	1	0	0	0		2.69115	1.72428	0.651233		0.736704	0.850976	0	5.39232	2.4202	1.50541	5.7248	3.53378	0.998674	0.643068	0
1247	CN(C)C1C2CC3CC4=C(C=CC(O)=C4C(O)=C3C(=O)C2(O)C(=O)C(=C(N)O)C1=O)N(C)C	Positive	0	0	0	5.54045	12.2938	-0.373796	0.210098	11.85	16.001	0	0	0	0	0	0	0	0	0		0	0			3	0	0	0	0	0	0	0		17.2918	9.4348	3.83901		8.24062	5.88464	0.707107	6.04439	5.63458	4.24255	9.31489	7.04641	3.02957	1.94558	0
1248	NC(COC([O-])=C[N+]#N)C(O)=O	Positive	0	0	0	3.65819	7.47788	-0.336418	0.349833	11.9887	16.0063	0	0	0	0	0	0	0	0	0		0	0			1	1	0	0	0	0	0	0		1.06254	1.61536	0.216627		0.0508595	0.0804292	0	4.58496	0.305374	0.147851	1.76028	0.838043	0.0724459	0.0309431	0
1249	CC1C(NC(=O)C(=NOC(C)(C)C(O)=O)C2=CSC(N)=N2)C(=O)N1S(O)(=O)=O	Negative	0	0	0	4.23421	10.7953	-0.329376	0.343375	11.9884	31.9731	0	0	0	0	0	0	0	0	0		0	0			5	1	0	0	0	0	0	0		9.79045	7.48192	2.35947		2.10106	2.43855	1.5	5.80735	2.80639	1.43521	7.43257	4.65639	0.808937	0.432947	0
1250	CC(CCC(=O)NCCS(O)(=O)=O)C1CCC2C3C(O)CC4CC(O)CCC4(C)C3CCC12C	Positive	0	0	0	4.94253	12.6952	-0.393662	0.266177	11.9	31.9721	0	0	0	0	0	0	0	0	0.25		0	0			3	0	0	0	0	0	0	0		13.5502	8.1918	6.80629		16.8764	11.6486	2.11247	6.08746	9.23307	7.42064	12.9969	11.1043	5.47989	4.18001	0
1251	CCCCC(CC)COC(=O)C=CC1=CC=C(OC)C=C1	Positive	0	0	0	4.63166	9.06124	-0.34874	0.286019	11.85	15.9969	0	0	0	0	0	0	0	0	0		0	0			1	2	0	0	0	0	0	0		2.06976	1.82686	0.806869		0.703949	0.803588	0	5.39232	2.02549	1.31903	5.15304	3.53224	0.674037	0.257687	0
1252	CN1C(C(=O)NC2=NOC(C)=C2)=C(O)C2=CC=CC=C2S1(=O)=O	Negative	0	0	0	5.49922	12.2469	-0.35802	0.25155	11.85	31.9721	0	0	0	0	0	0	0	0	0		0	0			3	0	1	0	0	0	0	0		9.18315	5.57577	1.76539		2.86758	2.37807	0	5.52356	2.63182	1.6383	5.42635	3.85748	0.887074	0.492609	0
1253	CN(C)C1C2CC3C(=C(O)C4=C(O)C=CC(Cl)=C4C3(C)O)C(=O)C2(O)C(O)=C(C(N)=O)C1=O	Positive	0	0	0	5.00552	12.5534	-0.384689	0.234287	11.85	34.9689	0	0	0	0	0	0	0	0	0.25		0	0			3	0	0	0	0	0	0	0		19.7135	10.5911	4.45284		10.2046	7.10191	1.59069	6.04439	5.92679	4.43226	9.48436	7.3863	2.99544	2.03077	0
[truncated: 2,601 more columns]

## Sheet: Table S2
	Table S2:Test Set with all the molecular descriptors.
ID	SMILES	Label	Molecular Descriptors
			WHIM.13	kierHallSmarts.49	kierHallSmarts.48	BCUT.4	BCUT.5	BCUT.2	BCUT.3	BCUT.0	BCUT.1	kierHallSmarts.41	kierHallSmarts.40	kierHallSmarts.43	kierHallSmarts.42	kierHallSmarts.45	kierHallSmarts.44	kierHallSmarts.47	kierHallSmarts.46	mde.9	gravitationalIndex.0	kierHallSmarts.38	kierHallSmarts.39	vabc	WHIM.12	kierHallSmarts.34	kierHallSmarts.35	kierHallSmarts.36	kierHallSmarts.37	kierHallSmarts.30	kierHallSmarts.31	kierHallSmarts.32	kierHallSmarts.33	gravitationalIndex.5	chiPathCluster.1	chiPathCluster.0	chiPathCluster.3	gravitationalIndex.4	chiPathCluster.5	chiPathCluster.4	mde.3	vAdjMa	chiPath.12	chiPath.13	chiPath.10	chiPath.11	chiPath.14	chiPath.15	kierHallSmarts.58
1	CNC(=O)C1=CC=CC=C1SC2=CC3=C(C=C2)C(=NN3)C=CC4=CC=CC=N4	Positive	0	1	0	5.26031	12.1332	-0.315641	0.231937	11.9883	31.9721	0	0	0	0	0	0	0	0	0		0	0			1	0	0	0	0	0	0	0		5.92196	3.6597	1.65381		2.64355	2.30122	0	5.80735	3.83826	2.69968	7.19687	5.31563	1.63153	1.05636	0
2	CN1C=NC(=C1SC2=NC=NC3=C2NC=N3)[N+](=O)[O-]	Positive	0	1	0	4.073	11.5376	-0.273164	0.241791	11.9885	31.9721	0	0	0	0	0	0	0	0	0		0	0			1	0	0	0	1	1	0	0		5.2347	3.28548	1.52168		2.05182	2.00185	0	5.24793	2.56509	1.59224	4.61121	3.6921	0.961354	0.548708	0
3	CN(C)CCC(C1=CC=CC2=CC=CC=C21)(C(C3=CC=CC=C3)C4=C(N=C5C=CC(=CC5=C4)Br)OC)O	Positive	0	0	0	5.40957	14.1761	-0.383652	0.192638	11.85	78.9183	0	0	0	0	0	0	0	0	0		0	0			0	1	0	0	0	0	0	0		11.2082	6.29729	3.04265		6.26987	4.55349	0.696238	6.20945	5.68462	4.3743	10.6875	7.5738	2.74243	1.8231	0
4	CC(C)(C)C1=CC=C(C=C1)S(=O)(=O)NC2=C(C(=NC(=N2)C3=NC=CC=N3)OCCO)OC4=CC=CC=C4OC	Positive	0	0	0	3.98238	11.9657	-0.393488	0.259965	11.85	31.9721	0	0	0	0	0	0	0	0	0		0	0			2	3	0	0	0	0	0	0		10.2601	7.03698	2.55216		2.77715	2.83563	2.10656	6.2854	3.72996	2.4137	9.72717	5.81116	1.47915	0.968529	0
5	CN1CCN(CC1)CCCOC2=C(C=C3C(=C2)N=CC(=C3NC4=CC(=C(C=C4Cl)Cl)OC)C#N)OC	Positive	0	0	0	4.67406	11.4799	-0.347329	0.2221	11.85	34.9699	0	0	0	0	0	0	0	0	0		0	0			0	3	0	0	0	0	0	0		8.35284	5.57121	2.43741		3.55001	3.01008	0	6.16993	4.65709	3.27501	9.43183	6.85519	1.93726	1.05081	0
6	CCN(CC)CCCC(C)NC1=C2C=CC(=CC2=NC=C1)Cl	Positive	0	0	0	5.54113	10.3176	-0.303494	0.198904	11.85	34.9689	0	0	0	0	0	0	0	0	0		0	0			0	0	0	0	0	0	0	0		3.98804	2.6316	1.37156		1.67285	1.70722	0	5.45943	2.912	1.78139	6.17092	4.34768	1.10546	0.64267	0
7	CN(C)CCCN1C2=CC=CC=C2SC3=C1C=C(C=C3)Cl	Positive	0	1	0	5.72204	12.1047	-0.30891	0.148168	11.85	34.9689	0	0	0	0	0	0	0	0	0		0	0			0	0	0	0	0	0	0	0		4.75438	2.87086	1.85462		3.87823	2.71668	0	5.39232	3.83086	3.09398	7.01051	4.94016	2.02476	1.38762	0
8	C1CC1N2C=C(C(=O)C3=CC(=C(C=C32)N4CCNCC4)F)C(=O)O	Positive	0	0	0	4.51428	11.0441	-0.327726	0.295563	11.9943	18.9984	0	0	0	0	0	0	0	0	0		0	0			2	0	0	1	0	0	0	0		7.22224	4.43591	1.57964		2.7917	2.18262	0	5.58496	3.23932	2.3306	6.37331	4.44044	1.37701	0.893927	0
9	CC(C)N=C1C=C2C(=NC3=CC=CC=C3N2C4=CC=C(C=C4)Cl)C=C1NC5=CC=C(C=C5)Cl	Positive	0	0	0	6.09633	12.7507	-0.280384	0.142545	11.85	34.9699	0	0	0	0	0	0	0	0	0		0	0			0	0	0	0	0	0	0	0		8.05435	4.89439	1.9315		3.4116	2.59207	0	6.04439	4.13591	3.15005	8.99803	5.80661	1.8326	1.23487	0
10	CN(C)CCCN1C2=CC=CC=C2CCC3=C1C=C(C=C3)Cl	Positive	0	0	0	5.71971	11.8339	-0.308914	0.108902	11.85	34.9689	0	0	0	0	0	0	0	0	0		0	0			0	0	0	0	0	0	0	0		4.75438	2.91411	1.51598		2.77688	2.11233	0	5.45943	3.33663	2.51297	6.64665	4.50637	1.6865	1.09105	0
11	CN1CCN(CC1)C2=NC3=C(C=CC(=C3)Cl)NC4=CC=CC=C42	Positive	0	0	0	5.92358	11.5903	-0.30346	0.180091	11.85	34.9689	0	0	0	0	0	0	0	0	0		0	0			0	0	0	0	0	0	0	0		5.49403	3.44418	1.55868		2.54932	1.98225	0	5.52356	3.23516	2.48614	6.49422	4.66135	1.45023	0.887099	0
12	CC(C1=C(C=CC(=C1Cl)F)Cl)OC2=C(N=CC(=C2)C3=CN(N=C3)C4CCNCC4)N	Positive	0	0	0	4.83289	11.2364	-0.334591	0.148615	11.9	34.9699	0	0	0	0	0	0	0	0	0		0	0			0	1	0	1	0	1	0	0		8.17691	5.28861	2.25099		3.40703	3.21443	0	5.90689	4.30816	2.56573	8.09968	6.00284	1.34199	0.76093	0
13	CN1CCC(=C2C3=CC=CC=C3C=CC4=CC=CC=C42)CC1	Positive	0	0	0	5.99045	12.8542	-0.305312	0.136342	11.85	14.0031	0	0	0	0	0	0	0	0	0		0	0			0	0	0	0	0	0	0	0		5.3444	3.07015	1.60741		3.18766	2.33807	0	5.45943	3.58401	2.81414	6.28966	4.84686	1.68844	1.0734	0
14	C1=CC(=CC=C1N)S(=O)(=O)C2=CC=C(C=C2)N	Positive	0	0	0	5.74298	11.7772	-0.303442	0.20677	11.85	31.9721	0	0	0	0	0	0	0	0	0		0	0			2	0	0	0	0	0	0	0		4.81011	3.72807	1.13261		1.35155	1.24894	0	5.08746	1.74469	1.18412	4.12802	2.82635	0.628033	0.293517	0
15	CC1=C(C(=CC=C1)Cl)NC(=O)C2=CN=C(S2)NC3=CC(=NC(=N3)C)N4CCN(CC4)CCO	Positive	0	0	0	4.13893	11.3407	-0.39451	0.243777	11.9943	34.9689	0	0	0	0	0	0	0	0	0		0	0			1	0	0	0	0	0	0	0		7.52127	4.84952	2.32836		3.0574	2.98733	0	6.04439	4.61926	2.85721	9.18926	6.58841	1.7558	0.976877	0
16	C1=CC=C(C(=C1)C2=NN(C(=N2)C3=CC=CC=C3O)C4=CC=C(C=C4)C(=O)O)O	Positive	0	0	0	4.16158	10.9694	-0.360667	0.290719	11.85	15.9979	0	0	0	0	0	0	0	0	0		0	0			1	0	0	0	0	1	0	0		7.281	4.73385	1.30837		1.82472	1.64033	0	5.80735	2.85121	1.89768	6.05715	4.25588	1.04171	0.643554	0
17	CC(C)NC1=C(N=CC=C1)N2CCN(CC2)C(=O)C3=CC4=C(N3)C=CC(=C4)NS(=O)(=O)C	Positive	0	0	0	5.58482	10.32	-0.283507	0.244963	11.85	31.9721	0	0	0	0	0	0	0	0	0		0	0			3	0	0	0	0	0	0	0		8.22152	4.94758	1.84237		2.89669	2.60804	0	6	4.02826	2.73235	8.74842	5.40301	1.61367	1.05037	0
18	CNCCCN1C2=CC=CC=C2CCC3=CC=CC=C31	Positive	0	0	0	5.08432	11.5109	-0.318999	0.151193	11.85	14.0041	0	0	0	0	0	0	0	0	0		0	0			0	0	0	0	0	0	0	0		4.14674	2.2723	1.09377		2.2992	1.74698	0	5.32193	3.02506	2.21915	5.36617	4.037	1.43669	0.935634	0
19	C1CC2=C(C=CC(=C2)Cl)C(=C3CCNCC3)C4=C1C=CC=N4	Positive	0	0	0	6.42666	12.6748	-0.31592	0.132581	11.9883	34.9689	0	0	0	0	0	0	0	0	0		0	0			0	0	0	0	0	0	0	0		5.45762	3.01106	1.54774		3.34117	2.42169	0	5.45943	3.80651	2.95328	6.47759	4.92414	1.83053	1.2272	0
20	C1CC(OC1CO)N2C=NC3=C2N=CNC3=O	Positive	0	0	0	4.23221	9.62992	-0.393154	0.320412	11.9	15.9969	0	0	0	0	0	0	0	0	0		0	0			1	1	0	0	0	1	0	0		4.61373	2.77648	0.911997		1.25459	1.26048	0	5.08746	2.09945	1.22245	4.02838	2.96418	0.714157	0.3975	0
21	C1=CC(=C(C=C1C2=C(C=C(C=C2)F)F)C(=O)O)O	Positive	0	0	0	4.03982	9.84339	-0.359658	0.293278	11.85	18.9994	0	0	0	0	0	0	0	0	0		0	0			1	0	0	2	0	0	0	0		4.91749	3.23937	0.855169		1.08067	1.01293	0	5.16993	1.59847	1.03055	3.66125	2.4691	0.526881	0.272962	0
22	CCN(CC)C(=O)C(=CC1=CC(=C(C(=C1)O)O)[N+](=O)[O-])C#N	Positive	0	0	0	3.87848	9.95417	-0.358168	0.244968	11.85	15.9989	0	0	0	0	0	0	0	0	0		0	0			2	0	0	0	1	0	0	0		5.93926	4.09702	1.12518		1.2697	1.36957	0	5.45943	1.88496	0.949031	4.33936	3.05909	0.479697	0.247247	0
23	COCCOC1=C(C=C2C(=C1)C(=NC=N2)NC3=CC=CC(=C3)C#C)OCCOC	Positive	0	0	0	4.32841	10.4988	-0.382501	0.149566	11.85	15.9979	0	0	0	0	0	0	0	0	0		0	0			0	4	0	0	0	0	0	0		5.07789	3.06568	0.965672		1.51316	1.3072	0	5.85798	2.68261	1.81572	6.07103	4.08284	1.06255	0.653079	0
24	CCC1=NC=CC(=C1)C(=S)N	Positive	0	0	1	5.58225	10.1201	-0.295939	0.15939	11.85	31.9721	0	0	0	0	0	0	0	0	0		0	0			0	0	0	0	0	0	0	0		1.61732	1.48513	0.633713		0.571638	0.56972	0	4.45943	0.951765	0.606687	2.69348	1.69902	0.284618	0.106125	0
25	CC1=NC=C(C=C1)C2=C(C=C(C=N2)Cl)C3=CC=C(C=C3)S(=O)(=O)C	Positive	0	0	0	5.84953	11.5729	-0.260443	0.17583	11.85	34.9689	0	0	0	0	0	0	0	0	0		0	0			2	0	0	0	0	0	0	0		6.10152	4.44976	1.67366		2.15034	1.88157	0	5.58496	2.69416	1.91923	6.47393	4.12089	1.16864	0.679433	0
26	CC1=CC(=CC(=C1OC2=NC(=NC(=C2Br)N)NC3=CC=C(C=C3)C#N)C)C#N	Positive	0	0	0	4.22862	11.111	-0.289502	0.209469	11.85	78.9183	0	0	0	0	0	0	0	0	0		0	0			0	1	0	0	0	0	0	0		6.8819	4.67746	1.87098		2.32487	2.11806	0	5.80735	2.85446	1.79637	6.81177	4.65018	1.04049	0.488117	0
27	C1=NC(=O)NC(=C1F)N	Positive	0	0	0	4.14099	7.53276	-0.290431	0.32461	11.9	18.9984	0	0	0	0	0	0	0	0	0		0	0			1	0	0	1	0	0	0	0		1.55803	1.47828	0.237374		0.164187	0.187036	0	4.16993	0.392028	0.204367	1.44996	0.794052	0.0516161	0.00352148	0
28	C1CN(CCN1CCCN2C3=CC=CC=C3SC4=C2C=C(C=C4)C(F)(F)F)CCO	Positive	0	1	0	3.75937	12.0255	-0.394499	0.41677	11.85	31.9721	0	0	0	0	0	0	0	0	0		0	0			0	0	0	3	0	0	0	0		7.24	4.92057	2.40622		4.45004	3.41451	0	5.90689	5.153	4.01249	8.74591	6.8205	2.64797	1.76941	0
29	COC1=C(C=C2C(=C1)N=CN=C2NC3=CC(=C(C=C3)F)Cl)OCCCN4CCOCC4	Positive	0	0	0	4.51341	10.5024	-0.378166	0.148184	11.9943	34.9689	0	0	0	0	0	0	0	0	0		0	0			0	3	0	1	0	0	0	0		6.14449	4.18868	1.54348		2.03552	1.89514	0	5.9542	3.62217	2.44474	7.55961	5.37267	1.31586	0.784921	0
30	C1=CC=C2C(=C1)C=NN=C2NN	Positive	0	0	0	5.12182	9.46224	-0.265318	0.249379	11.85	14.0061	0	0	0	0	0	0	0	0	0		0	0			0	0	0	0	0	0	0	0		2.47094	1.4295	0.486019		0.646447	0.6352	0	4.58496	1.13453	0.709664	2.42476	1.70718	0.29332	0.143265	0
31	CCN(CCCC(C)NC1=C2C=CC(=CC2=NC=C1)Cl)CCO	Positive	0	0	0	4.16056	10.3185	-0.39448	0.198916	11.85	34.9689	0	0	0	0	0	0	0	0	0		0	0			0	0	0	0	0	0	0	0		4.03032	2.57181	1.32525		1.73505	1.67817	0	5.52356	2.94161	1.86935	6.3019	4.31669	1.12191	0.634723	0
32	CC1=C(C=C(C=C1)NC(=O)C2=CC=C(C=C2)CN3CCN(CC3)C)NC4=NC=CC(=N4)C5=CN=CC=C5	Positive	0	0	0	5.33297	10.2236	-0.303644	0.23547	11.85	15.9949	0	0	0	0	0	0	0	0	0		0	0			1	0	0	0	0	0	0	0		6.94497	4.86917	2.01402		2.64541	2.26491	0	6.20945	4.27783	3.13654	9.39236	6.573	1.59369	0.938084	0
33	CN(C)CCCN1C2=CC=CC=C2CCC3=CC=CC=C31	Positive	0	0	0	5.71207	11.5894	-0.308912	0.150844	11.85	14.0041	0	0	0	0	0	0	0	0	0		0	0			0	0	0	0	0	0	0	0		4.35086	2.56098	1.31737		2.36783	1.9051	0	5.39232	3.15617	2.27317	6.06589	4.21555	1.49007	0.99468	0
34	C1=CN=CC=C1C(=O)NN	Positive	0	0	0	4.60374	8.41445	-0.273771	0.244298	11.85	15.9949	0	0	0	0	0	0	0	0	0		0	0			1	0	0	0	0	0	0	0		1.33926	1.08926	0.260301		0.180872	0.250305	0	4.32193	0.586622	0.307914	1.70935	1.0736	0.0854466	0.0349882	0
35	C1=CC(=C(C(=C1)Cl)Cl)C2=C(N=C(N=N2)N)N	Positive	0	0	0	5.36966	10.8737	-0.284999	0.220271	11.9885	34.9699	0	0	0	0	0	0	0	0	0		0	0			0	0	0	0	0	0	0	0		4.35578	2.91279	1.27569		1.67835	1.44827	0	5	1.61974	0.986438	3.79039	2.7557	0.478102	0.235686	0
36	CC1=C(C=CN=C1CS(=O)C2=NC3=CC=CC=C3N2)OCC(F)(F)F	Positive	0	0	0	3.08326	11.3325	-0.336182	0.412213	11.85	31.9721	0	0	0	0	0	0	0	0	0		0	0			1	1	0	3	0	0	0	0		5.66273	4.11583	1.40319		2.05926	1.77162	0.2	5.64386	2.86842	1.9868	6.10151	4.15327	1.14398	0.661321	0
37	CS(=O)(=O)CCNCC1=CC=C(O1)C2=CC3=C(C=C2)N=CN=C3NC4=CC(=C(C=C4)OCC5=CC(=CC=C5)F)Cl	Positive	0	0	0	4.14551	10.6862	-0.338929	0.149545	11.85	34.9689	0	0	0	0	0	0	0	0	0		0	0			2	1	1	1	0	0	0	0		8.29549	5.54447	1.97269		2.46323	2.35663	0	6.32193	4.39058	2.88035	10.1867	6.5397	1.67457	1.02533	0
38	C1CC(=O)NC(=O)C1N2CC3=C(C2=O)C=CC=C3N	Positive	0	0	0	4.37208	10.261	-0.302318	0.235222	11.85	15.9969	0	0	0	0	0	0	0	0	0		0	0			3	0	0	0	0	0	0	0		6.14411	3.7161	1.36484		2.231	1.90163	0	5.24793	2.60961	1.75903	4.77331	3.61831	1.02421	0.591945	0
39	CN1CCN(CC1)C2=NC3=CC=CC=C3OC4=C2C=C(C=C4)Cl	Positive	0	0	0	5.92256	11.5577	-0.307273	0.194331	11.85	34.9689	0	0	0	0	0	0	0	0	0		0	0			0	1	0	0	0	0	0	0		5.44049	3.44815	1.48917		2.43867	1.88441	0	5.52356	3.12598	2.40018	6.37244	4.53195	1.39051	0.841645	0
40	CCCNS(=O)(=O)NC1=C(C(=NC=N1)OCCOC2=NC=C(C=N2)Br)C3=CC=C(C=C3)Br	Positive	0	0	0	5.43571	11.8541	-0.325935	0.282976	11.85	78.9193	0	0	0	0	0	0	0	0	0		0	0			2	2	0	0	0	0	0	0		6.33412	4.06721	1.55015		2.06231	1.7479	0	6	3.18627	2.28946	8.4955	5.06766	1.24064	0.699317	0
41	COC(=O)NC1=NC2=C(N1)C=C(C=C2)C(=O)C3=CC=CC=C3	Positive	0	0	0	4.14167	9.85955	-0.305973	0.343491	11.85	15.9969	0	0	0	0	0	0	0	0	0		0	0			2	1	0	0	0	0	0	0		4.80365	3.20672	0.886778		1.20373	1.12209	0	5.45943	2.11396	1.38368	4.62907	3.1859	0.725088	0.451729	0
42	CC1=C(C(=CC=C1)NC2=CC=CC=C2C(=O)O)C	Positive	0	0	0	4.40532	10.0613	-0.327714	0.292254	11.85	15.9959	0	0	0	0	0	0	0	0	0		0	0			1	0	0	0	0	0	0	0		4.25537	3.03326	1.20351		1.4022	1.31063	0	5.16993	1.81021	1.13066	4.22321	3.03144	0.566866	0.298391	0
43	C1=NC2=C(N1)C(=S)N=CN2	Positive	0	0	1	6.6573	10.1998	-0.257741	0.158915	11.9946	31.9721	0	0	0	0	0	0	0	0	0		0	0			0	0	0	0	0	0	0	0		2.34363	1.44018	0.536222		0.570731	0.659537	0	4.32193	0.991645	0.488932	2.22053	1.54581	0.220409	0.0844961	0
44	C1=CC(=C(C=C1N)C(=O)O)O	Positive	0	0	0	4.16927	8.40488	-0.359648	0.293283	11.85	15.9969	0	0	0	0	0	0	0	0	0		0	0			1	0	0	0	0	0	0	0		2.5295	1.8514	0.431416		0.434856	0.442071	0	4.45943	0.724956	0.424573	2.08174	1.25102	0.12378	0.036248	0
45	CN(CC1=CN=C2C(=N1)C(=NC(=N2)N)N)C3=CC=C(C=C3)C(=O)NC(CCC(=O)O)C(=O)O	Positive	0	0	0	3.83277	9.77471	-0.33211	0.276741	11.85	15.999	0	0	0	0	0	0	0	0	0		0	0			3	0	0	0	0	0	0	0		7.36928	5.37044	1.56991		1.89523	1.78828	0	6.04439	3.0273	1.91741	7.20023	4.72088	1.07195	0.614049	0
46	CCN(CC)CCNC(=O)C1=CC(=C(C=C1OC)N)Cl	Positive	0	0	0	5.11746	10.0645	-0.347916	0.234065	11.85	34.9689	0	0	0	0	0	0	0	0	0		0	0			1	1	0	0	0	0	0	0		3.93996	3.0792	1.29881		1.27555	1.36657	0	5.32193	2.04171	1.14067	4.76399	3.49877	0.612123	0.296876	0
47	CN1CCN2C(C1)C3=CC=CC=C3CC4=C2N=CC=C4	Positive	0	0	0	6.26049	11.4854	-0.302828	0.122283	11.85	14.0051	0	0	0	0	0	0	0	0	0		0	0			0	0	0	0	0	0	0	0		5.43582	3.02799	1.6355		3.46397	2.49045	0	5.32193	3.49141	2.75031	5.83316	4.51801	1.78358	1.15665	0
48	CCN1C=C(C(=O)C2=C1N=C(C=C2)C)C(=O)O	Positive	0	0	0	4.46415	10.0588	-0.327643	0.295545	11.85	15.9969	0	0	0	0	0	0	0	0	0		0	0			2	0	0	0	0	0	0	0		5.1852	3.26716	0.996029		1.64126	1.29154	0	5.08746	1.75327	1.26013	3.78687	2.6317	0.717454	0.333409	0
49	CC1=C2C(=NC=C1)N(C3=C(C=CC=N3)C(=O)N2)C4CC4	Positive	0	0	0	5.39016	11.2389	-0.274532	0.238595	11.9	15.9949	0	0	0	0	0	0	0	0	0		0	0			1	0	0	0	0	0	0	0		6.02655	3.38857	1.27767		2.3691	1.80999	0	5.32193	2.53247	1.81529	5.25633	3.48886	1.11284	0.649093	0
50	C1=CC(=CN=C1)C(=O)O	Positive	0	0	0	4.00065	7.73038	-0.327688	0.292163	11.85	15.9959	0	0	0	0	0	0	0	0	0		0	0			1	0	0	0	0	0	0	0		1.05474	1.04044	0.209373		0.123036	0.17085	0	4.16993	0.489267	0.265144	1.54685	0.908488	0.0616584	0.0212541	0
51	CCN1C=C(C(=O)C2=CC(=C(C=C21)N3CCNCC3)F)C(=O)O	Positive	0	0	0	4.48708	10.8265	-0.327725	0.295558	11.9943	18.9984	0	0	0	0	0	0	0	0	0		0	0			2	0	0	1	0	0	0	0		6.96313	4.27065	1.46124		2.50893	2.02478	0	5.52356	2.96143	2.11611	5.52088	4.17754	1.18884	0.737983	0
52	CC1COC2=C3N1C=C(C(=O)C3=CC(=C2N4CCN(CC4)C)F)C(=O)O	Positive	0	0	0	4.52527	11.2506	-0.340619	0.295575	11.9943	18.9984	0	0	0	0	0	0	0	0	0		0	0			2	1	0	1	0	0	0	0		9.20144	5.44853	2.15559		3.92048	2.89311	0	5.70044	3.68877	2.8685	6.96696	5.19184	1.79902	1.15046	0
53	CC1=CC2=C(S1)NC3=CC=CC=C3N=C2N4CCN(CC4)C	Positive	0	0	0	5.9344	12.4245	-0.303463	0.119028	11.9943	31.9721	0	0	0	0	0	0	0	0	0		0	0			0	0	0	0	0	0	0	0		5.55856	3.38906	1.91729		3.31529	2.66922	0	5.45943	3.92587	2.90325	7.22406	5.24352	1.77139	1.18144	0
54	CC1=CN=C(C(=C1OC)C)CS(=O)C2=NC3=C(N2)C=C(C=C3)OC	Positive	0	0	0	4.86206	11.4121	-0.349709	0.187381	11.85	31.9721	0	0	0	0	0	0	0	0	0		0	0			1	2	0	0	0	0	0	0		6.55997	4.33941	1.70706		2.55001	2.3017	0	5.58496	3.22748	2.06474	6.22896	4.55263	1.25919	0.753052	0
55	C1=CC=C(C=C1)C2=C(OC(=N2)CCC(=O)O)C3=CC=CC=C3	Positive	0	0	0	3.80997	10.4835	-0.331607	0.259399	11.85	15.9969	0	0	0	0	0	0	0	0	0		0	0			1	0	1	0	0	0	0	0		3.99181	2.45989	0.77896		1.27532	1.07235	0	5.45943	2.26208	1.55315	4.91112	3.30739	0.82293	0.522109	0
56	C1=CC=C2C(=C1)C(C(=O)N2)(C3=CC=C(C=C3)O)C4=CC=C(C=C4)O	Positive	0	0	0	4.92527	13.9094	-0.361399	0.22393	11.85	15.9969	0	0	0	0	0	0	0	0	0		0	0			1	0	0	0	0	0	0	0		9.06282	4.74562	1.90513		3.82975	3.09274	0	5.58496	3.42022	2.43875	5.84346	4.5205	1.40679	0.901638	0
57	COC1=C(C(=NC=C1)CS(=O)C2=NC3=C(N2)C=C(C=C3)OC(F)F)OC	Positive	0	0	0	3.0188	11.3797	-0.346682	0.349944	11.85	31.9721	0	0	0	0	0	0	0	0	0		0	0			1	3	0	2	0	0	0	0		6.33231	3.88779	1.29352		1.9804	1.76436	0	5.70044	2.96551	2.01954	5.85034	4.15853	1.17842	0.716546	0
58	C1CNCC(C1C2=CC=C(C=C2)F)COC3=CC4=C(C=C3)OCO4	Positive	0	0	0	4.07586	10.8211	-0.345159	0.159509	11.9967	18.9984	0	0	0	0	0	0	0	0	0		0	0			0	3	0	1	0	0	0	0		4.82609	3.11664	1.43048		2.22603	1.99622	0	5.58496	3.41678	2.36313	6.237	4.71395	1.25968	0.791004	0
59	CC1=C(C=C(C=C1)NC2=NC=CC(=N2)N(C)C3=CC4=NN(C(=C4C=C3)C)C)S(=O)(=O)N	Positive	0	0	0	6.14051	11.8729	-0.232269	0.238851	11.85	31.9721	0	0	0	0	0	0	0	0	0		0	0			2	0	0	0	0	1	0	0		9.92329	6.43813	2.39983		3.16205	2.94013	0	5.9542	3.57185	2.24334	7.73996	5.49962	1.21892	0.767486	0
60	C1CN(CCN1CCCN2C3=CC=CC=C3SC4=C2C=C(C=C4)Cl)CCO	Positive	0	1	0	4.12774	12.1302	-0.39449	0.148272	11.85	34.9689	0	0	0	0	0	0	0	0	0		0	0			0	0	0	0	0	0	0	0		5.74236	3.44821	2.30183		4.59108	3.36197	0	5.75489	5.11617	4.11067	8.61413	6.69031	2.59374	1.75858	0
61	C1=CC=C(C=C1)N=NC2=C(N=C(C=C2)N)N	Positive	0	0	0	5.51004	8.91143	-0.287269	0.215059	11.85	14.0071	0	0	0	0	0	0	0	0	0		0	0			0	0	0	0	0	0	0	0		2.44252	1.79344	0.430381		0.427508	0.449566	0	5	1.17415	0.71341	3.17603	1.95335	0.272388	0.116197	0
62	CCC1=CN=C(C=C1)CCOC2=CC=C(C=C2)CC3C(=O)NC(=O)S3	Positive	0	1	0	5.1352	10.9951	-0.345128	0.265878	11.9985	31.9726	0	0	0	0	0	0	0	0	0		0	0			2	1	0	0	0	0	0	0		4.23688	3.04507	1.49439		1.68825	1.80703	0	5.64386	3.40875	2.11728	7.0166	5.01401	1.18357	0.72476	0
63	CN1C(=C(C2=CC=CC=C2S1(=O)=O)O)C(=O)NC3=CC=CC=N3	Positive	0	0	0	5.87665	12.2641	-0.358021	0.251432	11.9883	31.9721	0	0	0	0	0	0	0	0	0		0	0			3	0	0	0	0	0	0	0		8.66537	5.23147	1.66967		2.83916	2.27025	0	5.52356	2.6432	1.72891	5.31852	3.89441	0.901356	0.504814	0
64	CC1=C(C=C(C=C1)C(=O)NC2=CC(=C(C=C2)CN3CCN(CC3)C)C(F)(F)F)C#CC4=CN=C5N4N=CC=C5	Positive	0	0	0	3.94652	10.0576	-0.303637	0.417101	11.85	19.0004	0	0	0	0	0	0	0	0	0		0	0			1	0	0	3	0	1	0	0		9.811	6.658	2.34326		3.1345	2.72389	0.223607	6.2854	4.44994	3.19633	9.62003	6.76578	1.72318	0.986698	0
65	CN1CCN(CC1)CCCN2C3=CC=CC=C3SC4=C2C=C(C=C4)Cl	Positive	0	1	0	5.82597	12.1287	-0.303717	0.148233	11.85	34.9689	0	0	0	0	0	0	0	0	0		0	0			0	0	0	0	0	0	0	0		5.50521	3.42344	2.28265		4.56681	3.22802	0	5.64386	4.80972	3.99352	8.35215	6.40507	2.46618	1.61604	0
66	C1=CN=C(C=N1)C(=O)N	Positive	0	0	0	4.22703	7.70663	-0.321448	0.248284	11.9886	15.9949	0	0	0	0	0	0	0	0	0		0	0			1	0	0	0	0	0	0	0		1.05474	1.04044	0.190128		0.10928	0.150462	0	4.16993	0.426332	0.227115	1.4549	0.815626	0.0568784	0.0189679	0
67	CCC1=C(C(=NC(=N1)N)N)C2=CC=C(C=C2)Cl	Positive	0	0	0	5.65061	10.8127	-0.286321	0.19979	11.85	34.9689	0	0	0	0	0	0	0	0	0		0	0			0	0	0	0	0	0	0	0		4.42302	2.53727	0.958327		1.49676	1.28498	0	5.08746	1.85919	1.25402	4.08562	2.74899	0.613912	0.331172	0
68	C1CN(CCN1CCOCCO)C2=NC3=CC=CC=C3SC4=CC=CC=C42	Positive	0	1	0	3.78149	12.501	-0.393502	0.174501	11.85	31.9721	0	0	0	0	0	0	0	0	0		0	0			0	1	0	0	0	0	0	0		5.23185	3.11978	1.92361		3.45402	2.70851	0	5.75489	4.47127	3.41154	7.7498	6.03983	2.24118	1.49084	0
69	CC1=C(C=CN=C1CS(=O)C2=NC3=CC=CC=C3N2)OCCCOC	Positive	0	0	0	4.33431	11.3406	-0.384287	0.216823	11.85	31.9721	0	0	0	0	0	0	0	0	0		0	0			1	2	0	0	0	0	0	0		5.00413	3.36583	1.34133		2.04465	1.74153	0	5.64386	3.09423	2.09716	6.39247	4.51229	1.2078	0.729492	0
70	CNC(=O)C1=NC=CC(=C1)OC2=CC(=C(C=C2)NC(=O)NC3=CC(=C(C=C3)Cl)C(F)(F)F)F	Positive	0	0	0	3.82612	9.26803	-0.309824	0.418656	11.85	34.9689	0	0	0	0	0	0	0	0	0		0	0			2	1	0	4	0	0	0	0		8.57266	5.69543	1.48902		1.80535	1.76977	0.0588235	6.04439	2.85328	1.77506	6.87833	4.47477	0.866575	0.48623	0
71	CC1=CC(=CC(=C1NC2=NC(=NC=C2)NC3=CC=C(C=C3)C#N)C)C=CC#N	Positive	0	0	0	4.04516	10.5361	-0.258118	0.206462	11.85	14.0081	0	0	0	0	0	0	0	0	0		0	0			0	0	0	0	0	0	0	0		5.45624	3.46029	1.26528		1.84452	1.71171	0	5.80735	2.7977	1.74046	6.19677	4.08413	0.94602	0.478937	0
72	C1=CC2=C(C=C1OC(F)(F)F)SC(=N2)N	Positive	0	0	0	3.00807	10.8299	-0.28975	0.527579	11.9885	31.9721	0	0	0	0	0	0	0	0	0		0	0			0	1	0	3	0	0	0	0		3.86848	2.18789	0.852943		1.1982	1.21944	0	4.90689	1.88252	1.13414	3.79166	2.45735	0.605931	0.339042	0
73	CN(CCOC1=CC=C(C=C1)CC2C(=O)NC(=O)S2)C3=CC=CC=N3	Positive	0	1	0	5.13531	10.9901	-0.344211	0.265882	11.9883	31.9721	0	0	0	0	0	0	0	0	0		0	0			2	1	0	0	0	0	0	0		4.42952	3.13948	1.52486		1.76453	1.8656	0	5.64386	3.31767	2.00866	6.86476	4.82864	1.04186	0.656867	0
74	CC(CC1=CC2=C(C(=C1)C(=O)N)N(CC2)CCCO)NCCOC3=CC=CC=C3OCC(F)(F)F	Positive	0	0	0	3.04458	10.8562	-0.395786	0.412605	11.85	19.0004	0	0	0	0	0	0	0	0	0		0	0			1	2	0	3	0	0	0	0		7.1602	4.64484	1.70161		2.98969	2.56035	0.1	6.12928	4.22289	2.85571	8.58791	5.70234	1.77269	1.14837	0
75	CNC(=O)C1=NC=CC(=C1)OC2=CC=C(C=C2)NC(=O)NC3=CC(=C(C=C3)Cl)C(F)(F)F	Positive	0	0	0	3.8263	9.27085	-0.309919	0.418652	11.85	34.9689	0	0	0	0	0	0	0	0	0		0	0			2	1	0	3	0	0	0	0		7.82951	5.16043	1.39943		1.69121	1.67139	0.0588235	6	2.80768	1.75945	6.76106	4.39821	0.848667	0.482682	0
76	CC1=CN(C(=O)NC1=O)C2C=CC(O2)CO	Positive	0	0	0	4.27469	9.72385	-0.392814	0.287966	11.9967	15.999	0	0	0	0	0	0	0	0	0		0	0			2	1	0	0	0	0	0	0		3.94349	2.91353	0.845589		1.04359	0.957362	0	5	1.52613	0.934314	3.61123	2.40459	0.48469	0.239411	0
77	C1=CN=C(N=C1)NS(=O)(=O)C2=CC=C(C=C2)N	Positive	0	0	0	5.72138	11.4162	-0.302522	0.247448	11.85	31.9721	0	0	0	0	0	0	0	0	0		0	0			2	0	0	0	0	0	0	0		3.95394	2.81927	0.7426		0.79774	0.796962	0	5.08746	1.41693	0.912418	3.66675	2.31721	0.443491	0.196133	0
78	CC1=CC(=NO1)NS(=O)(=O)C2=CC=C(C=C2)N	Positive	0	0	0	5.60015	11.4053	-0.302515	0.246291	11.85	31.9721	0	0	0	0	0	0	0	0	0		0	0			2	0	1	0	0	0	0	0		4.47376	3.16358	0.864027		0.880013	0.951001	0	5.08746	1.50356	0.888745	3.91715	2.39932	0.470871	0.207956	0
79	C1=CC(=CC=C1N)S(=O)(=O)NC2=NC=CS2	Positive	0	0	0	5.73649	11.6486	-0.302514	0.24675	11.998	31.9738	0	0	0	0	0	0	0	0	0		0	0			2	0	0	0	0	0	0	0		3.95394	2.81927	0.89618		1.0622	1.08375	0	5	1.9389	1.04396	4.32617	2.88919	0.585287	0.288847	0
80	CC1=C(C2=C(C1=CC3=CC=C(C=C3)S(=O)C)C=CC(=C2)F)CC(=O)O	Positive	0	0	0	4.24133	11.8014	-0.331477	0.263048	11.85	31.9721	0	0	0	0	0	0	0	0	0		0	0			2	0	0	1	0	0	0	0		6.62478	4.35783	2.01191		3.17705	2.61369	0	5.64386	3.34685	2.36174	6.7205	4.83064	1.41422	0.820989	0
81	CCN(CC)CCNC(=O)C1=C(NC(=C1C)C=C2C3=C(C=CC(=C3)F)NC2=O)C	Positive	0	0	0	4.346	10.6816	-0.3023	0.236444	11.85	18.9984	0	0	0	0	0	0	0	0	0		0	0			2	0	0	1	0	0	0	0		8.39512	5.07327	2.06183		2.68152	2.77431	0	5.85798	3.66278	2.04485	7.1485	5.36454	1.1395	0.707196	0
82	CN1C(=O)N2C=NC(=C2N=N1)C(=O)N	Positive	0	0	0	4.45456	9.03941	-0.273511	0.309334	11.9886	15.9959	0	0	0	0	0	0	0	0	0		0	0			2	0	0	0	0	1	0	0		4.4492	3.01699	0.695338		0.781372	0.796741	0	4.80735	1.05494	0.576869	2.64666	1.73221	0.305412	0.142067	0
83	CN1C(=C(C2=C(S1(=O)=O)C=CS2)O)C(=O)NC3=CC=CC=N3	Positive	0	0	0	5.97669	13.0028	-0.357562	0.25151	11.9884	31.9731	0	0	0	0	0	0	0	0	0		0	0			3	0	0	0	0	0	0	0		8.66537	5.23147	1.98267		3.69481	2.91336	0	5.45943	3.31745	2.08655	5.85245	4.53178	1.22061	0.674806	0
84	C1CC(=O)NC(=O)C1N2C(=O)C3=CC=CC=C3C2=O	Positive	0	0	0	4.37286	10.2858	-0.280648	0.243306	11.85	15.9979	0	0	0	0	0	0	0	0	0		0	0			4	0	0	0	0	0	0	0		6.62816	3.6987	1.17753		2.01112	1.69548	0	5.24793	2.41943	1.62562	4.49279	3.34726	0.85466	0.498569	0
85	C1=CC=C2C(=C1)NC(=N2)C3=CSC=N3	Positive	0	0	0	6.91536	9.72337	-0.300493	0.162888	11.9884	31.9721	0	0	0	0	0	0	0	0	0		0	0			0	0	0	0	0	0	0	0		2.91919	1.79911	0.581422		0.813303	0.847049	0	4.80735	1.94025	1.06115	3.69493	2.65078	0.611818	0.379055	0
86	C1=NC2=C(N1)C(=S)N=C(N2)N	Positive	0	0	1	5.98368	10.4783	-0.276849	0.161432	11.9946	31.9721	0	0	0	0	0	0	0	0	0		0	0			0	0	0	0	0	0	0	0		3.00488	1.7213	0.585856		0.719127	0.788357	0	4.45943	1.12059	0.533527	2.44004	1.61709	0.273693	0.0926334	0
87	CC1=CC=C(C=C1)C(=O)C2=CC(=C(C(=C2)O)O)[N+](=O)[O-]	Positive	0	0	0	3.87154	9.7719	-0.358164	0.193183	11.85	15.9989	0	0	0	0	0	0	0	0	0		0	0			2	0	0	0	1	0	0	0		5.35053	3.98365	1.0531		1.31845	1.17378	0	5.32193	1.79061	1.19303	4.34259	2.90018	0.613728	0.299704	0
88	CN1CCN(CC1)CCCN2C3=CC=CC=C3SC4=C2C=C(C=C4)C(F)(F)F	Positive	0	1	0	3.75918	12.024	-0.303724	0.416765	11.85	31.9721	0	0	0	0	0	0	0	0	0		0	0			0	0	0	3	0	0	0	0		7.00285	4.89581	2.38704		4.42577	3.28056	0.0833333	5.80735	4.84655	3.89533	8.48393	6.53525	2.5204	1.62687	0
89	CN(C)CCOC1=CC=C(C=C1)CNC(=O)C2=CC(=C(C(=C2)OC)OC)OC	Positive	0	0	0	5.0192	9.63683	-0.346876	0.231591	11.85	15.9989	0	0	0	0	0	0	0	0	0		0	0			1	4	0	0	0	0	0	0		5.1577	3.60659	1.23476		1.38919	1.34895	0	5.80735	2.54618	1.6718	6.39238	4.11057	0.919863	0.504581	0
90	COC1=CC(=CC(=C1OC)OC)CC2=CN=C(N=C2N)N	Positive	0	0	0	5.02664	9.85295	-0.34689	0.220062	11.85	15.9969	0	0	0	0	0	0	0	0	0		0	0			0	3	0	0	0	0	0	0		5.10979	3.16727	0.990845		1.44714	1.28645	0	5.39232	2.02784	1.35838	4.34904	3.03575	0.692106	0.395992	0
91	CCCS(=O)(=O)NC1=C(C(=C(C=C1)F)C(=O)C2=CNC3=C2C=C(C=N3)C4=CC=C(C=C4)Cl)F	Positive	0	0	0	4.87321	10.69	-0.28754	0.216443	11.85	34.9689	0	0	0	0	0	0	0	0	0		0	0			3	0	0	2	0	0	0	0		10.3638	6.21395	1.97268		2.80751	2.56642	0	6.04439	3.86138	2.44434	8.25943	5.6302	1.47712	0.874997	0
92	CC1=CN(C(=O)NC1=O)C2CC(C(O2)CO)N=[N+]=[N-]	Positive	0	0	0	3.73273	9.82954	-0.393081	0.287715	11.9967	15.999	0	0	0	0	0	0	0	0	0		0	0			2	1	0	0	0	0	0	0		4.89469	3.37396	1.19427		1.54358	1.45168	0	5.24793	2.04238	1.26245	4.27604	3.07474	0.691958	0.366317	0
93	CN(C)CC=C(C1=CC=C(C=C1)Br)C2=CN=CC=C2	Positive	0	0	0	5.87522	11.5522	-0.305302	0.127062	11.85	78.9183	0	0	0	0	0	0	0	0	0		0	0			0	0	0	0	0	0	0	0		2.93251	2.07761	1.1394		1.44252	1.2237	0	5.24793	2.09209	1.5393	5.54431	3.31699	0.920076	0.5066	0
94	C1CN(CCN1CCC2=C(C=C3C(=C2)CC(=O)N3)Cl)C4=NSC5=CC=CC=C54	Positive	0	0	0	4.50381	11.191	-0.300158	0.208971	11.85	34.9689	0	0	0	0	0	0	0	0	0		0	0			1	0	0	0	0	0	0	0		7.12787	4.41715	2.43204		3.91809	3.37746	0	5.80735	5.10708	3.61741	8.61892	6.79372	2.28853	1.50155	0
95	CN(C)CCOC(C1=CC=CC=C1)C1=CC=CC=C1	Negative	0	0	0	5.60754	10.6314	-0.366841	0.11664	11.85	15.9949	0	0	0	0	0	0	0	0	0		0	0			0	1	0	0	0	0	0	0		2.63299	1.66936	0.798371		1.02066	0.935059	0	5.24793	1.99369	1.34256	4.87547	3.02766	0.692037	0.454676	0
96	CNC(=O)OC1=CC=C2N(C)C3N(C)CCC3(C)C2=C1	Negative	0	0	0	4.25195	11.7165	-0.289649	0.342193	11.9	15.9959	0	0	0	0	0	0	0	0	0		0	0			1	1	0	0	0	0	0	0		8.83972	4.77405	2.72972		5.96931	4.74022	1.41979	5.32193	3.7767	2.52687	5.95112	4.71605	1.36906	0.915798	0
97	CNC1C(O)C(O)C(CO)OC1OC1C(OC2C(O)C(O)C(N=C(N)N)C(O)C2N=C(N)N)OC(C)C1(O)C=O	Negative	0	0	0	4.3554	10.8203	-0.393837	0.212933	11.9	16.006	0	0	0	0	0	0	0	0	0		0	0			1	4	0	0	0	0	0	0		15.2362	9.5828	3.47584		5.33493	4.57973	0.57735	6.32193	5.07963	3.36936	9.89127	7.33652	2.0387	1.22595	0
98	CN1C2=C(NC=N2)C(=O)N(C)C1=O	Negative	0	0	0	4.92392	8.92763	-0.28304	0.289514	11.9885	15.9959	0	0	0	0	0	0	0	0	0		0	0			2	0	0	0	0	0	0	0		5.07188	3.28709	0.934637		1.28536	1.16534	0	4.70044	1.26892	0.662719	2.8069	2.0294	0.33917	0.126787	0
99	CC12CC(O)C3C(CCC4=CC(=O)CCC34C)C1CCC2(O)C(=O)CO	Negative	0	0	0	4.53722	12.6333	-0.392771	0.189941	11.9	15.9989	0	0	0	0	0	0	0	0	1.10521		0	0			2	0	0	0	0	0	0	0		15.5308	8.85082	6.02036		14.2859	10.3031	2.31898	5.70044	7.28102	5.59058	9.55734	8.65327	4.11482	2.9937	0
100	CC(C)C(C)C=CC(C)C1CCC2C(CCCC12C)=CC=C1CC(O)CCC1=C	Negative	0	0	0	5.18984	12.6159	-0.392201	0.082434	11.9	15.9949	0	0	0	0	0	0	0	0	0		0	0			0	0	0	0	0	0	0	0		8.93802	6.16482	4.89018		8.46557	6.8777	1.40085	5.85798	6.24528	4.36339	10.8766	8.63001	2.81716	1.89263	0
101	CNC(=O)C1=C(I)C(NC(C)=O)=C(I)C(C(O)=O)=C1I	Negative	0	0	0	5.07445	16.7504	-0.327829	0.292598	11.85	126.906	0	0	0	0	0	0	0	0	0		0	0			3	0	0	0	0	0	0	0		7.60957	4.13256	3.38011		9.53965	7.79919	0	5.32193	5.84915	2.33503	6.86866	5.52221	1.54251	0.47802	0
102	CCC1(C(=O)NCNC1=O)C1=CC=CC=C1	Negative	0	0	0	5.39505	11.7507	-0.279962	0.221564	11.85	15.9959	0	0	0	0	0	0	0	0	0		0	0			2	0	0	0	0	0	0	0		6.6051	3.47785	1.46099		2.01708	2.18935	0.5	5	2.11974	1.22001	3.81349	3.07005	0.551606	0.286525	0
103	CC1=CC=C(C=C1)N(CC1=NCCN1)C1=CC=C(O)C=C1	Negative	0	0	0	4.84812	11.3825	-0.360471	0.144465	11.85	15.9949	0	0	0	0	0	0	0	0	0		0	0			0	0	0	0	0	0	0	0		3.69926	2.58605	0.999855		1.38406	1.24546	0	5.39232	2.39155	1.55679	5.19328	3.55843	0.885022	0.532554	0
104	COC1=CC=CC2=C1C(=O)C1=C(O)C3=C(CC(O)(CC3OC3CC(N)C(O)C(C)O3)C(C)=O)C(O)=C1C2=O	Negative	0	0	0	4.95513	11.5445	-0.388833	0.200377	11.9966	16.0044	0	0	0	0	0	0	0	0	0		0	0			3	3	0	0	0	0	0	0		16.0887	10.0119	3.66825		6.46921	5.02782	0.577757	6.24793	5.65888	4.10842	10.1348	7.79797	2.73312	1.76684	0
105	NC1=CC(=NC(=N)N1O)N1CCCCC1	Negative	0	0	0	5.26473	9.9352	-0.300188	0.227099	11.9944	15.9949	0	0	0	0	0	0	0	0	0		0	0			0	0	0	0	0	0	0	0		3.47884	2.57236	0.697374		0.986288	0.860114	0	4.90689	1.78884	1.24949	3.72232	2.62268	0.536634	0.311598	0
106	[H]C12CC1([H])N(C(C2)C#N)C(=O)C(N)C12CC3CC(CC(O)(C3)C1)C2	Negative	0	0	0	4.51389	12.272	-0.389615	0.221306	11.9	15.9959	0	0	0	0	0	0	0	0	0.5		0	0			1	0	0	0	0	0	0	0		11.3456	5.72062	3.71877		9.57062	7.10844	0	5.52356	6.80263	5.21629	9.21465	7.27341	3.74415	2.32444	0
107	CC=C1NC(=O)C2CSSCCC=CC(CC(=O)NC(C(C)C)C(=O)N2)OC(=O)C(NC1=O)C(C)C	Negative	0	2	0	5.30189	12.0396	-0.306616	0.280122	11.9943	31.9731	0	0	0	0	0	0	0	0	0		0	0			5	1	0	0	0	0	0	0		8.20725	5.59826	2.25004		2.68942	2.53374	0	6.16993	5.07925	3.36634	11.1852	7.38952	2.31605	1.62418	0
108	CC(=O)OCC(=O)C1(O)CCC2C3CCC4=CC(=O)CCC4(C)C3C(=O)CC12C	Negative	0	0	0	3.86722	12.6043	-0.381252	0.25852	11.9	15.9999	0	0	0	0	0	0	0	0	1.10521		0	0			4	1	0	0	0	0	0	0		15.5555	9.0797	5.89578		13.48	9.84312	2.53379	5.85798	7.13214	5.45401	10.003	8.67441	4.00799	2.90497	0
109	NCC(O)C1=CC=C(O)C(O)=C1	Negative	0	0	0	4.86142	8.83541	-0.386615	0.130794	11.85	15.9969	0	0	0	0	0	0	0	0	0		0	0			0	0	0	0	0	0	0	0		2.32049	2.17512	0.57467		0.535026	0.545021	0	4.58496	0.883813	0.532859	2.49965	1.6075	0.23532	0.0853274	0
110	CNCC(O)C1=CC=C(O)C(O)=C1	Negative	0	0	0	4.87125	8.99111	-0.386607	0.130816	11.85	15.9969	0	0	0	0	0	0	0	0	0		0	0			0	0	0	0	0	0	0	0		2.35501	2.10608	0.567609		0.609335	0.577248	0	4.70044	1.05893	0.640889	2.82163	1.78172	0.291854	0.125418	0
111	C[N+](C)(C)CCOC(=O)CCC(=O)OCC[N+](C)(C)C	Negative	0	0	0	4.36647	8.75109	-0.382804	0.263135	11.9934	15.9979	0	0	0	0	0	0	0	0	0		0	0			2	2	0	0	0	0	2	0		2.37371	2.3165	2.28799		0.868505	1.73265	0	5.32193	1.5865	0.851565	9.89069	3.46934	0.665088	0.304674	0
112	CN1C2CCC1CC(C2)OC(=O)C(CO)C1=CC=CC=C1	Negative	0	0	0	4.74873	9.80271	-0.394623	0.271617	11.9	15.9969	0	0	0	0	0	0	0	0	0		0	0			1	1	0	0	0	0	0	0		5.42525	3.30127	1.91551		2.99971	2.6966	0	5.39232	3.70557	2.52039	6.22661	5.00684	1.49369	0.78043	0
113	CCCCNC1=CC=C(C=C1)C(=O)OCCOCCOCCOCCOCCOCCOCCOCCOCCOC	Negative	0	0	0	4.22755	8.81613	-0.382142	0.293451	11.85	16.005	0	0	0	0	0	0	0	0	0		0	0			1	10	0	0	0	0	0	0		1.86929	1.45323	0.396992		0.446842	0.446744	0	6.39232	3.194	1.89691	8.88538	5.47674	1.11495	0.632148	0
114	CC(CC1=CC=CC=C1)N(C)CC1=CC=CC=C1	Negative	0	0	0	6.61103	9.84166	-0.298249	0.10537	11.85	14.0031	0	0	0	0	0	0	0	0	0		0	0			0	0	0	0	0	0	0	0		2.35946	1.88996	1.19883		1.46071	1.20832	0	5.16993	2.13828	1.43683	4.93946	3.40118	0.663236	0.373574	0
115	CN1C2CCC1CC(C2)OC(C1=CC=CC=C1)C1=CC=CC=C1	Negative	0	0	0	6.37219	11.1709	-0.364815	0.108979	11.9	15.9949	0	0	0	0	0	0	0	0	0		0	0			0	1	0	0	0	0	0	0		5.2607	3.21484	1.93179		3.41262	2.8575	0	5.52356	4.27038	3.09694	6.98137	5.58816	1.85175	1.08829	0
116	C[N+](C)(C)CC([O-])=O	Negative	0	0	0	3.76628	8.4465	-0.342172	0.433219	11.9887	16.006	0	0	0	0	0	0	0	0	0		0	0			1	0	0	0	0	0	1	0		2.04124	0.816497	0.75		0.102062	0.556186	0	4	0.306186	0	4.01566	0.852062	0	0	0
117	CC(C[N+](C)(C)C)OC(N)=O	Negative	0	0	0	3.81423	8.97419	-0.348747	0.402839	11.9887	16.006	0	0	0	0	0	0	0	0	0		0	0			1	1	0	0	0	0	1	0		2.50156	1.15908	1.09499		1.20524	2.05029	0	4.45943	1.47679	0.234854	5.1575	1.58989	0.174231	0	0
118	OC(CCN1CCCCC1)(C1CC2CC1C=C2)C1=CC=CC=C1	Negative	0	0	0	6.81367	12.3784	-0.384289	0.0950432	11.9	15.9949	0	0	0	0	0	0	0	0	0		0	0			0	0	0	0	0	0	0	0		6.65519	3.9568	2.40795		4.59565	3.80386	0	5.52356	5.11197	3.62804	7.82931	6.42384	2.10095	1.37466	0
119	CN(C)CCOC(C1=CC=C(Cl)C=C1)C1=CC=CC=N1	Negative	0	0	0	5.60615	10.5869	-0.365277	0.13233	11.9883	34.9689	0	0	0	0	0	0	0	0	0		0	0			0	1	0	0	0	0	0	0		2.98245	2.07761	0.964176		1.13857	1.01038	0	5.32193	2.00012	1.41193	5.2967	3.20415	0.781362	0.485475	0
120	NC(NC1=CC=C(Cl)C=C1)=NC(N)=NCCCCCCN=C(N)N=C(N)NC1=CC=C(Cl)C=C1	Negative	0	0	0	5.98008	9.1615	-0.277728	0.197172	11.85	34.9699	0	0	0	0	0	0	0	0	0		0	0			0	0	0	0	0	0	0	0		4.35954	3.0378	0.980703		1.04671	1.0113	0	6.08746	2.95199	1.89577	8.0248	4.82104	0.925241	0.488605	0
121	CN1CC(CC2C1CC1=CNC3=CC=CC2=C13)C(=O)NC1(C)OC2(O)C3CCCN3C(=O)C(CC3=CC=CC=C3)N2C1=O	Negative	0	0	0	5.74485	11.7235	-0.351499	0.256013	11.85	15.999	0	0	0	0	0	0	0	0	0.5		0	0			3	1	0	0	0	0	0	0		19.0422	10.3614	4.6487		10.5282	7.52826	1.1547	6.42626	8.64919	6.53104	13.1874	10.6232	4.40758	3.12846	0
122	CCCCCCCCC=CCCCCCCCC(O)=O	Negative	0	0	0	3.69923	7.79511	-0.339767	0.332607	11.9884	16.006	0	0	0	0	0	0	0	0	0		0	0			1	0	0	0	0	0	0	0		0.204124	0.288675	0.0456435		0.0228218	0.0322749	0	5.32193	2.34697	1.49289	5.72803	3.65244	0.937781	0.579778	0
123	CC1=C(OC2=C(C=CC=C2C1=O)C(=O)OCCN1CCCCC1)C1=CC=CC=C1	Negative	0	0	0	5.08237	10.6123	-0.310796	0.296014	11.85	15.9979	0	0	0	0	0	0	0	0	0		0	0			2	2	0	0	0	0	0	0		7.12829	4.35653	1.57562		2.52692	2.13799	0	5.85798	3.8634	2.68759	7.47181	5.49022	1.35721	0.821348	0
124	NC(N)=NCCN1CCCCCCC1	Negative	0	0	0	5.30512	9.16601	-0.331619	0.141791	11.9944	14.0089	0	0	0	0	0	0	0	0	0		0	0			0	0	0	0	0	0	0	0		0.816497	0.721688	0.388115		0.447788	0.482553	0	4.80735	1.85708	1.26902	3.91599	2.65929	0.905667	0.617432	0
125	OCC1OC(O)(CO)C(O)C1OC1OC(CO)C(O)C(O)C1O	Negative	0	0	0	4.35731	9.35411	-0.393979	0.264402	11.9	16.0049	0	0	0	0	0	0	0	0	0		0	0			0	3	0	0	0	0	0	0		8.95067	6.11097	1.87624		2.59753	2.3476	0	5.52356	2.62759	1.64759	5.58462	4.04143	0.857167	0.420975	0
126	C[N+](C)(C)CC(O)CC([O-])=O	Negative	0	0	0	3.70159	8.92338	-0.39069	0.423892	11.9887	16.0061	0	0	0	0	0	0	0	0	0		0	0			1	0	0	0	0	0	1	0		2.50156	1.15908	1.02186		1.06884	1.6342	0	4.45943	1.19793	0.347853	4.91228	1.51821	0.125	0	0
127	OCC(O)C(O)C(O)C(O)CO	Negative	0	0	0	4.13489	7.93495	-0.417781	0.11313	11.9964	16.0008	0	0	0	0	0	0	0	0	0		0	0			0	0	0	0	0	0	0	0		2.86082	2.47916	0.685335		0.519349	0.59403	0	4.58496	0.671209	0.272757	2.48103	1.51248	0.0811174	0.0111111	0
128	CC(N)(CC1=CC=C(O)C=C1)C(O)=O	Negative	0	0	0	4.39244	9.46356	-0.360485	0.279137	11.85	15.9969	0	0	0	0	0	0	0	0	0		0	0			1	0	0	0	0	0	0	0		2.79352	3.41413	0.988838		0.871901	0.918239	1	4.80735	1.11345	0.7215	3.56584	1.99626	0.29732	0.170262	0
129	NCC1OC(OC2C(CO)OC(OC3C(O)C(N)CC(N)C3OC3OC(CN)C(O)C(O)C3N)C2O)C(N)C(O)C1O	Negative	0	0	0	4.48378	10.5764	-0.393563	0.241305	11.9	16.007	0	0	0	0	0	0	0	0	0		0	0			0	6	0	0	0	0	0	0		14.7324	9.89284	3.56475		5.51524	4.54474	0	6.39232	5.74269	3.89742	11.2465	8.37126	2.30727	1.30845	0
130	CC1C(OCCN1C)C1=CC=CC=C1	Negative	0	0	0	6.28338	9.78232	-0.369922	0.11466	11.85	15.9949	0	0	0	0	0	0	0	0	0		0	0			0	1	0	0	0	0	0	0		3.04464	2.06728	1.23806		1.7353	1.47097	0	4.80735	1.91515	1.26011	3.92329	3.0029	0.601247	0.3339	0
131	CC(C)(N)CC1=CC=CC=C1	Negative	0	0	0	6.18378	9.05281	-0.325065	0.0979267	11.85	14.0031	0	0	0	0	0	0	0	0	0		0	0			0	0	0	0	0	0	0	0		1.82686	1.00311	0.575909		0.804124	0.879653	2	4.45943	1.12196	0.642803	3.65096	1.50256	0.260011	0.123928	0
132	OC(CCN1CCCC1)(C1CCCCC1)C1=CC=CC=C1	Negative	0	0	0	6.79458	12.0732	-0.384305	0.115682	11.85	15.9949	0	0	0	0	0	0	0	0	0		0	0			0	0	0	0	0	0	0	0		5.14987	3.25482	1.85986		3.17325	2.79121	0	5.39232	4.22587	2.86438	6.92396	5.56208	1.59546	1.12004	0
133	CCOC1=CC=CC=C1OCCNC(C)CC1=CC=C(OC)C(=C1)S(N)(=O)=O	Negative	0	0	0	5.00415	11.8091	-0.347659	0.240981	11.85	31.9721	0	0	0	0	0	0	0	0	0		0	0			2	3	0	0	0	0	0	0		5.99626	3.87998	1.33666		1.88512	1.74387	0	5.80735	2.99313	1.90829	6.69947	4.31046	0.996893	0.621249	0
134	CN1CCN(CC1)C(C1=CC=CC=C1)C1=CC=C(Cl)C=C1	Negative	0	0	0	5.9316	12.1652	-0.303506	0.110583	11.85	34.9689	0	0	0	0	0	0	0	0	0		0	0			0	0	0	0	0	0	0	0		4.08191	2.57236	1.49099		2.56484	1.97785	0	5.39232	3.1006	2.41124	6.14045	4.45605	1.32415	0.86645	0
135	NC1=C2N=CN(CCOCP(O)(O)=O)C2=NC=N1	Negative	0	0	0	2.5986	9.2245	-0.367322	0.336717	11.85	30.9738	0	0	0	0	1	0	0	0	0		0	0			1	1	0	0	0	1	0	0		3.95145	2.63599	0.679749		0.793924	0.83617	0	5.16993	1.50063	0.89209	3.96861	2.29545	0.475454	0.275903	0
136	CCC(=O)N(C1=CC=CC=C1)C1(CCN(CCC(=O)OC)CC1)C(=O)OC	Negative	0	0	0	4.14979	12.63	-0.319466	0.282838	11.9	15.9989	0	0	0	0	0	0	0	0	0		0	0			3	2	0	0	0	0	0	0		7.61557	4.59586	2.02661		3.74034	3.06593	0.655185	5.75489	3.57202	2.63814	6.60919	5.10268	1.54088	0.951052	0
137	CN1C=NC2=C1C(=O)N(C)C(=O)N2C	Negative	0	0	0	4.96322	9.55626	-0.273074	0.289513	11.9945	15.9959	0	0	0	0	0	0	0	0	0		0	0			2	0	0	0	0	1	0	0		5.93489	3.70528	1.15697		1.72931	1.46208	0	4.80735	1.47118	0.867062	3.23345	2.31651	0.416396	0.173811	0
138	CCCCC(N)C(O)=O	Negative	0	0	0	3.93428	7.71357	-0.336357	0.347927	11.9887	16.006	0	0	0	0	0	0	0	0	0		0	0			1	0	0	0	0	0	0	0		0.617851	1.20711	0.251847		0.143183	0.156566	0	4.16993	0.547513	0.307223	2.08696	1.18588	0.0873102	0	0
139	OCC(O)C1OC(=O)C(O)=C1O	Negative	0	0	0	4.17458	8.28236	-0.393195	0.31945	11.9	15.9999	0	0	0	0	0	0	0	0	0		0	0			1	1	0	0	0	0	0	0		3.75596	2.75469	0.611095		0.568645	0.649395	0	4.58496	0.822777	0.387655	2.30968	1.476	0.139851	0.0297299	0
140	ONC(=O)CCCCCCC(=O)NC1=CC=CC=C1	Negative	0	0	0	3.86692	8.68797	-0.308825	0.223008	11.85	15.9969	0	0	0	0	0	0	0	0	0		0	0			2	0	0	0	0	0	0	0		1.52039	1.27012	0.308313		0.317182	0.340092	0	5.24793	1.72554	1.07379	4.3634	2.73992	0.550971	0.323265	0
141	CC(CC1=CC=CC=C1)N(C)CC#C	Negative	0	0	0	4.60994	9.45967	-0.292038	0.0978788	11.85	14.0031	0	0	0	0	0	0	0	0	0		0	0			0	0	0	0	0	0	0	0		1.74876	1.51401	1.01005		0.968389	0.893776	0	4.80735	1.41087	0.848718	3.65798	2.46707	0.364219	0.194851	0
142	CCC(C(C)CN(C)C)C1=CC=CC(O)=C1	Negative	0	0	0	5.06313	10.8151	-0.360447	0.115213	11.85	15.9949	0	0	0	0	0	0	0	0	0		0	0			0	0	0	0	0	0	0	0		3.4593	2.03432	1.33519		1.98773	2.10352	0	5	2.42524	1.14009	4.84926	3.07821	0.682834	0.242491	0
143	OS(=O)(=O)C1=CC=CC=C1C=C	Negative	0	0	0	5.98056	11.3051	-0.281664	0.295437	11.85	31.9721	0	0	0	0	0	0	0	0	0		0	0			2	0	0	0	0	0	0	0		3.45791	2.20163	0.646095		0.741969	0.801283	0	4.58496	1.0587	0.581067	2.56386	1.6483	0.188571	0.0754607	0
144	CC(CCCC(C)(C)O)C1CCC2C(CCCC12C)=CC=C1CC(O)CC(O)C1=C	Negative	0	0	0	5.24834	12.5464	-0.392513	0.0841393	11.9	15.9969	0	0	0	0	0	0	0	0	0.166667		0	0			0	0	0	0	0	0	0	0		10.1317	6.2572	4.59791		9.04464	7.43348	2.70993	5.90689	6.73707	4.5278	11.3459	8.43703	3.15366	2.03806	0
145	COC1=CC=CC=C1OCC(O)CN1CCN(CC(=O)NC2=C(C)C=CC=C2C)CC1	Negative	0	0	0	4.88935	10.0381	-0.388932	0.218595	11.85	15.9979	0	0	0	0	0	0	0	0	0		0	0			1	2	0	0	0	0	0	0		6.06433	3.99082	1.7649		2.39835	2.26694	0	5.9542	3.79841	2.51501	8.00743	5.54691	1.27445	0.777286	0
146	CC1CN(CC(CC2=CC=CC=C2)C(=O)NCC(O)=O)CCC1(C)C1=CC=CC(O)=C1	Negative	0	0	0	3.80396	12.0152	-0.360523	0.273418	11.85	15.9979	0	0	0	0	0	0	0	0	0		0	0			2	0	0	0	0	0	0	0		7.47597	5.41951	3.42509		5.20444	4.34691	1.41421	5.9542	4.53018	3.31334	8.87661	6.66086	2.0021	1.26827	0
147	CCCCC(F)(F)C1(O)CCC2C(CC(=O)C2CCCCCCC(O)=O)O1	Negative	0	0	0	3.73169	10.2701	-0.36081	0.300548	11.9	18.9994	0	0	0	0	0	0	0	0	1		0	0			2	1	0	2	0	0	0	0		8.04971	6.04927	2.13975		3.63616	3.06394	0.447214	5.75489	4.41901	3.16578	8.07477	6.04478	2.13643	1.47252	0
148	CC1=CC2=C(C=C1C)N(CC(O)C(O)C(O)CO)C1=NC(=O)NC(=O)C1=N2	Negative	0	0	0	4.22001	11.6731	-0.393406	0.327912	11.9943	16	0	0	0	0	0	0	0	0	0		0	0			2	0	0	0	0	0	0	0		8.43677	5.8158	2.0023		2.89588	2.27758	0	5.75489	2.89422	2.04794	6.49875	4.56954	1.2933	0.826873	0
149	CN1C2=C(NC(Br)=N2)C(=O)N(C)C1=O	Negative	0	0	0	5.02121	9.70629	-0.273092	0.289525	11.9885	78.9183	0	0	0	0	0	0	0	0	0		0	0			2	0	0	0	0	0	0	0		5.52382	3.58511	1.14551		1.87513	1.51254	0	4.80735	1.66407	1.09693	3.68312	2.44145	0.5686	0.230038	0
150	CCCC(C)(COC(N)=O)COC(N)=O	Negative	0	0	0	3.79884	10.0374	-0.314375	0.402619	11.9886	16.0063	0	0	0	0	0	0	0	0	0		0	0			2	2	0	0	0	0	0	0		2.33498	2.01301	1.09918		0.992345	1.37573	1.1547	4.90689	1.28028	0.601616	3.77608	1.97933	0.194782	0.0916628	0
151	NC1=C2N=CN(C3OC(CO)C(O)C3O)C2=NC=N1	Negative	0	0	0	4.32136	9.8363	-0.393273	0.23791	11.9	15.9979	0	0	0	0	0	0	0	0	0		0	0			0	1	0	0	0	1	0	0		6.5131	3.98464	1.25553		1.72852	1.64524	0	5.24793	2.16609	1.28302	4.31182	3.17838	0.717266	0.394547	0
152	CNC1CCC2=C(C1)C1=CC(=CC=C1N2)C(N)=O	Negative	0	0	0	4.58668	10.4889	-0.329719	0.22837	11.9884	15.9949	0	0	0	0	0	0	0	0	0		0	0			1	0	0	0	0	0	0	0		4.70661	3.23305	1.38131		2.34126	1.88702	0	5.16993	2.81673	2.14269	4.93512	3.88061	1.35705	0.882559	0
153	NC1=C2N=CN(C3OC(CO)C(O)C3O)C2=NC(F)=N1	Negative	0	0	0	4.07543	9.82492	-0.393273	0.311783	11.9	18.9984	0	0	0	0	0	0	0	0	0		0	0			0	1	0	1	0	1	0	0		7.1231	4.26973	1.28447		1.7959	1.69133	0	5.32193	2.2068	1.30655	4.43079	3.21241	0.741614	0.400261	0
154	CCOC(=O)N1CCC(CC1)=C1C2=CC=C(Cl)C=C2CCC2=CC=CN=C12	Negative	0	0	0	4.62346	12.8077	-0.303035	0.340113	11.85	34.9689	0	0	0	0	0	0	0	0	0		0	0			1	1	0	0	0	0	0	0		6.77022	4.03128	1.8762		3.77045	2.80958	0	5.75489	4.25193	3.27325	7.41356	5.61004	2.12006	1.41788	0
155	NOC(=O)CNC(=O)C1=CC=CC=C1	Negative	0	0	0	4.01255	8.77966	-0.275035	0.292423	11.85	15.9969	0	0	0	0	0	0	0	0	0		0	0			2	1	0	0	0	0	0	0		1.62531	1.51302	0.330406		0.296178	0.325664	0	4.80735	0.885704	0.531739	2.53856	1.56071	0.206605	0.101869	0
156	CC1(C)C(=CC=CC=CC=CC2=[N+](CCCCS(O)(=O)=O)C3=C(C4=CC=CC=C4C=C3)C2(C)C)N(CCCCS(O)(=O)=O)C2=C1C1=CC=CC=C1C=C2	Negative	0	0	0	6.14842	12.7041	-0.343738	0.266656	11.85	31.9731	0	0	0	0	0	0	0	0	0.1		0	0			4	0	0	0	0	0	0	0		17.9247	10.0776	5.59954		12.7989	9.21183	2.41209	6.72792	9.37778	6.99724	16.4105	11.804	4.52487	3.16529	0
157	OCC(O)C(O)C(O)C(O)C=O	Negative	0	0	0	3.63935	7.91243	-0.393705	0.233629	11.9887	16.0066	0	0	0	0	0	0	0	0	0		0	0			1	0	0	0	0	0	0	0		2.86082	2.47916	0.642345		0.460275	0.545469	0	4.58496	0.618123	0.240236	2.35778	1.42053	0.0662302	0.00828173	0
158	NC(=O)C1CCCN1C(=O)C(CC1=CN=CN1)NC(=O)C1CCC(=O)N1	Negative	0	0	0	4.30969	10.9358	-0.281736	0.221788	11.9943	15.9979	0	0	0	0	0	0	0	0	0		0	0			4	0	0	0	0	0	0	0		6.20032	4.17703	1.5059		2.0119	2.0649	0	5.70044	3.42582	1.80208	6.59295	4.76956	1.05193	0.604801	0
159	CCCC(=O)OCOC(=O)C1=C(C)NC(C)=C(C1C1=CC=CC(Cl)=C1Cl)C(=O)OC	Negative	0	0	0	4.18363	13.4801	-0.315495	0.294066	11.85	34.9699	0	0	0	0	0	0	0	0	0		0	0			3	3	0	0	0	0	0	0		8.70324	5.16827	2.37508		4.31839	3.2864	0	5.90689	3.61924	2.36223	7.37115	5.37563	1.4733	0.769776	0
160	CNC(=O)C1=CN(N=C1)C1=NC(N)=C2N=CN(C3OC(CO)C(O)C3O)C2=N1	Negative	0	0	0	4.3329	10.3061	-0.393289	0.238894	11.9	15.999	0	0	0	0	0	0	0	0	0		0	0			1	1	0	0	0	2	0	0		9.2117	5.88196	1.71123		2.28518	2.18348	0	5.80735	3.01871	1.79171	6.21446	4.50465	1.08187	0.630097	0
161	OC(=O)CN(CCN(CC(O)=O)CC(O)=O)CCN(CC(O)=O)CC(O)=O	Negative	0	0	0	3.94969	9.69508	-0.337042	0.345598	11.9885	16.0079	0	0	0	0	0	0	0	0	0		0	0			5	0	0	0	0	0	0	0		3.91666	2.34512	0.986836		1.12534	1.2358	0	5.75489	2.22007	1.3092	5.66615	3.25925	0.727072	0.440595	0
162	CCCCCC(C)(O)C=CC1C(O)CC(O)C1CC=CCCCC(O)=O	Negative	0	0	0	3.74347	10.7764	-0.39293	0.258956	11.9	15.9989	0	0	0	0	0	0	0	0	0		0	0			1	0	0	0	0	0	0	0		4.75119	3.3801	1.71816		2.21384	2.25596	0.894427	5.70044	3.58339	2.20389	7.77807	5.21621	1.45511	0.798324	0
163	CCCCCCCCC=CCCCCCCCC(=O)OCCN	Negative	0	0	0	4.26208	7.80344	-0.360184	0.261569	11.9933	15.9959	0	0	0	0	0	0	0	0	0		0	0			1	1	0	0	0	0	0	0		0.433013	0.408248	0.0833333		0.0795103	0.0883883	0	5.52356	2.58501	1.6558	6.34343	4.0236	1.03597	0.649207	0
164	CC(O)CN1CCN(CC(O)=O)CCN(CC(O)=O)CCN(CC(O)=O)CC1	Negative	0	0	0	4.03535	9.93982	-0.391585	0.275354	11.9943	16.001	0	0	0	0	0	0	0	0	0		0	0			3	0	0	0	0	0	0	0		4.01772	2.56891	1.39114		1.78241	1.75368	0	5.80735	3.18303	2.16379	7.15929	4.52885	1.37023	0.977489	0
165	CC1CCN(C(C1)C(O)=O)C(=O)C(CCCN=C(N)N)NS(=O)(=O)C1=CC=CC2=C1NCC(C)C2	Negative	0	0	0	4.5711	12.924	-0.330576	0.276572	11.9	31.9721	0	0	0	0	0	0	0	0	0		0	0			4	0	0	0	0	0	0	0		9.70393	6.22287	2.59741		4.66134	3.60107	0	6.12928	5.0837	3.75005	10.0382	6.94911	2.22883	1.35531	0
166	NCCC(O)C(=O)NC1CC(N)C(OC2OC(CN)C(O)C(O)C2O)C(O)C1OC1OC(CO)C(O)C(N)C1O	Negative	0	0	0	4.41795	10.7952	-0.393553	0.264525	11.9	16.007	0	0	0	0	0	0	0	0	0		0	0			1	4	0	0	0	0	0	0		12.9256	8.93783	3.08315		4.79029	3.89394	0	6.32193	5.06708	3.4475	10.3342	7.50894	2.09887	1.24165	0
167	CC1=NC2=C(CCN(C(=O)C3=CC=C(NC(=O)C4=CC=CC=C4C4=CC=CC=C4)C=C3)C3=CC=CC=C23)N1	Negative	0	0	0	5.58933	11.2236	-0.275399	0.23867	11.85	15.9959	0	0	0	0	0	0	0	0	0		0	0			2	0	0	0	0	0	0	0		10.1572	5.86447	2.10687		3.77032	3.0853	0	6.24793	5.00961	3.54688	9.3164	6.82388	2.02875	1.28568	0
168	CCOC(=O)C1=CN=CN1C(C)C1=CC=CC=C1	Negative	0	0	0	4.78128	10.3119	-0.311347	0.306255	11.85	15.9959	0	0	0	0	0	0	0	0	0		0	0			1	1	0	0	0	1	0	0		4.04645	2.47636	0.992224		1.39078	1.2888	0	5.16993	1.86856	1.07137	3.99328	2.84986	0.521408	0.277551	0
169	CC(NCC(C)(C)CNC(C)C(C)=NO)C(C)=NO	Negative	0	0	0	4.13865	10.3193	-0.331408	0.0606479	11.999	16.0012	0	0	0	0	0	0	0	0	0		0	0			0	0	0	0	0	0	0	0		3.40995	3.62132	1.97822		1.72819	1.5875	2.21042	5.24793	1.38989	1.08958	5.85215	3.3424	0.549354	0.16998	0
170	NCCC1=CC=C(O)C=C1	Negative	0	0	0	4.7291	8.48253	-0.360452	0.0989794	11.85	15.9949	0	0	0	0	0	0	0	0	0		0	0			0	0	0	0	0	0	0	0		0.99723	0.841261	0.305482		0.292784	0.319541	0	4.32193	0.829281	0.510004	2.20512	1.36935	0.197622	0.0770721	0
171	C1=NC2=C(N1COCCO)N=C(NC2=O)N	Negative	0	0	0	3.81337	9.27425	-0.393455	0.321324	11.9	15.9969	0	0	0	0	0	0	0	0	0		0	0			1	1	0	0	0	1	0	0		3.77603	2.17108	0.572595		0.776036	0.746512	0	5	1.29271	0.769817	3.09869	1.9591	0.40993	0.205979	0
172	CC(C)(C)C(=O)OCOP(=O)(COCCN1C=NC2=C(N=CN=C21)N)OCOC(=O)C(C)(C)C	Negative	0	0	0	3.71876	9.25697	-0.367348	0.346031	11.85	30.9738	0	0	0	0	1	0	0	0	0.1		0	0			3	5	0	0	0	1	0	0		8.12323	7.79186	2.4891		1.60225	2.18378	3.61814	6.08746	2.51792	1.4241	9.87468	4.63371	0.843386	0.567822	0
173	CN(C)CCC1=CNC2=C1C=C(C=C2)CS(=O)(=O)N3CCCC3	Negative	0	0	0	5.75293	11.4136	-0.30866	0.218664	11.9943	31.9721	0	0	0	0	0	0	0	0	0		0	0			2	0	0	0	0	0	0	0		6.08061	4.03624	1.82854		2.50769	2.33308	0	5.52356	3.53316	2.2022	7.10081	4.92933	1.41922	0.847464	0
174	C1C(=O)NC2=C(C=C(C=C2)Br)C(=N1)C3=CC=CC=N3	Negative	0	0	0	4.77577	11.4639	-0.310401	0.225929	11.9884	78.9183	0	0	0	0	0	0	0	0	0		0	0			1	0	0	0	0	0	0	0		4.16584	2.52879	1.05141		1.88193	1.41899	0	5.24793	2.33005	1.74799	5.03357	3.29237	1.02635	0.582459	0
175	C1=CC=C(C=C1)C2=NC(C(=O)NC3=C2C=C(C=C3)Cl)C(=O)O	Negative	0	0	0	4.43211	11.569	-0.329571	0.292894	11.85	34.9689	0	0	0	0	0	0	0	0	0		0	0			2	0	0	0	0	0	0	0		5.74806	3.59037	1.15483		1.93071	1.51796	0	5.45943	2.44528	1.77249	5.2001	3.51739	1.04715	0.617943	0
176	C1=CN=CC=C1N	Negative	0	0	0	5.36549	7.28398	-0.302397	0.146117	11.85	14.0041	0	0	0	0	0	0	0	0	0		0	0			0	0	0	0	0	0	0	0		0.433013	0.408248	0.111111		0.0573775	0.0817654	0	3.80735	0.363445	0.198762	1.28055	0.706104	0.0286888	0	0
177	CC(CO)NC(=O)C1CN(C2CC3=CNC4=CC=CC(=C34)C2=C1)C	Negative	0	0	0	4.3356	11.6722	-0.394201	0.208632	11.85	15.9959	0	0	0	0	0	0	0	0	0		0	0			1	0	0	0	0	0	0	0		7.48423	4.4742	2.16107		4.38251	3.196	0	5.58496	4.0101	3.07477	7.02226	5.26751	2.01235	1.4323	0
178	C1C2=NN=CN2C3=C(C=C(C=C3)Cl)C(=N1)C4=CC=CC=C4	Negative	0	0	0	6.35175	11.6941	-0.276008	0.139579	11.85	34.9689	0	0	0	0	0	0	0	0	0		0	0			0	0	0	0	0	1	0	0		5.43863	3.07125	1.21015		2.14875	1.73205	0	5.39232	2.72583	1.91628	5.24594	3.75253	1.18617	0.720656	0
179	CCOC(=O)NC1=C(C=C(C=C1)NCC2=CC=C(C=C2)F)N	Negative	0	0	0	4.00538	9.29138	-0.30332	0.341799	11.85	18.9984	0	0	0	0	0	0	0	0	0		0	0			1	1	0	1	0	0	0	0		3.42638	2.58659	0.759279		0.874025	0.834917	0	5.45943	1.87004	1.21913	4.62752	2.97362	0.610014	0.332203	0
180	C1CN(CCN1CCN2C3=CC=CC=C3NC2=O)C4=CC=CC(=C4)C(F)(F)F	Negative	0	0	0	3.62743	9.87497	-0.29921	0.416768	11.85	19.0004	0	0	0	0	0	0	0	0	0		0	0			1	0	0	3	0	0	0	0		7.19087	5.03113	1.74354		2.40189	2.22894	0	5.80735	3.67883	2.57134	6.97572	5.23235	1.50549	0.967752	0
181	C1=CC(=CC=C1C(=O)NC(CCC(=O)O)C(=O)O)NCC2=CN=C3C(=N2)C(=O)NC(=N3)N	Negative	0	0	0	3.83215	9.33187	-0.332109	0.276811	11.9943	16	0	0	0	0	0	0	0	0	0		0	0			4	0	0	0	0	0	0	0		6.54649	4.84031	1.23569		1.46997	1.38055	0	6	2.75499	1.81177	6.71232	4.35712	0.972443	0.529871	0
182	CNC1CCC2=C(C1)C3=C(N2)C=CC(=C3)C(=O)N	Negative	0	0	0	4.58668	10.5039	-0.316395	0.228378	11.85	15.9949	0	0	0	0	0	0	0	0	0		0	0			1	0	0	0	0	0	0	0		4.70661	3.23305	1.38131		2.34126	1.88702	0	5.16993	2.81673	2.14269	4.93512	3.88061	1.35705	0.882559	0
183	C1=NC2=C(N1COC(CO)CO)N=C(NC2=O)N	Negative	0	0	0	4.18556	9.36754	-0.393993	0.321337	11.9	15.9979	0	0	0	0	0	0	0	0	0		0	0			1	1	0	0	0	1	0	0		4.33687	2.72367	0.761337		0.852699	0.87705	0	5.16993	1.41412	0.819851	3.62066	2.3497	0.451515	0.231707	0
184	CN(CCCN1CCC2=CC(=C(C=C2CC1=O)OC)OC)CC3CC4=CC(=C(C=C34)OC)OC	Negative	0	0	0	4.9411	10.0664	-0.346986	0.207267	11.85	15.999	0	0	0	0	0	0	0	0	0		0	0			1	4	0	0	0	0	0	0		8.1637	5.50925	2.55349		3.73423	3.27636	0	6.08746	5.04959	3.55545	9.20631	7.10268	2.49989	1.5641	0
185	CCN(CC)C(=O)NC1CN(C2CC3=CNC4=CC=CC(=C34)C2=C1)C	Negative	0	0	0	5.25078	11.6527	-0.296883	0.275303	11.85	15.9949	0	0	0	0	0	0	0	0	0		0	0			1	0	0	0	0	0	0	0		7.98427	4.51329	2.22596		4.22763	3.36599	0	5.64386	4.30398	2.98444	7.05183	5.62775	2.03046	1.3978	0
186	C1=CC=C(C(=C1)C2=NC(C(=O)NC3=C2C=C(C=C3)Cl)O)Cl	Negative	0	0	0	4.9163	11.7621	-0.364266	0.255892	11.85	34.9699	0	0	0	0	0	0	0	0	0		0	0			1	0	0	0	0	0	0	0		5.46752	3.72255	1.36183		2.29208	1.76796	0	5.39232	2.53435	1.84795	5.35401	3.67416	1.06997	0.611221	0
187	CC(=O)NCCC1=CNC2=C1C=C(C=C2)OC	Negative	0	0	0	4.10353	9.92203	-0.349071	0.196692	11.85	15.9959	0	0	0	0	0	0	0	0	0		0	0			1	1	0	0	0	0	0	0		3.1146	2.11801	0.814289		1.07883	1.05764	0	5.08746	1.86453	1.18959	3.95839	2.74287	0.732589	0.42087	0
188	CCC(CO)NC(=O)C1CN(C2CC3=CNC4=CC=CC(=C34)C2=C1)C	Negative	0	0	0	4.49279	11.6919	-0.394193	0.208646	11.85	15.9959	0	0	0	0	0	0	0	0	0		0	0			1	0	0	0	0	0	0	0		7.64054	4.54495	2.24878		4.41254	3.27992	0	5.64386	4.1996	3.14401	7.22638	5.66456	2.07328	1.44818	0
189	CCC(CO)NC(=O)C1CN(C2CC3=CN(C4=CC=CC(=C34)C2=C1)C)C	Negative	0	0	0	4.4934	11.7705	-0.394195	0.208654	11.85	15.9959	0	0	0	0	0	0	0	0	0		0	0			1	0	0	0	0	1	0	0		8.40626	5.00526	2.49186		4.99764	3.65791	0	5.70044	4.47716	3.3857	7.64927	5.97014	2.22548	1.59865	0
190	C1CCN(CC1)C2=NC(=N)N(C(=C2)N)O	Negative	0	0	0	5.26473	9.94389	-0.300166	0.22712	11.9	15.9949	0	0	0	0	0	0	0	0	0		0	0			0	0	0	0	0	0	0	0		3.47884	2.57236	0.697374		0.986288	0.860114	0	4.90689	1.78884	1.24949	3.72232	2.62268	0.536634	0.311598	0
191	CNS(=O)(=O)CCC1=CC2=C(C=C1)NC=C2C3CCN(CC3)C	Negative	0	0	0	5.90969	10.8442	-0.305922	0.212101	11.9	31.9721	0	0	0	0	0	0	0	0	0		0	0			2	0	0	0	0	0	0	0		5.26279	4.08072	1.89729		2.71493	2.30257	0	5.52356	3.5333	2.65607	6.98504	5.24728	1.63511	1.0032	0
192	CC(=O)OC1=CC=CC=C1C(=O)NC2=NC=C(S2)[N+](=O)[O-]	Negative	0	0	0	4.0663	10.5141	-0.277766	0.263575	11.998	31.9732	0	0	0	0	0	0	0	0	0		0	0			3	1	0	0	1	0	0	0		4.38114	3.02252	0.982324		1.07441	1.20436	0	5.39232	2.15637	1.22107	4.93519	3.18793	0.608673	0.319773	0
193	C1=CC=C(C=C1)C2=NC(C(=O)NC3=C2C=C(C=C3)Cl)O	Negative	0	0	0	4.88574	11.3168	-0.364263	0.255884	11.85	34.9689	0	0	0	0	0	0	0	0	0		0	0			1	0	0	0	0	0	0	0		4.68551	3.21724	1.03698		1.79074	1.36781	0	5.32193	2.26729	1.67469	4.83299	3.26282	0.943851	0.5437	0
194	CC(COC1=CC=CC=C1)N(CCCl)CC2=CC=CC=C2	Negative	0	0	0	5.62158	10.489	-0.343921	0.105351	11.85	34.9689	0	0	0	0	0	0	0	0	0		0	0			0	1	0	0	0	0	0	0		2.53463	1.83813	1.02443		1.46049	1.22328	0	5.39232	2.43783	1.68254	5.4961	3.627	0.754867	0.424825	0
195	C1CN(CCC1N2C3=CC=CC=C3NC2=O)CCCC(C4=CC=C(C=C4)F)C5=CC=C(C=C5)F	Negative	0	0	0	4.09683	11.524	-0.302862	0.283909	11.85	18.9994	0	0	0	0	0	0	0	0	0		0	0			1	0	0	2	0	0	0	0		7.87663	4.83009	2.17446		3.7577	3.1608	0	6.08746	5.27288	3.86851	9.18804	7.05813	2.26909	1.56995	0
196	CC(C)NCC(COC1=CC=CC2=C1C=CN2)O	Negative	0	0	0	5.12065	9.32806	-0.388889	0.0937572	11.9884	15.9959	0	0	0	0	0	0	0	0	0		0	0			0	1	0	0	0	0	0	0		2.96028	2.07761	0.812181		0.948996	0.903272	0	5.16993	1.79908	1.16153	4.72283	2.7479	0.551496	0.312249	0
197	COC1=C(C=C2C(=C1)C(=NC(=N2)N3CCN(CC3)C(=O)C4=CC=CO4)N)OC	Negative	0	0	0	4.99987	9.9361	-0.357716	0.257394	11.9937	16.0013	0	0	0	0	0	0	0	0	0		0	0			1	2	1	0	0	0	0	0		7.51792	4.78695	1.56653		2.24497	2.01946	0	5.80735	3.27366	2.1805	6.38974	4.80042	1.27806	0.778073	0
198	C1CCN(CC1)CCOC2=CC=C(C=C2)C(=O)C3=C(SC4=C3C=CC(=C4)O)C5=CC=C(C=C5)O	Negative	0	0	0	4.91739	13.4595	-0.36138	0.194782	11.85	31.9721	0	0	0	0	0	0	0	0	0		0	0			1	1	0	0	0	0	0	0		7.73892	4.82901	2.39971		4.45169	3.60121	0	6.08746	5.68756	4.11933	9.68999	7.47323	2.45568	1.58106	0
199	COC1C(CC2CN3CCC4=C(C3CC2C1C(=O)OC)NC5=C4C=CC(=C5)OC)OC(=O)C6=CC(=C(C(=C6)OC)OC)OC	Negative	0	0	0	4.87724	11.7563	-0.37737	0.293965	11.85	16.003	0	0	0	0	0	0	0	0	0		0	0			2	7	0	0	0	0	0	0		14.2955	8.21539	3.86347		8.50398	6.13328	0	6.45943	7.76199	6.17284	11.6919	9.76033	4.3038	3.11484	0
200	C1=NC(=NN1C2C(C(C(O2)CO)O)O)C(=O)N	Negative	0	0	0	4.26735	8.97007	-0.39327	0.267095	11.9968	15.9997	0	0	0	0	0	0	0	0	0		0	0			1	1	0	0	0	1	0	0		4.9753	3.5849	0.985068		1.13512	1.17288	0	5.08746	1.60892	0.885759	3.6413	2.50678	0.470078	0.220016	0
201	CNS(=O)(=O)CC1=CC2=C(C=C1)NC=C2CCN(C)C	Negative	0	0	0	5.75066	10.8332	-0.308654	0.215927	11.85	31.9721	0	0	0	0	0	0	0	0	0		0	0			2	0	0	0	0	0	0	0		4.58698	3.3623	1.37553		1.71479	1.56447	0	5.32193	2.34815	1.64774	5.69104	3.6611	1.01794	0.652633	0
202	CN1CC(=O)N2C(C1=O)CC3=C(C2C4=CC5=C(C=C4)OCO5)NC6=CC=CC=C36	Negative	0	0	0	5.49999	12.6647	-0.316523	0.221609	11.85	15.9979	0	0	0	0	0	0	0	0	0		0	0			2	2	0	0	0	0	0	0		10.3885	5.88902	2.42032		5.04937	3.75202	0	5.85798	4.83635	3.61727	7.79328	6.16557	2.46893	1.76182	0
203	CC1=CN(C(=O)NC1=O)C2CC(C(O2)CO)O	Negative	0	0	0	4.29132	9.69829	-0.393292	0.287706	11.9967	15.9997	0	0	0	0	0	0	0	0	0		0	0			2	1	0	0	0	0	0	0		4.74855	3.44241	1.11974		1.39933	1.29509	0	5.08746	1.85027	1.14051	4.09347	2.84023	0.609798	0.317164	0
204	CC(C)OC(=O)OCOP(=O)(COC(C)CN1C=NC2=C(N=CN=C21)N)OCOC(=O)OC(C)C	Negative	0	0	0	3.70886	9.4042	-0.364417	0.408945	11.85	30.9738	0	0	0	0	1	0	0	0	0		0	0			3	7	0	0	0	1	0	0		7.59451	4.8838	1.45907		1.56063	1.68642	0	6.12928	2.7271	1.58496	8.16098	4.28299	0.875819	0.497523	0
205	COC1=C(C=C2C(=C1)C(=NC(=N2)N3CCN(CC3)C(=O)C4CCCO4)N)OC	Negative	0	0	0	4.99988	9.93653	-0.387658	0.231885	11.9967	15.999	0	0	0	0	0	0	0	0	0		0	0			1	3	0	0	0	0	0	0		7.51792	4.78695	1.66966		2.45969	2.21488	0	5.80735	3.71092	2.38756	6.94718	5.29804	1.42827	0.883852	0
206	CN1C2=C(C(=O)N(C1=O)C)NC=N2	Negative	0	0	0	4.92392	8.92763	-0.28304	0.289514	11.9885	15.9959	0	0	0	0	0	0	0	0	0		0	0			2	0	0	0	0	0	0	0		5.07188	3.28709	0.934637		1.28536	1.16534	0	4.70044	1.26892	0.662719	2.8069	2.0294	0.33917	0.126787	0
207	C1CN(CCN1CCCCC2=CNC3=C2C=C(C=C3)C#N)C4=CC5=C(C=C4)OC(=C5)C(=O)N	Negative	0	0	0	4.34174	10.0798	-0.304551	0.252028	11.85	15.9959	0	0	0	0	0	0	0	0	0		0	0			1	0	1	0	0	0	0	0		7.30323	5.05865	2.00823		2.91748	2.64114	0	6.04439	4.68421	3.3475	8.66891	6.54715	2.0644	1.34658	0
208	CCN(C1=CC=CC(=C1)C2=CC=NC3=C(C=NN23)C#N)C(=O)C	Negative	0	0	0	4.38911	10.7044	-0.2804	0.219963	11.9883	15.9949	0	0	0	0	0	0	0	0	0		0	0			1	0	0	0	0	1	0	0		6.51755	3.75649	1.29954		1.79598	1.82397	0	5.52356	2.60913	1.50637	5.04914	3.67163	0.869288	0.533191	0
[truncated: 2,601 more columns]

## Sheet: Table S3
Table S3: The details of 155 selected descriptors subset.
ID	Features	Descriptor Class
1	kierHallSmarts.49	Kappa
2	BCUT.0	BCUT
3	autoCorrelationMass.0	Autocorrelation descriptors
4	mde.16	Topological descriptors
5	mde.15	Topological descriptors
6	xlogP	Molecular property descriptors
7	chiChain.2	Connectivity descriptors
8	petitjeanNumber	Topological descriptors
9	autoCorrelationCharge.2	Autocorrelation descriptors
10	autoCorrelationCharge.3	Autocorrelation descriptors
11	mde.1	Topological descriptors
12	mde.17	Topological descriptors
13	weightedPath.4	Topological descriptors
14	mde.2	Topological descriptors
15	mde.0	Topological descriptors
16	mde.7	Topological descriptors
17	mde.6	Topological descriptors
18	mde.5	Topological descriptors
19	mde.4	Topological descriptors
20	chiCluster.1	Connectivity descriptors
21	carbonTypes.3	Topological descriptors
22	carbonTypes.2	Topological descriptors
23	mde.10	Topological descriptors
24	NilaComplexity	Topological descriptors
25	kierValues.2	Kappa descriptors
26	kierHallSmarts.29	Kappa descriptors
27	kierHallSmarts.28	Kappa descriptors
28	kierHallSmarts.27	Kappa descriptors
29	Smax33	E-state descriptors
30	GATSp5	Geary autocorrelation descriptors
31	Smin	E-state descriptors
32	MATSe5	Moran autocorrelation descriptors
33	MATSe7	Moran autocorrelation descriptors
34	Qmin	Charge Descriptors
35	Smin24	E-state descriptors
36	Smin29	E-state descriptors
37	QCmax	E-state descriptors
38	Mnc	Charge Descriptors
39	Smin27	E-state descriptors
40	GATSe3	Geary autocorrelation descriptors
41	GATSe5	Geary autocorrelation descriptors
42	MATSm7	Moran autocorrelation descriptors
43	MRVSA5	MOE-type descriptors
44	MRVSA3	MOE-type descriptors
45	MRVSA2	MOE-type descriptors
46	Smax16	E-state descriptors
47	Smax18	E-state descriptors
48	PEOEVSA11	MOE-type descriptors
49	S21	E-state descriptors
50	Smin16	E-state descriptors
51	Smax8	E-state descriptors
52	LDI	Charge Descriptors
53	PEOEVSA13	MOE-type descriptors
54	EstateVSA4	MOE-type descriptors
55	EstateVSA7	MOE-type descriptors
56	GATSm2	Geary autocorrelation descriptors
57	GATSm3	Geary autocorrelation descriptors
58	GATSm1	Geary autocorrelation descriptors
59	GATSm8	Geary autocorrelation descriptors
60	nring	Constitutional descriptors
61	PEOEVSA1	MOE-type descriptors
62	PEOEVSA8	MOE-type descriptors
63	slogPVSA2	MOE-type descriptors
64	slogPVSA6	MOE-type descriptors
65	QHmin	Charge Descriptors
66	nA	Constitutional descriptors
67	AATS7v	Autocorrelation descriptors
68	AATS7e	Autocorrelation descriptors
69	AATS3p	Autocorrelation descriptors
70	AATS1i	Autocorrelation descriptors
71	ATSC7c	Autocorrelation descriptors
72	ATSC4m	Autocorrelation descriptors
73	ATSC7m	Autocorrelation descriptors
74	ATSC2v	Autocorrelation descriptors
75	ATSC6v	Autocorrelation descriptors
76	ATSC7v	Autocorrelation descriptors
77	ATSC1e	Autocorrelation descriptors
78	ATSC8e	Autocorrelation descriptors
79	ATSC0p	Autocorrelation descriptors
80	ATSC5p	Autocorrelation descriptors
81	ATSC6p	Autocorrelation descriptors
82	ATSC0i	Autocorrelation descriptors
83	ATSC4i	Autocorrelation descriptors
84	ATSC5i	Autocorrelation descriptors
85	ATSC7i	Autocorrelation descriptors
86	AATSC3c	Autocorrelation descriptors
87	AATSC1m	Autocorrelation descriptors
88	AATSC7m	Autocorrelation descriptors
89	AATSC7v	Autocorrelation descriptors
90	AATSC1e	Autocorrelation descriptors
91	AATSC3e	Autocorrelation descriptors
92	AATSC5i	Autocorrelation descriptors
93	MATS1c	Autocorrelation descriptors
94	MATS2c	Autocorrelation descriptors
95	MATS6m	Autocorrelation descriptors
96	MATS3e	Autocorrelation descriptors
97	MATS4p	Autocorrelation descriptors
98	MATS1s	Autocorrelation descriptors
99	MATS2s	Autocorrelation descriptors
100	MATS5s	Autocorrelation descriptors
101	GATS2c	Autocorrelation descriptors
102	GATS4c	Autocorrelation descriptors
103	GATS5c	Autocorrelation descriptors
104	GATS6c	Autocorrelation descriptors
105	GATS1m	Autocorrelation descriptors
106	GATS4m	Autocorrelation descriptors
107	GATS1v	Autocorrelation descriptors
108	GATS1e	Autocorrelation descriptors
109	GATS7e	Autocorrelation descriptors
110	GATS2i	Autocorrelation descriptors
111	GATS4i	Autocorrelation descriptors
112	GATS5s	Autocorrelation descriptors
113	ASP-6	Connectivity descriptors
114	AVP-7	Connectivity descriptors
115	VR1_Dt	Topological descriptors
116	nHBint4	E-state descriptors
117	nHBint10	E-state descriptors
118	SHsOH	E-state descriptors
119	minHBd	E-state descriptors
120	minHBint3	E-state descriptors
121	minHBint5	E-state descriptors
122	minHsOH	E-state descriptors
123	maxHBint2	E-state descriptors
124	maxHBint3	E-state descriptors
125	maxHBint5	E-state descriptors
126	maxsssCH	E-state descriptors
127	maxssssC	E-state descriptors
128	hmin	E-state descriptors
129	ETA_dAlpha_B	Topological descriptors
130	ETA_Epsilon_5	Topological descriptors
131	ETA_dEpsilon_D	Topological descriptors
132	ETA_Shape_P	Topological descriptors
133	ZMIC1	Basak descriptors
134	R_TpiPCTPC	Topological descriptors
135	n6Ring	Constitutional descriptors
136	nFRing	Constitutional descriptors
137	nT7Ring	Constitutional descriptors
138	nT12Ring	Constitutional descriptors
139	n5HeteroRing	Constitutional descriptors
140	n6HeteroRing	Constitutional descriptors
141	nFG12HeteroRing	Constitutional descriptors
142	RotBFrac	Constitutional descriptors
143	RotBtFrac	Constitutional descriptors
144	JGI3	Topological descriptors
145	JGI4	Topological descriptors
146	VE1_D	Topological descriptors
147	VE2_D	Topological descriptors
148	VR2_D	Topological descriptors
149	MinAbsEStateIndex	Topological descriptors
150	NumSaturatedHeterocycles	Constitutional descriptors
151	fr_NH0	Constitutional descriptors
152	fr_Ndealkylation2	Constitutional descriptors
153	fr_ester	Constitutional descriptors
154	fr_para_hydroxylation	Constitutional descriptors
155	fr_pyridine	Constitutional descriptors

## Sheet: Table S4
Table S4: Confusion tables and performance evaluation metrics of machine learning classifiers
Fold #	Support Vector Machine (SVM)											Multi-Layer Perceptron (MLP)
	Confusion Table				Evalution Metrics							Confusion Table				Evalution Metrics
	TN	FP	FN	TP	ACC	SPE	SEN	MCC	F1 Score	Rnd_ACC	ΔACC(%)	TN	FP	FN	TP	ACC	SPE	SEN	MCC	F1 Score	Rnd_ACC	ΔACC(%)
1	53	13	9	51	0.8253	0.803	0.85	0.6523	0.8225	0.4996	32.57	51	15	12	48	0.7857	0.7727	0.8	0.572	0.7804	0.5	28.57
2	49	10	12	55	0.8253	0.8305	0.8208	0.6504	0.8333	0.501	32.44	50	9	15	52	0.8095	0.8474	0.7761	0.6226	0.8125	0.4989	31.05
3	45	9	15	57	0.8095	0.8333	0.7916	0.6192	0.826	0.5034	30.61	45	9	19	53	0.7777	0.8333	0.7361	0.5636	0.791	0.4988	27.89
4	47	15	8	55	0.816	0.758	0.873	0.6356	0.827	0.5004	31.55	47	15	7	56	0.824	0.758	0.8888	0.6529	0.8358	0.5005	32.34
5	47	16	13	49	0.768	0.746	0.7903	0.5367	0.7716	0.4998	26.82	43	20	16	46	0.712	0.6825	0.7419	0.4251	0.7187	0.4997	21.22
6	58	9	6	52	0.88	0.8656	0.8965	0.7604	0.8739	0.5008	37.91	56	11	9	49	0.8403	0.8358	0.8448	0.6794	0.8305	0.5014	33.85
7	45	15	11	54	0.792	0.75	0.8307	0.5834	0.8059	0.502	28.99	44	16	12	53	0.7743	0.7333	0.8153	0.5512	0.791	0.502	27.39
8	49	19	7	50	0.792	0.72058	0.8771	0.5987	0.7936	0.4954	29.66	51	17	9	48	0.796	0.75	0.8421	0.5902	0.7868	0.4982	29.37
9	45	13	12	55	0.8	0.7758	0.8208	0.5975	0.8148	0.5031	29.68	44	14	11	56	0.7972	0.7586	0.8358	0.5972	0.8175	0.5043	29.56
10	44	16	10	55	0.792	0.7333	0.8461	0.5844	0.8088	0.5027	28.93	48	12	15	50	0.7846	0.8	0.7692	0.5687	0.7874	0.4998	28.41
	10-fold Cross-Validation results				0.81	0.782	0.84	0.622	0.8177	0.5008	30.92	10-fold Cross Validation Results				0.79	0.777	0.805	0.582	0.7952	0.5004	28.97
Fold #	Logistic Regression (LR)											Random Forest (RF)
	Confusion Table			Evalution Metrics								Confusion Table				Evalution Metrics
	TN	FP	FN	TP	ACC	SPE	SEN	MCC	F1 Score	Rnd_ACC	ΔACC(%)	TN	FP	FN	TP	ACC	SPE	SEN	MCC	F1 Score	Rnd_ACC	ΔACC(%)
1	51	15	11	49	0.7936	0.7727	0.8166	0.5887	0.7903	0.4996	29.4	44	22	9	51	0.7539	0.6666	0.85	0.5227	0.7669	0.4962	25.77
2	49	10	14	53	0.8095	0.8305	0.791	0.6202	0.8153	0.5	30.95	48	11	16	51	0.7857	0.8135	0.7611	0.5736	0.7906	0.4994	28.62
3	42	12	20	52	0.746	0.7777	0.7222	0.4949	0.7647	0.5011	24.48	42	12	19	53	0.7539	0.7777	0.7361	0.5088	0.7737	0.5022	25.17
4	47	15	9	54	0.808	0.758	0.8571	0.6185	0.8181	0.5004	30.75	41	21	9	54	0.76	0.6612	0.8571	0.5291	0.7826	0.5008	25.91
5	45	18	16	46	0.728	0.7142	0.7419	0.4563	0.7301	0.4999	22.8	45	18	17	45	0.72	0.7142	0.7258	0.44	0.72	0.4999	22
6	51	16	7	51	0.816	0.7611	0.8793	0.6405	0.816	0.4974	31.85	48	19	7	51	0.792	0.7164	0.8793	0.5985	0.7968	0.4956	29.63
7	44	16	13	52	0.768	0.7333	0.8	0.5349	0.7819	0.5017	26.62	45	15	13	52	0.776	0.75	0.8	0.5509	0.7878	0.5014	27.45
8	53	15	9	48	0.808	0.7794	0.8421	0.6191	0.8	0.4996	30.83	47	21	6	51	0.784	0.6911	0.8947	0.5905	0.7906	0.4933	29.06
9	42	16	18	49	0.728	0.7241	0.7313	0.4546	0.7424	0.5014	22.65	36	22	16	51	0.696	0.6206	0.7611	0.3863	0.7285	0.506	18.99
10	46	14	15	50	0.768	0.7666	0.7692	0.5356	0.7751	0.5004	26.75	47	13	6	59	0.848	0.7833	0.9076	0.6985	0.8613	0.503	34.49
	10-fold Cross-Validation results				0.777	0.762	0.795	0.556	0.7834	0.5001	27.71	10-fold Cross Validation Results				0.767	0.72	0.817	0.54	0.7799	0.4998	26.71
Fold #	XG Boost (XGB)											K- Nearest Neighbors (KNN)
	Confusion Table				Evalution Metrics							Confusion Table				Evalution Metrics
	TN	FP	FN	TP	ACC	SPE	SEN	MCC	F1 Score	Rnd_ACC	ΔACC(%)	TN	FP	FN	TP	ACC	SPE	SEN	MCC	F1 Score	Rnd_ACC	ΔACC(%)
1	50	16	14	46	0.7619	0.7575	0.7666	0.5237	0.754	0.5003	26.15	53	13	17	43	0.7619	0.803	0.7166	0.5223	0.7413	0.5026	25.92
2	46	13	17	50	0.7619	0.7796	0.7462	0.5248	0.7692	0.5	26.19	44	15	16	51	0.7539	0.7457	0.7611	0.5065	0.7669	0.5015	25.24
3	40	14	20	52	0.7301	0.7407	0.7222	0.4587	0.7536	0.5034	22.67	39	15	21	51	0.7142	0.7222	0.7083	0.4266	0.7391	0.5034	21.08
4	45	17	12	51	0.768	0.7258	0.8095	0.5373	0.7786	0.5003	26.76	43	19	13	50	0.744	0.6935	0.7936	0.7246	0.7575	0.5004	24.35
5	45	18	18	44	0.712	0.7142	0.7096	0.4239	0.7096	0.5	21.19	43	20	26	36	0.632	0.6825	0.5806	0.2646	0.6101	0.5004	13.15
6	50	17	5	53	0.824	0.7462	0.9137	0.6631	0.8281	0.4956	32.83	57	10	10	48	0.84	0.8507	0.8275	0.6783	0.8275	0.5025	33.74
7	43	17	13	52	0.76	0.7166	0.8	0.519	0.7761	0.502	25.79	45	15	13	52	0.776	0.75	0.8	0.5509	0.7878	0.5014	27.45
8	49	19	9	48	0.776	0.7205	0.8421	0.5619	0.7741	0.4968	27.91	47	21	14	43	0.72	0.6911	0.7543	0.4439	0.7107	0.4989	22.1
9	41	17	19	48	0.712	0.7068	0.7164	0.4225	0.7272	0.5014	21.05	41	17	16	51	0.736	0.7068	0.7611	0.4686	0.7555	0.5031	23.28
10	48	12	11	54	0.816	0.8	0.8307	0.6312	0.8244	0.5011	31.48	50	10	13	52	0.816	0.8333	0.8	0.6328	0.8188	0.4998	31.61
	10-fold Cross-Validation results				0.762	0.741	0.786	0.527	0.7695	0.5001	26.2	10-fold Cross-Validation results				0.749	0.748	0.75	0.498	0.7515	0.5014	24.79
Fold #	Naive Bayes (NB)											Decision Tree (DT)
	Confusion Table				Evalution Metrics							Confusion Table				Evalution Metrics
	TN	FP	FN	TP	ACC	SPE	SEN	MCC	F1 Score	Rnd_ACC	ΔACC(%)	TN	FP	FN	TP	ACC	SPE	SEN	MCC	F1 Score	Rnd_ACC	ΔACC(%)
1	41	25	15	45	0.6825	0.6212	0.75	0.3731	0.6923	0.4973	18.51	42	24	25	35	0.6111	0.6363	0.5833	0.2198	0.5882	0.5015	10.95
2	38	21	17	50	0.6984	0.644	0.7462	0.3927	0.7246	0.504	19.43	33	26	27	40	0.5793	0.5593	0.597	0.1561	0.6015	0.5015	7.78
3	37	17	22	50	0.6904	0.6851	0.6944	0.3764	0.7194	0.5045	18.59	36	18	28	44	0.6349	0.6666	0.6111	0.2749	0.6567	0.4988	13.6
4	35	27	12	51	0.688	0.5645	0.8095	0.386	0.7234	0.5009	18.7	45	17	21	42	0.696	0.7258	0.6666	0.393	0.6885	0.4997	19.62
5	37	26	17	45	0.656	0.5873	0.7258	0.316	0.6766	0.4994	15.65	37	26	19	43	0.64	0.5873	0.6935	0.2823	0.6564	0.4995	14.04
6	36	31	17	41	0.616	0.5373	0.7068	0.2464	0.6307	0.4945	12.14	48	19	15	43	0.728	0.7164	0.7413	0.4566	0.7166	0.5002	22.77
7	39	21	11	54	0.744	0.65	0.8307	0.4902	0.7714	0.504	24	39	21	20	45	0.672	0.65	0.6923	0.3425	0.687	0.5011	17.08
8	38	30	13	44	0.656	0.5588	0.7719	0.3351	0.6717	0.4919	16.4	50	18	18	39	0.712	0.7352	0.6842	0.4195	0.6842	0.5038	20.81
9	32	26	15	52	0.672	0.5517	0.7761	0.3375	0.7172	0.5089	16.3	36	22	15	52	0.704	0.6206	0.7761	0.4026	0.7375	0.5066	19.73
10	35	25	12	53	0.704	0.5833	0.8153	0.4112	0.7412	0.5049	19.9	44	16	21	44	0.704	0.7333	0.6769	0.4102	0.704	0.4992	20.47
	10-fold Cross-Validation results				0.681	0.598	0.763	0.367	0.7068	0.501	17.96	10-fold Cross-Validation results				0.668	0.663	0.672	0.335	0.672	0.5012	16.69
